# Supplementary material for: Analysis of Non‐Coding RNAs and N6‐Methyladenosine‐Modified Genes in Response to flg22 in Grape Immunity
Source: Plant Biotechnol J. 2025 Aug 17;23(12):5435–55. doi: 10.1111/pbi.70303 (PMC12665093; doi:10.1111/pbi.70303)
Supplement: Supplementary file 2 — Table S1: MiRNA‐seq summary information of all sequence samples. Table S2: LncRNA‐seq summary information of all sequence samples. Table S3: NcRNA summary information of two grape varieties. Table S4: sRNA classification statistics data. Table S5: Significant enriched GO term of differently expressed miRNAs target genes. Table S6: Functional annotation of DEMs' target genes in four clusters. Table S7: KEGG term of DEMs' target genes. Table S8: Summary of grape lncRNA sequencing data. Table S9: Summary of CPC, CNCI, CPAT and Pfam analyses. Table S10: Comparative analysis of lncRNA and mRNA transcript length and exon number. Table S11: Cis‐target genes prediction of differentially expressed lncRNAs in different samples. Table S12: Significant enriched GO term of DELs cis‐target genes. Table S13: Functional annotation of resistance‐related cis‐target genes in four clusters. Table S14: Construction of ce‐RNA network. Table S15: Summary of the sequencing results obtained from m6A‐seq conducted in this study. Table S16: Summary of mapped reads in m6A‐seq obtained from this study. Table S17: Numbers of the m6A‐modified transcripts and peak annotation in grape samples. Table S18: Data description of differentially methylated peaks in this study. Table S19: GO enrichment of methylated modification genes. Table S20: GO analysis of DEMGs. Table S21: The primer sequences for RT‐qPCR and PCR. [file PBI-23-5435-s001.xlsx]

## Sheet: Table S1
Table S1.MiRNA‐seq summary information of all sequence samples
No.	Sample	Condition	Raw reads	Raw bases (G)	Clean reads	Clean bases (G)	Q30	Reads mapped （%）	GC content
1	CS_0h_1	Control	21610564	1.08G	21370266	1.05172	0.9662	19139890(90.77%)	0.5553
2	CS_0h_2	Control	28326395	1.41G	27674514	1.06327	0.9695	24940311(91.01%)	0.551
3	CS_0h_3	Control	22364979	1.11G	22145697	1.08419	0.9718	19156721(90.69%)	0.5568
4	CS_6h_1	flg22	19771554	2.7G	19524234	2.67089	0.9668	17405859(91.55%)	0.5553
5	CS_6h_2	flg22	46066370	1.9G	45126088	1.78932	0.9633	40888927(91.68%)	0.5487
6	CS_6h_3	flg22	36939224	0.89G	35726481	0.747254	0.973	32431042(90.79%)	0.549
7	CS_12h_1	flg22	54171078	0.98G	53672316	0.921293	0.9685	46872894(90.05%)	0.5523
8	CS_12h_2	flg22	38001905	2.3G	37305237	2.218	0.9618	33457811(90.71)	0.5493
9	CS_12h_3	flg22	17991825	1.84G	17711488	1.807	0.9703	15592045(90.46%)	0.5559
10	SY_0h_1	Control	40447800	2.02G	40075095	1.97613	0.9686	35037859(91.02%)	0.5519
11	SY_0h_2	Control	14997223	0.74G	14820615	0.719212	0.969	13013301(91.05%)	0.5429
12	SY_0h_3	Control	21385052	1.06G	21174553	1.03522	0.9693	18485405(90.93%)	0.5427
13	SY_6h_1	flg22	16917191	0.87G	16690933	0.843368	0.9678	14754278(92.08%)	0.551
14	SY_6h_2	flg22	33830701	0.87G	33385532	0.817601	0.9549	29972832(92.36%)	0.5523
15	SY_6h_3	flg22	16951739	0.91G	16533059	0.860719	0.9663	14910355(92.14%)	0.5499
16	SY_12h_1	flg22	17522687	0.84G	17293042	0.81297	0.9646	15505937(90.56%)	0.5402
17	SY_12h_2	flg22	17475223	1.69G	17283129	1.66739	0.9666	15336019(91.14%)	0.5376
18	SY_12h_3	flg22	18359788	0.84G	18064297	0.805219	0.9749	16249681(90.83%)	0.5392

## Sheet: Table S2
Table S2.LncRNA‐seq summary information of all sequence samples
No.	Sample	Condition	Raw reads	Raw bases (G)	Clean reads	Clean bases (G)	Error Rate	Q20	Q30	GC Content	Reads mapped
1	CS_0h_1	Control	82356610	12.35G	79637950	12.03G	0.0002	0.9842	0.9507	0.4295	78378679 (98.42%)
2	CS_0h_2	Control	89880968	13.48G	86883276	13.12G	0.0002	0.9842	0.9509	0.4306	85019832 (97.86%)
3	CS_0h_3	Control	86253218	12.93G	82786012	12.5G	0.0002	0.9837	0.9494	0.4303	81375844 (98.3%)
4	CS_6h_1	flg22	76930272	11.53G	74262160	11.21G	0.0002	0.9833	0.9485	0.432	73009114 (98.31%)
5	CS_6h_2	flg22	83769366	12.56G	80846698	12.21G	0.0002	0.983	0.9473	0.4302	79747088 (98.64%)
6	CS_6h_3	flg22	73248230	10.98G	70528626	10.65G	0.0002	0.9829	0.9472	0.4317	69361090 (98.34%)
7	CS_12h_1	flg22	83776250	12.56G	81340408	12.28G	0.0002	0.9827	0.9476	0.4329	80260491 (98.67%)
8	CS_12h_2	flg22	81986302	12.29G	79804344	12.05G	0.0002	0.985	0.9533	0.4321	78786563 (98.72%)
9	CS_12h_3	flg22	87959380	13.19G	85460170	12.9G	0.0002	0.9844	0.9519	0.4328	84357459 (98.71%)
10	SY_0h_1	Control	95607578	14.34G	92332038	13.94G	0.0002	0.9851	0.9538	0.433	90590707 (98.11%)
11	SY_0h_2	Control	93952026	14.09G	90641164	13.69G	0.0002	0.985	0.9537	0.4338	89067799 (98.26%)
12	SY_0h_3	Control	82155174	12.32G	79632744	12.02G	0.0002	0.9849	0.9536	0.4294	78245632 (98.26%)
13	SY_6h_1	flg22	74004790	11.1G	72324296	10.92G	0.0003	0.9796	0.9378	0.433	70934446 (98.08%)
14	SY_6h_2	flg22	79588518	11.93G	77157758	11.65G	0.0002	0.9851	0.9542	0.4298	75781931 (98.22%)
15	SY_6h_3	flg22	83494186	12.52G	81283140	12.27G	0.0002	0.9839	0.9506	0.4316	79688094 (98.04%)
16	SY_12h_1	flg22	104255508	15.63G	99495030	15.02G	0.0002	0.9839	0.9502	0.4289	97589040 (98.08%)
17	SY_12h_2	flg22	85055370	12.75G	81916142	12.37G	0.0002	0.9839	0.9502	0.4339	80351878 (98.09%)
18	SY_12h_3	flg22	94604960	14.19G	90061816	13.6G	0.0002	0.9833	0.949	0.4373	88201038 (97.93%)

## Sheet: Table S3
Table S3. NcRNA summary information of two grape varieties
transcript_id	Chr	Start	End	Treatment name	Log10(CPM+1)	Condition	NcRNA types	Treatment name	Log10(CPM+1)	Condition	Treatment name	Log10(CPM+1)	Condition	ncRNA types	Treatment name	Log10(CPM+1)	Condition	Treatment name	Log10(CPM+1)	Condition	Treatment name	Log10(CPM+1)	Condition	ncRNA types
vvi-miR156a	Chr19	8708987	8709006	CS_C	0.567422	Control	miRNA	CS_6h	0.31056	flg22-treatmented 6h	CS_12h	0.427157	flg22-treatmented 12h	miRNA	SY_C	0.92	Control	SY_6h	0.858862	flg22-treatmented 6h	SY_12h	1.0061	flg22-treatmented 12h	miRNA
vvi-miR156b	Chr4	5357071	5357090	CS_C	2.42558	Control	miRNA	CS_6h	2.5525	flg22-treatmented 6h	CS_12h	2.61069	flg22-treatmented 12h	miRNA	SY_C	1.6845	Control	SY_6h	1.90119	flg22-treatmented 6h	SY_12h	1.43396	flg22-treatmented 12h	miRNA
vvi-miR156c	Chr4	848278	848297	CS_C	2.4209	Control	miRNA	CS_6h	2.54605	flg22-treatmented 6h	CS_12h	2.60467	flg22-treatmented 12h	miRNA	SY_C	1.6684	Control	SY_6h	1.89386	flg22-treatmented 6h	SY_12h	1.42646	flg22-treatmented 12h	miRNA
vvi-miR156d	Chr11	7623290	7623309	CS_C	2.42307	Control	miRNA	CS_6h	2.55105	flg22-treatmented 6h	CS_12h	2.60885	flg22-treatmented 12h	miRNA	SY_C	1.6838	Control	SY_6h	1.89866	flg22-treatmented 6h	SY_12h	1.4259	flg22-treatmented 12h	miRNA
vvi-miR156e	Chr11	1504272	1504291	CS_C	0.0949582	Control	miRNA	CS_6h	0.136906	flg22-treatmented 6h	CS_12h	0.180703	flg22-treatmented 12h	miRNA	SY_C	0.0214	Control	SY_6h	0.0667549	flg22-treatmented 6h	SY_12h	0	flg22-treatmented 12h	miRNA
vvi-miR156f	Chr14	26463681	26463701	CS_C	3.94197	Control	miRNA	CS_6h	4.12331	flg22-treatmented 6h	CS_12h	4.05336	flg22-treatmented 12h	miRNA	SY_C	2.5423	Control	SY_6h	2.59681	flg22-treatmented 6h	SY_12h	2.28628	flg22-treatmented 12h	miRNA
vvi-miR156g	Chr17	3046396	3046416	CS_C	3.94233	Control	miRNA	CS_6h	4.12369	flg22-treatmented 6h	CS_12h	4.0537	flg22-treatmented 12h	miRNA	SY_C	2.5423	Control	SY_6h	2.59676	flg22-treatmented 6h	SY_12h	2.28628	flg22-treatmented 12h	miRNA
vvi-miR156h	Chr12	4108581	4108600	CS_C	0	Control	miRNA	CS_6h	0.0385668	flg22-treatmented 6h	CS_12h	0	flg22-treatmented 12h	miRNA	SY_C	0	Control	SY_6h	0	flg22-treatmented 6h	SY_12h	0.0897665	flg22-treatmented 12h	miRNA
vvi-miR156i	Chr14	19727149	19727169	CS_C	3.94233	Control	miRNA	CS_6h	4.12369	flg22-treatmented 6h	CS_12h	4.0537	flg22-treatmented 12h	miRNA	SY_C	2.5423	Control	SY_6h	2.59676	flg22-treatmented 6h	SY_12h	2.28628	flg22-treatmented 12h	miRNA
vvi-miR159a	Chr15	18469183	18469203	CS_C	0	Control	miRNA	CS_6h	0	flg22-treatmented 6h	CS_12h	0	flg22-treatmented 12h	miRNA	SY_C	0	Control	SY_6h	0.017675	flg22-treatmented 6h	SY_12h	0.0141141	flg22-treatmented 12h	miRNA
vvi-miR159b	Chr15	18471885	18471905	CS_C	0	Control	miRNA	CS_6h	0	flg22-treatmented 6h	CS_12h	0	flg22-treatmented 12h	miRNA	SY_C	0	Control	SY_6h	0.017675	flg22-treatmented 6h	SY_12h	0.0141141	flg22-treatmented 12h	miRNA
vvi-miR159c	Chr17	2609215	2609235	CS_C	4.89137	Control	miRNA	CS_6h	4.9489	flg22-treatmented 6h	CS_12h	4.9225	flg22-treatmented 12h	miRNA	SY_C	5.1423	Control	SY_6h	5.22767	flg22-treatmented 6h	SY_12h	5.13672	flg22-treatmented 12h	miRNA
vvi-miR160a	Chr12	10147227	10147249	CS_C	3.29889	Control	miRNA	CS_6h	2.84969	flg22-treatmented 6h	CS_12h	3.26526	flg22-treatmented 12h	miRNA	SY_C	2.9944	Control	SY_6h	2.85308	flg22-treatmented 6h	SY_12h	3.17	flg22-treatmented 12h	miRNA
vvi-miR160b	Chr10	1222389	1222411	CS_C	3.29889	Control	miRNA	CS_6h	2.84969	flg22-treatmented 6h	CS_12h	3.26526	flg22-treatmented 12h	miRNA	SY_C	2.9944	Control	SY_6h	2.85308	flg22-treatmented 6h	SY_12h	3.17	flg22-treatmented 12h	miRNA
vvi-miR160c	Chr10	11745671	11745691	CS_C	2.91646	Control	miRNA	CS_6h	2.72126	flg22-treatmented 6h	CS_12h	2.90433	flg22-treatmented 12h	miRNA	SY_C	2.8971	Control	SY_6h	2.64325	flg22-treatmented 6h	SY_12h	3.36117	flg22-treatmented 12h	miRNA
vvi-miR160d	Chr8	13017031	13017051	CS_C	2.91906	Control	miRNA	CS_6h	2.72562	flg22-treatmented 6h	CS_12h	2.90609	flg22-treatmented 12h	miRNA	SY_C	2.8998	Control	SY_6h	2.64679	flg22-treatmented 6h	SY_12h	3.36236	flg22-treatmented 12h	miRNA
vvi-miR160e	Chr17	4716591	4716611	CS_C	2.91906	Control	miRNA	CS_6h	2.72581	flg22-treatmented 6h	CS_12h	2.90627	flg22-treatmented 12h	miRNA	SY_C	2.9002	Control	SY_6h	2.64713	flg22-treatmented 6h	SY_12h	3.36244	flg22-treatmented 12h	miRNA
vvi-miR162	Chr7	3287560	3287580	CS_C	4.38908	Control	miRNA	CS_6h	4.32044	flg22-treatmented 6h	CS_12h	4.48165	flg22-treatmented 12h	miRNA	SY_C	3.9432	Control	SY_6h	4.08622	flg22-treatmented 6h	SY_12h	3.90863	flg22-treatmented 12h	miRNA
vvi-miR164a	Chr9	514820	514840	CS_C	3.95436	Control	miRNA	CS_6h	3.72571	flg22-treatmented 6h	CS_12h	3.91507	flg22-treatmented 12h	miRNA	SY_C	3.9947	Control	SY_6h	4.04066	flg22-treatmented 6h	SY_12h	4.06103	flg22-treatmented 12h	miRNA
vvi-miR164b	Chr8	10080470	10080490	CS_C	0.198539	Control	miRNA	CS_6h	0	flg22-treatmented 6h	CS_12h	0.197816	flg22-treatmented 12h	miRNA	SY_C	0.1857	Control	SY_6h	0.182292	flg22-treatmented 6h	SY_12h	0.209886	flg22-treatmented 12h	miRNA
vvi-miR164c	Chr14	1414652	1414672	CS_C	3.95461	Control	miRNA	CS_6h	3.7259	flg22-treatmented 6h	CS_12h	3.91529	flg22-treatmented 12h	miRNA	SY_C	3.9953	Control	SY_6h	4.04124	flg22-treatmented 6h	SY_12h	4.06171	flg22-treatmented 12h	miRNA
vvi-miR164d	Chr8	3302809	3302827	CS_C	3.95423	Control	miRNA	CS_6h	3.7256	flg22-treatmented 6h	CS_12h	3.91486	flg22-treatmented 12h	miRNA	SY_C	3.9947	Control	SY_6h	4.04059	flg22-treatmented 6h	SY_12h	4.061	flg22-treatmented 12h	miRNA
vvi-miR166a	Chr12	17937465	17937483	CS_C	3.19707	Control	miRNA	CS_6h	3.14802	flg22-treatmented 6h	CS_12h	3.16778	flg22-treatmented 12h	miRNA	SY_C	3.6705	Control	SY_6h	3.47887	flg22-treatmented 6h	SY_12h	3.78645	flg22-treatmented 12h	miRNA
vvi-miR166b	Chr15	16978583	16978603	CS_C	3.99873	Control	miRNA	CS_6h	3.89232	flg22-treatmented 6h	CS_12h	3.99611	flg22-treatmented 12h	miRNA	SY_C	4.3815	Control	SY_6h	4.30036	flg22-treatmented 6h	SY_12h	4.45716	flg22-treatmented 12h	miRNA
vvi-miR166c	Chr16	21405227	21405247	CS_C	4.93082	Control	miRNA	CS_6h	4.92845	flg22-treatmented 6h	CS_12h	4.90686	flg22-treatmented 12h	miRNA	SY_C	4.9683	Control	SY_6h	4.93196	flg22-treatmented 6h	SY_12h	4.95082	flg22-treatmented 12h	miRNA
vvi-miR166d	Chr2	2255856	2255876	CS_C	4.93191	Control	miRNA	CS_6h	4.92936	flg22-treatmented 6h	CS_12h	4.90777	flg22-treatmented 12h	miRNA	SY_C	4.9693	Control	SY_6h	4.9327	flg22-treatmented 6h	SY_12h	4.95209	flg22-treatmented 12h	miRNA
vvi-miR166e	Chr7	19450082	19450102	CS_C	4.93082	Control	miRNA	CS_6h	4.92845	flg22-treatmented 6h	CS_12h	4.90686	flg22-treatmented 12h	miRNA	SY_C	4.9683	Control	SY_6h	4.93196	flg22-treatmented 6h	SY_12h	4.95082	flg22-treatmented 12h	miRNA
vvi-miR166f	Chr7	453869	453889	CS_C	4.93214	Control	miRNA	CS_6h	4.9291	flg22-treatmented 6h	CS_12h	4.90791	flg22-treatmented 12h	miRNA	SY_C	4.9732	Control	SY_6h	4.93511	flg22-treatmented 6h	SY_12h	4.9565	flg22-treatmented 12h	miRNA
vvi-miR166g	Chr5	6741199	6741219	CS_C	4.93218	Control	miRNA	CS_6h	4.92911	flg22-treatmented 6h	CS_12h	4.90794	flg22-treatmented 12h	miRNA	SY_C	4.9733	Control	SY_6h	4.93513	flg22-treatmented 6h	SY_12h	4.95651	flg22-treatmented 12h	miRNA
vvi-miR166h	Chr1	1618514	1618534	CS_C	4.9381	Control	miRNA	CS_6h	4.93503	flg22-treatmented 6h	CS_12h	4.91385	flg22-treatmented 12h	miRNA	SY_C	4.9881	Control	SY_6h	4.94596	flg22-treatmented 6h	SY_12h	4.97709	flg22-treatmented 12h	miRNA
vvi-miR167a	Chr14	7137398	7137418	CS_C	2.36126	Control	miRNA	CS_6h	2.27021	flg22-treatmented 6h	CS_12h	2.36464	flg22-treatmented 12h	miRNA	SY_C	2.0804	Control	SY_6h	2.14014	flg22-treatmented 6h	SY_12h	2.18423	flg22-treatmented 12h	miRNA
vvi-miR167b	Un	260024	260044	CS_C	3.8609	Control	miRNA	CS_6h	3.93308	flg22-treatmented 6h	CS_12h	3.84642	flg22-treatmented 12h	miRNA	SY_C	3.8837	Control	SY_6h	4.00897	flg22-treatmented 6h	SY_12h	3.82082	flg22-treatmented 12h	miRNA
vvi-miR167c	Un	254831	254851	CS_C	2.42734	Control	miRNA	CS_6h	2.38115	flg22-treatmented 6h	CS_12h	2.42473	flg22-treatmented 12h	miRNA	SY_C	2.2574	Control	SY_6h	2.37417	flg22-treatmented 6h	SY_12h	2.23767	flg22-treatmented 12h	miRNA
vvi-miR167d	Chr5	5845395	5845415	CS_C	3.54874	Control	miRNA	CS_6h	3.60384	flg22-treatmented 6h	CS_12h	3.53784	flg22-treatmented 12h	miRNA	SY_C	3.5678	Control	SY_6h	3.68128	flg22-treatmented 6h	SY_12h	3.51665	flg22-treatmented 12h	miRNA
vvi-miR167e	Chr2	17944902	17944922	CS_C	3.84852	Control	miRNA	CS_6h	3.92174	flg22-treatmented 6h	CS_12h	3.83496	flg22-treatmented 12h	miRNA	SY_C	3.8745	Control	SY_6h	3.99899	flg22-treatmented 6h	SY_12h	3.80936	flg22-treatmented 12h	miRNA
vvi-miR168	Chr11	16112984	16113004	CS_C	3.46498	Control	miRNA	CS_6h	3.53609	flg22-treatmented 6h	CS_12h	3.54023	flg22-treatmented 12h	miRNA	SY_C	3.5259	Control	SY_6h	3.54851	flg22-treatmented 6h	SY_12h	3.50798	flg22-treatmented 12h	miRNA
vvi-miR169a	Chr11	16265447	16265467	CS_C	0.127317	Control	miRNA	CS_6h	0	flg22-treatmented 6h	CS_12h	0.0421146	flg22-treatmented 12h	miRNA	SY_C	0.687	Control	SY_6h	0.422625	flg22-treatmented 6h	SY_12h	0.949716	flg22-treatmented 12h	miRNA
vvi-miR169b	Chr4	2265982	2266002	CS_C	0.127974	Control	miRNA	CS_6h	0.372838	flg22-treatmented 6h	CS_12h	0.0421146	flg22-treatmented 12h	miRNA	SY_C	0	Control	SY_6h	0.0578171	flg22-treatmented 6h	SY_12h	0	flg22-treatmented 12h	miRNA
vvi-miR169c	Chr11	16106496	16106516	CS_C	0.127317	Control	miRNA	CS_6h	0.0154947	flg22-treatmented 6h	CS_12h	0.0421146	flg22-treatmented 12h	miRNA	SY_C	0.7115	Control	SY_6h	0.448154	flg22-treatmented 6h	SY_12h	0.958033	flg22-treatmented 12h	miRNA
vvi-miR169d	Chr14	25082833	25082854	CS_C	0.112578	Control	miRNA	CS_6h	0.126803	flg22-treatmented 6h	CS_12h	0.222677	flg22-treatmented 12h	miRNA	SY_C	0.0157	Control	SY_6h	0.0151917	flg22-treatmented 6h	SY_12h	0.0410365	flg22-treatmented 12h	miRNA
vvi-miR169e	Chr1	12404220	12404240	CS_C	0	Control	miRNA	CS_6h	0	flg22-treatmented 6h	CS_12h	0	flg22-treatmented 12h	miRNA	SY_C	0.1041	Control	SY_6h	0	flg22-treatmented 6h	SY_12h	0	flg22-treatmented 12h	miRNA
vvi-miR169f	Chr8	21104463	21104483	CS_C	0.372545	Control	miRNA	CS_6h	0.514093	flg22-treatmented 6h	CS_12h	0.380408	flg22-treatmented 12h	miRNA	SY_C	0.9977	Control	SY_6h	0.48658	flg22-treatmented 6h	SY_12h	0.808355	flg22-treatmented 12h	miRNA
vvi-miR169g	Chr11	16151661	16151681	CS_C	0.487914	Control	miRNA	CS_6h	0.5967	flg22-treatmented 6h	CS_12h	0.4325	flg22-treatmented 12h	miRNA	SY_C	1.0359	Control	SY_6h	0.582591	flg22-treatmented 6h	SY_12h	0.841816	flg22-treatmented 12h	miRNA
vvi-miR169h	Chr11	16158025	16158045	CS_C	0.127974	Control	miRNA	CS_6h	0.372838	flg22-treatmented 6h	CS_12h	0.0529427	flg22-treatmented 12h	miRNA	SY_C	0	Control	SY_6h	0.0578171	flg22-treatmented 6h	SY_12h	0	flg22-treatmented 12h	miRNA
vvi-miR169i	Chr11	16101929	16101949	CS_C	0.0735514	Control	miRNA	CS_6h	0.238254	flg22-treatmented 6h	CS_12h	0.0887825	flg22-treatmented 12h	miRNA	SY_C	0	Control	SY_6h	0	flg22-treatmented 6h	SY_12h	0	flg22-treatmented 12h	miRNA
vvi-miR169j	Chr11	16108551	16108571	CS_C	0.127317	Control	miRNA	CS_6h	0	flg22-treatmented 6h	CS_12h	0.0421146	flg22-treatmented 12h	miRNA	SY_C	0.687	Control	SY_6h	0.422625	flg22-treatmented 6h	SY_12h	0.949716	flg22-treatmented 12h	miRNA
vvi-miR169k	Chr11	16185301	16185321	CS_C	0.127317	Control	miRNA	CS_6h	0	flg22-treatmented 6h	CS_12h	0.0421146	flg22-treatmented 12h	miRNA	SY_C	0.687	Control	SY_6h	0.422625	flg22-treatmented 6h	SY_12h	0.949716	flg22-treatmented 12h	miRNA
vvi-miR169l	Chr11	16361247	16361267	CS_C	0.664423	Control	miRNA	CS_6h	0.965273	flg22-treatmented 6h	CS_12h	0.658148	flg22-treatmented 12h	miRNA	SY_C	0.0309	Control	SY_6h	0.02987	flg22-treatmented 6h	SY_12h	0.0505604	flg22-treatmented 12h	miRNA
vvi-miR169m	Chr11	16380251	16380271	CS_C	0.61317	Control	miRNA	CS_6h	0.875355	flg22-treatmented 6h	CS_12h	0.646524	flg22-treatmented 12h	miRNA	SY_C	0.1408	Control	SY_6h	0.0921743	flg22-treatmented 6h	SY_12h	0.0505604	flg22-treatmented 12h	miRNA
vvi-miR169n	Chr11	16190341	16190361	CS_C	0.169034	Control	miRNA	CS_6h	0.238484	flg22-treatmented 6h	CS_12h	0.151624	flg22-treatmented 12h	miRNA	SY_C	0.2524	Control	SY_6h	0.281622	flg22-treatmented 6h	SY_12h	0.273142	flg22-treatmented 12h	miRNA
vvi-miR169o	Chr11	16347821	16347841	CS_C	0.593463	Control	miRNA	CS_6h	0.861979	flg22-treatmented 6h	CS_12h	0.651028	flg22-treatmented 12h	miRNA	SY_C	0.0309	Control	SY_6h	0.02987	flg22-treatmented 6h	SY_12h	0.0505604	flg22-treatmented 12h	miRNA
vvi-miR169p	Chr11	16384495	16384515	CS_C	0.61317	Control	miRNA	CS_6h	0.875355	flg22-treatmented 6h	CS_12h	0.651028	flg22-treatmented 12h	miRNA	SY_C	0.1408	Control	SY_6h	0.0921743	flg22-treatmented 6h	SY_12h	0.0505604	flg22-treatmented 12h	miRNA
vvi-miR169q	Chr11	16415141	16415161	CS_C	0.169034	Control	miRNA	CS_6h	0.323457	flg22-treatmented 6h	CS_12h	0.230796	flg22-treatmented 12h	miRNA	SY_C	0.1928	Control	SY_6h	0.292271	flg22-treatmented 6h	SY_12h	0.261014	flg22-treatmented 12h	miRNA
vvi-miR169r	Chr11	16439724	16439744	CS_C	0.078111	Control	miRNA	CS_6h	0.0566375	flg22-treatmented 6h	CS_12h	0.0119157	flg22-treatmented 12h	miRNA	SY_C	0	Control	SY_6h	0.0344165	flg22-treatmented 6h	SY_12h	0	flg22-treatmented 12h	miRNA
vvi-miR169s	Chr11	16399577	16399597	CS_C	0.127317	Control	miRNA	CS_6h	0	flg22-treatmented 6h	CS_12h	0.0421146	flg22-treatmented 12h	miRNA	SY_C	0.6911	Control	SY_6h	0.456969	flg22-treatmented 6h	SY_12h	0.944082	flg22-treatmented 12h	miRNA
vvi-miR169v	Chr11	16409411	16409431	CS_C	0.412363	Control	miRNA	CS_6h	0.677588	flg22-treatmented 6h	CS_12h	0.484591	flg22-treatmented 12h	miRNA	SY_C	0	Control	SY_6h	0.0151917	flg22-treatmented 6h	SY_12h	0.066869	flg22-treatmented 12h	miRNA
vvi-miR169w	Chr11	16468036	16468056	CS_C	0.127317	Control	miRNA	CS_6h	0	flg22-treatmented 6h	CS_12h	0.0421146	flg22-treatmented 12h	miRNA	SY_C	0.7109	Control	SY_6h	0.472869	flg22-treatmented 6h	SY_12h	0.946626	flg22-treatmented 12h	miRNA
vvi-miR169x	Chr14	29685626	29685646	CS_C	0	Control	miRNA	CS_6h	0	flg22-treatmented 6h	CS_12h	0	flg22-treatmented 12h	miRNA	SY_C	0.0199	Control	SY_6h	0	flg22-treatmented 6h	SY_12h	0	flg22-treatmented 12h	miRNA
vvi-miR171a	Chr17	355806	355826	CS_C	1.71249	Control	miRNA	CS_6h	1.89592	flg22-treatmented 6h	CS_12h	1.89882	flg22-treatmented 12h	miRNA	SY_C	2.2369	Control	SY_6h	2.21154	flg22-treatmented 6h	SY_12h	2.34913	flg22-treatmented 12h	miRNA
vvi-miR171b	Chr1	22233583	22233603	CS_C	3.03841	Control	miRNA	CS_6h	2.96666	flg22-treatmented 6h	CS_12h	3.08176	flg22-treatmented 12h	miRNA	SY_C	2.7556	Control	SY_6h	3.04224	flg22-treatmented 6h	SY_12h	2.59562	flg22-treatmented 12h	miRNA
vvi-miR171c	Chr14	25491212	25491232	CS_C	1.80405	Control	miRNA	CS_6h	1.90134	flg22-treatmented 6h	CS_12h	1.95814	flg22-treatmented 12h	miRNA	SY_C	2.2847	Control	SY_6h	2.24873	flg22-treatmented 6h	SY_12h	2.41114	flg22-treatmented 12h	miRNA
vvi-miR171d	Chr12	5542409	5542429	CS_C	1.80405	Control	miRNA	CS_6h	1.90134	flg22-treatmented 6h	CS_12h	1.95814	flg22-treatmented 12h	miRNA	SY_C	2.2847	Control	SY_6h	2.24873	flg22-treatmented 6h	SY_12h	2.41114	flg22-treatmented 12h	miRNA
vvi-miR171e	Chr12	5487760	5487780	CS_C	0.9931	Control	miRNA	CS_6h	0.938207	flg22-treatmented 6h	CS_12h	0.966507	flg22-treatmented 12h	miRNA	SY_C	1.9938	Control	SY_6h	1.56997	flg22-treatmented 6h	SY_12h	1.80502	flg22-treatmented 12h	miRNA
vvi-miR171f	Chr10	962632	962652	CS_C	0.9931	Control	miRNA	CS_6h	0.938207	flg22-treatmented 6h	CS_12h	0.964334	flg22-treatmented 12h	miRNA	SY_C	1.9935	Control	SY_6h	1.56817	flg22-treatmented 6h	SY_12h	1.80463	flg22-treatmented 12h	miRNA
vvi-miR171h	Chr11	5203387	5203407	CS_C	0.0155314	Control	miRNA	CS_6h	0.0805877	flg22-treatmented 6h	CS_12h	0.0652742	flg22-treatmented 12h	miRNA	SY_C	0	Control	SY_6h	0.0487039	flg22-treatmented 6h	SY_12h	0.106677	flg22-treatmented 12h	miRNA
vvi-miR171i	Chr9	7012570	7012590	CS_C	1.71207	Control	miRNA	CS_6h	1.89068	flg22-treatmented 6h	CS_12h	1.89151	flg22-treatmented 12h	miRNA	SY_C	2.2366	Control	SY_6h	2.21114	flg22-treatmented 6h	SY_12h	2.34785	flg22-treatmented 12h	miRNA
vvi-miR171j	Chr18	3255670	3255690	CS_C	1.80405	Control	miRNA	CS_6h	1.90134	flg22-treatmented 6h	CS_12h	1.95814	flg22-treatmented 12h	miRNA	SY_C	2.2847	Control	SY_6h	2.24873	flg22-treatmented 6h	SY_12h	2.41114	flg22-treatmented 12h	miRNA
vvi-miR172a	Chr17	1828663	1828683	CS_C	0	Control	miRNA	CS_6h	0.240621	flg22-treatmented 6h	CS_12h	0.0755466	flg22-treatmented 12h	miRNA	SY_C	0.2527	Control	SY_6h	0.373013	flg22-treatmented 6h	SY_12h	0.3393	flg22-treatmented 12h	miRNA
vvi-miR172b	Chr17	893602	893622	CS_C	0.162791	Control	miRNA	CS_6h	0.45708	flg22-treatmented 6h	CS_12h	0.144824	flg22-treatmented 12h	miRNA	SY_C	0.9126	Control	SY_6h	1.33455	flg22-treatmented 6h	SY_12h	0.963831	flg22-treatmented 12h	miRNA
vvi-miR172c	Un	499	519	CS_C	0.151054	Control	miRNA	CS_6h	0.106033	flg22-treatmented 6h	CS_12h	0.00991733	flg22-treatmented 12h	miRNA	SY_C	1.7974	Control	SY_6h	1.79531	flg22-treatmented 6h	SY_12h	1.66339	flg22-treatmented 12h	miRNA
vvi-miR172d	Chr6	17652491	17652511	CS_C	0.649904	Control	miRNA	CS_6h	0.606609	flg22-treatmented 6h	CS_12h	0.897559	flg22-treatmented 12h	miRNA	SY_C	1.8092	Control	SY_6h	2.01249	flg22-treatmented 6h	SY_12h	1.58615	flg22-treatmented 12h	miRNA
vvi-miR2111-3p	Chr13	6181457	6181477	CS_C	0.737578	Control	miRNA	CS_6h	0.519302	flg22-treatmented 6h	CS_12h	0.71317	flg22-treatmented 12h	miRNA	SY_C	0.1828	Control	SY_6h	0.0881966	flg22-treatmented 6h	SY_12h	0.0983183	flg22-treatmented 12h	miRNA
vvi-miR2111-5p	Chr13	3217614	3217634	CS_C	2.3933	Control	miRNA	CS_6h	2.42409	flg22-treatmented 6h	CS_12h	2.18123	flg22-treatmented 12h	miRNA	SY_C	2.1506	Control	SY_6h	1.75638	flg22-treatmented 6h	SY_12h	1.83673	flg22-treatmented 12h	miRNA
vvi-miR2950-3p	Chr8	12667249	12667271	CS_C	2.02707	Control	miRNA	CS_6h	2.02167	flg22-treatmented 6h	CS_12h	1.69144	flg22-treatmented 12h	miRNA	SY_C	1.0579	Control	SY_6h	1.11998	flg22-treatmented 6h	SY_12h	1.03326	flg22-treatmented 12h	miRNA
vvi-miR2950-5p	Chr8	15368672	15368692	CS_C	1.13841	Control	miRNA	CS_6h	1.37238	flg22-treatmented 6h	CS_12h	1.12474	flg22-treatmented 12h	miRNA	SY_C	1	Control	SY_6h	1.06584	flg22-treatmented 6h	SY_12h	0.933844	flg22-treatmented 12h	miRNA
vvi-miR319b	Chr8	15368718	15368738	CS_C	2.51429	Control	miRNA	CS_6h	2.40455	flg22-treatmented 6h	CS_12h	2.50779	flg22-treatmented 12h	miRNA	SY_C	2.8109	Control	SY_6h	2.69805	flg22-treatmented 6h	SY_12h	2.72722	flg22-treatmented 12h	miRNA
vvi-miR319c	Chr7	14340472	14340492	CS_C	2.51426	Control	miRNA	CS_6h	2.40584	flg22-treatmented 6h	CS_12h	2.50841	flg22-treatmented 12h	miRNA	SY_C	2.8113	Control	SY_6h	2.69821	flg22-treatmented 6h	SY_12h	2.72815	flg22-treatmented 12h	miRNA
vvi-miR319e	Chr7	14340431	14340451	CS_C	0.458133	Control	miRNA	CS_6h	0.382875	flg22-treatmented 6h	CS_12h	0.43005	flg22-treatmented 12h	miRNA	SY_C	0.7643	Control	SY_6h	0.602576	flg22-treatmented 6h	SY_12h	0.753382	flg22-treatmented 12h	miRNA
vvi-miR319f	Chr1	4189724	4189744	CS_C	2.51426	Control	miRNA	CS_6h	2.40584	flg22-treatmented 6h	CS_12h	2.50841	flg22-treatmented 12h	miRNA	SY_C	2.8113	Control	SY_6h	2.69821	flg22-treatmented 6h	SY_12h	2.72815	flg22-treatmented 12h	miRNA
vvi-miR319g	Chr2	855572	855592	CS_C	2.32897	Control	miRNA	CS_6h	2.27627	flg22-treatmented 6h	CS_12h	2.31726	flg22-treatmented 12h	miRNA	SY_C	2.6608	Control	SY_6h	2.55052	flg22-treatmented 6h	SY_12h	2.52451	flg22-treatmented 12h	miRNA
vvi-miR3623-3p	Chr11	4317299	4317319	CS_C	3.91396	Control	miRNA	CS_6h	3.88747	flg22-treatmented 6h	CS_12h	3.87649	flg22-treatmented 12h	miRNA	SY_C	3.3657	Control	SY_6h	3.45873	flg22-treatmented 6h	SY_12h	3.35935	flg22-treatmented 12h	miRNA
vvi-miR3623-5p	Chr6	9137416	9137436	CS_C	3.8105	Control	miRNA	CS_6h	3.93009	flg22-treatmented 6h	CS_12h	3.9872	flg22-treatmented 12h	miRNA	SY_C	3.096	Control	SY_6h	3.24436	flg22-treatmented 6h	SY_12h	3.0688	flg22-treatmented 12h	miRNA
vvi-miR3624-3p	Chr17	3675988	3676008	CS_C	4.19423	Control	miRNA	CS_6h	4.1685	flg22-treatmented 6h	CS_12h	4.33897	flg22-treatmented 12h	miRNA	SY_C	3.0566	Control	SY_6h	3.75466	flg22-treatmented 6h	SY_12h	3.01819	flg22-treatmented 12h	miRNA
vvi-miR3624-5p	Chr18	24650103	24650124	CS_C	1.94718	Control	miRNA	CS_6h	2.01579	flg22-treatmented 6h	CS_12h	1.94592	flg22-treatmented 12h	miRNA	SY_C	1.2253	Control	SY_6h	1.65632	flg22-treatmented 6h	SY_12h	1.25129	flg22-treatmented 12h	miRNA
vvi-miR3625-3p	Chr18	24650029	24650050	CS_C	0.959438	Control	miRNA	CS_6h	0.951961	flg22-treatmented 6h	CS_12h	1.05224	flg22-treatmented 12h	miRNA	SY_C	0.102	Control	SY_6h	0.017675	flg22-treatmented 6h	SY_12h	0.10472	flg22-treatmented 12h	miRNA
vvi-miR3625-5p	Chr8	2139370	2139390	CS_C	0.287479	Control	miRNA	CS_6h	0.490999	flg22-treatmented 6h	CS_12h	0.254608	flg22-treatmented 12h	miRNA	SY_C	0.326	Control	SY_6h	0.242146	flg22-treatmented 6h	SY_12h	0.430536	flg22-treatmented 12h	miRNA
vvi-miR3627-3p	Chr8	2139193	2139213	CS_C	2.40149	Control	miRNA	CS_6h	2.27587	flg22-treatmented 6h	CS_12h	2.40332	flg22-treatmented 12h	miRNA	SY_C	2.1201	Control	SY_6h	2.36798	flg22-treatmented 6h	SY_12h	1.79167	flg22-treatmented 12h	miRNA
vvi-miR3627-5p	Chr17	2378222	2378242	CS_C	0.223371	Control	miRNA	CS_6h	0	flg22-treatmented 6h	CS_12h	0.0119157	flg22-treatmented 12h	miRNA	SY_C	0	Control	SY_6h	0.0344165	flg22-treatmented 6h	SY_12h	0	flg22-treatmented 12h	miRNA
vvi-miR3628-3p	Chr17	2378287	2378307	CS_C	0.0590476	Control	miRNA	CS_6h	0.236988	flg22-treatmented 6h	CS_12h	0.357004	flg22-treatmented 12h	miRNA	SY_C	0	Control	SY_6h	0.0151917	flg22-treatmented 6h	SY_12h	0	flg22-treatmented 12h	miRNA
vvi-miR3628-5p	Chr14	28302584	28302604	CS_C	0	Control	miRNA	CS_6h	0.0304557	flg22-treatmented 6h	CS_12h	0	flg22-treatmented 12h	miRNA	SY_C	0	Control	SY_6h	0	flg22-treatmented 6h	SY_12h	0	flg22-treatmented 12h	miRNA
vvi-miR3629a-3p	Chr14	28302635	28302656	CS_C	0.384961	Control	miRNA	CS_6h	0.380715	flg22-treatmented 6h	CS_12h	0.432238	flg22-treatmented 12h	miRNA	SY_C	0.7247	Control	SY_6h	1.02684	flg22-treatmented 6h	SY_12h	0.905728	flg22-treatmented 12h	miRNA
vvi-miR3629a-5p	Chr13	16716086	16716106	CS_C	0.251511	Control	miRNA	CS_6h	0.122388	flg22-treatmented 6h	CS_12h	0.26357	flg22-treatmented 12h	miRNA	SY_C	0.5713	Control	SY_6h	0.604014	flg22-treatmented 6h	SY_12h	0.440634	flg22-treatmented 12h	miRNA
vvi-miR3629b	Chr13	16716148	16716168	CS_C	0.384961	Control	miRNA	CS_6h	0.380715	flg22-treatmented 6h	CS_12h	0.432238	flg22-treatmented 12h	miRNA	SY_C	0.7232	Control	SY_6h	1.02538	flg22-treatmented 6h	SY_12h	0.905728	flg22-treatmented 12h	miRNA
vvi-miR3629c	Chr13	18254141	18254161	CS_C	0.384961	Control	miRNA	CS_6h	0.380715	flg22-treatmented 6h	CS_12h	0.432238	flg22-treatmented 12h	miRNA	SY_C	0.7247	Control	SY_6h	1.02684	flg22-treatmented 6h	SY_12h	0.905728	flg22-treatmented 12h	miRNA
vvi-miR3630-3p	Chr13	18253999	18254019	CS_C	1.11755	Control	miRNA	CS_6h	0.990516	flg22-treatmented 6h	CS_12h	0.997118	flg22-treatmented 12h	miRNA	SY_C	1.3793	Control	SY_6h	1.3428	flg22-treatmented 6h	SY_12h	1.56608	flg22-treatmented 12h	miRNA
vvi-miR3630-5p	Chr14	3031602	3031622	CS_C	0.64314	Control	miRNA	CS_6h	0.617711	flg22-treatmented 6h	CS_12h	0.622548	flg22-treatmented 12h	miRNA	SY_C	0.7029	Control	SY_6h	0.712047	flg22-treatmented 6h	SY_12h	1.14331	flg22-treatmented 12h	miRNA
vvi-miR3631a-3p	Chr17	822220	822240	CS_C	0.395401	Control	miRNA	CS_6h	0.2685	flg22-treatmented 6h	CS_12h	0.530492	flg22-treatmented 12h	miRNA	SY_C	0.8093	Control	SY_6h	0.808672	flg22-treatmented 6h	SY_12h	0.811374	flg22-treatmented 12h	miRNA
vvi-miR3631a-5p	Chr17	6897514	6897535	CS_C	0.107404	Control	miRNA	CS_6h	0.212164	flg22-treatmented 6h	CS_12h	0.168991	flg22-treatmented 12h	miRNA	SY_C	0.5268	Control	SY_6h	0.647034	flg22-treatmented 6h	SY_12h	0.723723	flg22-treatmented 12h	miRNA
vvi-miR3631b-3p	Chr17	6897455	6897475	CS_C	0.74064	Control	miRNA	CS_6h	0.685549	flg22-treatmented 6h	CS_12h	0.935486	flg22-treatmented 12h	miRNA	SY_C	1.2456	Control	SY_6h	1.49814	flg22-treatmented 6h	SY_12h	1.17256	flg22-treatmented 12h	miRNA
vvi-miR3631b-5p	Chr5	6430243	6430263	CS_C	0.213967	Control	miRNA	CS_6h	0.240269	flg22-treatmented 6h	CS_12h	0.283615	flg22-treatmented 12h	miRNA	SY_C	0.6675	Control	SY_6h	0.68034	flg22-treatmented 6h	SY_12h	0.742973	flg22-treatmented 12h	miRNA
vvi-miR3631c	Chr5	6430182	6430203	CS_C	0.213967	Control	miRNA	CS_6h	0.240269	flg22-treatmented 6h	CS_12h	0.283615	flg22-treatmented 12h	miRNA	SY_C	0.6675	Control	SY_6h	0.68034	flg22-treatmented 6h	SY_12h	0.742973	flg22-treatmented 12h	miRNA
vvi-miR3631d	Chr14	23394969	23394990	CS_C	0.107404	Control	miRNA	CS_6h	0.212164	flg22-treatmented 6h	CS_12h	0.168991	flg22-treatmented 12h	miRNA	SY_C	0.5268	Control	SY_6h	0.647034	flg22-treatmented 6h	SY_12h	0.723723	flg22-treatmented 12h	miRNA
vvi-miR3632-3p	Chr14	23394914	23394935	CS_C	2.69197	Control	miRNA	CS_6h	2.69899	flg22-treatmented 6h	CS_12h	2.75132	flg22-treatmented 12h	miRNA	SY_C	3.4133	Control	SY_6h	3.25296	flg22-treatmented 6h	SY_12h	3.44118	flg22-treatmented 12h	miRNA
vvi-miR3632-5p	Chr17	5522014	5522035	CS_C	1.17293	Control	miRNA	CS_6h	1.16437	flg22-treatmented 6h	CS_12h	1.08194	flg22-treatmented 12h	miRNA	SY_C	1.5661	Control	SY_6h	1.37578	flg22-treatmented 6h	SY_12h	1.36491	flg22-treatmented 12h	miRNA
vvi-miR3633a-3p	Chr17	5521938	5521957	CS_C	3.7993	Control	miRNA	CS_6h	3.94063	flg22-treatmented 6h	CS_12h	3.85346	flg22-treatmented 12h	miRNA	SY_C	3.9175	Control	SY_6h	3.8275	flg22-treatmented 6h	SY_12h	3.95237	flg22-treatmented 12h	miRNA
vvi-miR3633a-5p	Chr17	5521645	5521666	CS_C	2.18897	Control	miRNA	CS_6h	2.2942	flg22-treatmented 6h	CS_12h	2.26168	flg22-treatmented 12h	miRNA	SY_C	2.2801	Control	SY_6h	2.42677	flg22-treatmented 6h	SY_12h	2.37086	flg22-treatmented 12h	miRNA
vvi-miR3633b-3p	Chr17	5521582	5521602	CS_C	1.71077	Control	miRNA	CS_6h	1.85197	flg22-treatmented 6h	CS_12h	1.62842	flg22-treatmented 12h	miRNA	SY_C	2.0402	Control	SY_6h	1.78262	flg22-treatmented 6h	SY_12h	2.09773	flg22-treatmented 12h	miRNA
vvi-miR3633b-5p	Chr17	5681227	5681249	CS_C	0.894205	Control	miRNA	CS_6h	0.9353	flg22-treatmented 6h	CS_12h	0.876048	flg22-treatmented 12h	miRNA	SY_C	0.4113	Control	SY_6h	0.495066	flg22-treatmented 6h	SY_12h	0.740423	flg22-treatmented 12h	miRNA
vvi-miR3634-3p	Chr17	5681269	5681289	CS_C	4.46892	Control	miRNA	CS_6h	4.31474	flg22-treatmented 6h	CS_12h	4.44067	flg22-treatmented 12h	miRNA	SY_C	4.2307	Control	SY_6h	4.13051	flg22-treatmented 6h	SY_12h	4.30144	flg22-treatmented 12h	miRNA
vvi-miR3634-5p	Chr18	27357735	27357755	CS_C	2.17307	Control	miRNA	CS_6h	2.27393	flg22-treatmented 6h	CS_12h	2.20278	flg22-treatmented 12h	miRNA	SY_C	1.7492	Control	SY_6h	2.0117	flg22-treatmented 6h	SY_12h	1.67867	flg22-treatmented 12h	miRNA
vvi-miR3635-3p	Chr18	27357644	27357664	CS_C	1.93935	Control	miRNA	CS_6h	1.71944	flg22-treatmented 6h	CS_12h	1.93381	flg22-treatmented 12h	miRNA	SY_C	1.6652	Control	SY_6h	1.46893	flg22-treatmented 6h	SY_12h	1.75118	flg22-treatmented 12h	miRNA
vvi-miR3635-5p	Chr16	5414845	5414868	CS_C	0.870595	Control	miRNA	CS_6h	0.568846	flg22-treatmented 6h	CS_12h	0.828115	flg22-treatmented 12h	miRNA	SY_C	0.6746	Control	SY_6h	0.49966	flg22-treatmented 6h	SY_12h	0.837474	flg22-treatmented 12h	miRNA
vvi-miR3636-3p	Chr16	5414919	5414942	CS_C	2.42172	Control	miRNA	CS_6h	2.37645	flg22-treatmented 6h	CS_12h	2.4531	flg22-treatmented 12h	miRNA	SY_C	2.4995	Control	SY_6h	2.52932	flg22-treatmented 6h	SY_12h	2.60769	flg22-treatmented 12h	miRNA
vvi-miR3636-5p	Chr16	20659693	20659716	CS_C	1.58685	Control	miRNA	CS_6h	1.38427	flg22-treatmented 6h	CS_12h	1.60918	flg22-treatmented 12h	miRNA	SY_C	1.3909	Control	SY_6h	1.4559	flg22-treatmented 6h	SY_12h	1.45015	flg22-treatmented 12h	miRNA
vvi-miR3637-3p	Chr16	20659786	20659809	CS_C	0.603545	Control	miRNA	CS_6h	0.816115	flg22-treatmented 6h	CS_12h	0.876214	flg22-treatmented 12h	miRNA	SY_C	0.7527	Control	SY_6h	0.83613	flg22-treatmented 6h	SY_12h	0.512513	flg22-treatmented 12h	miRNA
vvi-miR3637-5p	Chr17	7119991	7120014	CS_C	0.896484	Control	miRNA	CS_6h	0.691387	flg22-treatmented 6h	CS_12h	0.992139	flg22-treatmented 12h	miRNA	SY_C	0.8265	Control	SY_6h	0.999368	flg22-treatmented 6h	SY_12h	0.792979	flg22-treatmented 12h	miRNA
vvi-miR3638-3p	Chr17	7120047	7120070	CS_C	0	Control	miRNA	CS_6h	0.0197114	flg22-treatmented 6h	CS_12h	0.0563671	flg22-treatmented 12h	miRNA	SY_C	0.027	Control	SY_6h	0.0815204	flg22-treatmented 6h	SY_12h	0.0449534	flg22-treatmented 12h	miRNA
vvi-miR3638-5p	Chr9	21823124	21823147	CS_C	0.576613	Control	miRNA	CS_6h	0.575207	flg22-treatmented 6h	CS_12h	0.523849	flg22-treatmented 12h	miRNA	SY_C	0.2929	Control	SY_6h	0.25958	flg22-treatmented 6h	SY_12h	0.250655	flg22-treatmented 12h	miRNA
vvi-miR3639-3p	Chr9	21823081	21823104	CS_C	0.0450211	Control	miRNA	CS_6h	0	flg22-treatmented 6h	CS_12h	0.0755466	flg22-treatmented 12h	miRNA	SY_C	0.0646	Control	SY_6h	0	flg22-treatmented 6h	SY_12h	0	flg22-treatmented 12h	miRNA
vvi-miR3639-5p	Chr16	11986961	11986984	CS_C	1.64733	Control	miRNA	CS_6h	1.71133	flg22-treatmented 6h	CS_12h	2.02622	flg22-treatmented 12h	miRNA	SY_C	1.983	Control	SY_6h	2.12621	flg22-treatmented 6h	SY_12h	1.74469	flg22-treatmented 12h	miRNA
vvi-miR3640-3p	Chr16	11986867	11986890	CS_C	2.56142	Control	miRNA	CS_6h	2.59136	flg22-treatmented 6h	CS_12h	2.68404	flg22-treatmented 12h	miRNA	SY_C	2.6622	Control	SY_6h	2.52787	flg22-treatmented 6h	SY_12h	2.80716	flg22-treatmented 12h	miRNA
vvi-miR3640-5p	Chr6	8159529	8159549	CS_C	1.65734	Control	miRNA	CS_6h	1.45087	flg22-treatmented 6h	CS_12h	1.47893	flg22-treatmented 12h	miRNA	SY_C	1.8736	Control	SY_6h	1.94069	flg22-treatmented 6h	SY_12h	2.00652	flg22-treatmented 12h	miRNA
vvi-miR390	Chr16	17247282	17247302	CS_C	2.40468	Control	miRNA	CS_6h	2.19561	flg22-treatmented 6h	CS_12h	2.33399	flg22-treatmented 12h	miRNA	SY_C	3.3505	Control	SY_6h	3.1611	flg22-treatmented 6h	SY_12h	3.51579	flg22-treatmented 12h	miRNA
vvi-miR393a	Chr13	4265142	4265162	CS_C	0.951166	Control	miRNA	CS_6h	0.634703	flg22-treatmented 6h	CS_12h	0.996547	flg22-treatmented 12h	miRNA	SY_C	0.6436	Control	SY_6h	0.705069	flg22-treatmented 6h	SY_12h	0.660734	flg22-treatmented 12h	miRNA
vvi-miR393b	Chr12	17122061	17122082	CS_C	0.951166	Control	miRNA	CS_6h	0.627324	flg22-treatmented 6h	CS_12h	0.998976	flg22-treatmented 12h	miRNA	SY_C	0.6482	Control	SY_6h	0.701497	flg22-treatmented 6h	SY_12h	0.660734	flg22-treatmented 12h	miRNA
vvi-miR394a	Chr18	1413101	1413120	CS_C	2.2551	Control	miRNA	CS_6h	1.91993	flg22-treatmented 6h	CS_12h	2.15892	flg22-treatmented 12h	miRNA	SY_C	3.1687	Control	SY_6h	3.1167	flg22-treatmented 6h	SY_12h	3.2486	flg22-treatmented 12h	miRNA
vvi-miR394b	Chr18	3551330	3551351	CS_C	2.2146	Control	miRNA	CS_6h	1.85596	flg22-treatmented 6h	CS_12h	2.11595	flg22-treatmented 12h	miRNA	SY_C	3.16	Control	SY_6h	3.10698	flg22-treatmented 6h	SY_12h	3.24178	flg22-treatmented 12h	miRNA
vvi-miR394c	Chr1	6527989	6528009	CS_C	2.25628	Control	miRNA	CS_6h	1.92016	flg22-treatmented 6h	CS_12h	2.16078	flg22-treatmented 12h	miRNA	SY_C	3.169	Control	SY_6h	3.11678	flg22-treatmented 6h	SY_12h	3.24879	flg22-treatmented 12h	miRNA
vvi-miR395a	Chr1	6502723	6502743	CS_C	3.29889	Control	miRNA	CS_6h	2.70617	flg22-treatmented 6h	CS_12h	2.97479	flg22-treatmented 12h	miRNA	SY_C	2.2643	Control	SY_6h	2.65978	flg22-treatmented 6h	SY_12h	2.30375	flg22-treatmented 12h	miRNA
vvi-miR395b	Chr1	6499924	6499944	CS_C	3.29889	Control	miRNA	CS_6h	2.70617	flg22-treatmented 6h	CS_12h	2.97479	flg22-treatmented 12h	miRNA	SY_C	2.2643	Control	SY_6h	2.65978	flg22-treatmented 6h	SY_12h	2.30375	flg22-treatmented 12h	miRNA
vvi-miR395c	Chr1	6512818	6512838	CS_C	3.29889	Control	miRNA	CS_6h	2.70617	flg22-treatmented 6h	CS_12h	2.97479	flg22-treatmented 12h	miRNA	SY_C	2.2643	Control	SY_6h	2.65978	flg22-treatmented 6h	SY_12h	2.30375	flg22-treatmented 12h	miRNA
vvi-miR395d	Chr1	6505309	6505329	CS_C	3.29889	Control	miRNA	CS_6h	2.70617	flg22-treatmented 6h	CS_12h	2.97479	flg22-treatmented 12h	miRNA	SY_C	2.2643	Control	SY_6h	2.65978	flg22-treatmented 6h	SY_12h	2.30375	flg22-treatmented 12h	miRNA
vvi-miR395e	Chr1	6489597	6489617	CS_C	3.29889	Control	miRNA	CS_6h	2.70617	flg22-treatmented 6h	CS_12h	2.97479	flg22-treatmented 12h	miRNA	SY_C	2.2643	Control	SY_6h	2.65978	flg22-treatmented 6h	SY_12h	2.30375	flg22-treatmented 12h	miRNA
vvi-miR395f	Chr1	6482168	6482188	CS_C	3.29887	Control	miRNA	CS_6h	2.70617	flg22-treatmented 6h	CS_12h	2.97472	flg22-treatmented 12h	miRNA	SY_C	2.2641	Control	SY_6h	2.65953	flg22-treatmented 6h	SY_12h	2.30364	flg22-treatmented 12h	miRNA
vvi-miR395g	Chr1	6566713	6566733	CS_C	3.29877	Control	miRNA	CS_6h	2.70691	flg22-treatmented 6h	CS_12h	2.97463	flg22-treatmented 12h	miRNA	SY_C	2.2644	Control	SY_6h	2.65982	flg22-treatmented 6h	SY_12h	2.30364	flg22-treatmented 12h	miRNA
vvi-miR395h	Chr1	6562697	6562717	CS_C	3.29889	Control	miRNA	CS_6h	2.70617	flg22-treatmented 6h	CS_12h	2.97479	flg22-treatmented 12h	miRNA	SY_C	2.2643	Control	SY_6h	2.65978	flg22-treatmented 6h	SY_12h	2.30375	flg22-treatmented 12h	miRNA
vvi-miR395i	Chr1	6553081	6553101	CS_C	3.29889	Control	miRNA	CS_6h	2.70617	flg22-treatmented 6h	CS_12h	2.97479	flg22-treatmented 12h	miRNA	SY_C	2.2643	Control	SY_6h	2.65978	flg22-treatmented 6h	SY_12h	2.30375	flg22-treatmented 12h	miRNA
vvi-miR395j	Chr1	6536840	6536860	CS_C	3.29889	Control	miRNA	CS_6h	2.70617	flg22-treatmented 6h	CS_12h	2.97479	flg22-treatmented 12h	miRNA	SY_C	2.2643	Control	SY_6h	2.65978	flg22-treatmented 6h	SY_12h	2.30375	flg22-treatmented 12h	miRNA
vvi-miR395k	Chr1	6559154	6559174	CS_C	3.29889	Control	miRNA	CS_6h	2.70617	flg22-treatmented 6h	CS_12h	2.97479	flg22-treatmented 12h	miRNA	SY_C	2.2643	Control	SY_6h	2.65978	flg22-treatmented 6h	SY_12h	2.30375	flg22-treatmented 12h	miRNA
vvi-miR395l	Chr1	6557872	6557892	CS_C	3.29889	Control	miRNA	CS_6h	2.70617	flg22-treatmented 6h	CS_12h	2.97479	flg22-treatmented 12h	miRNA	SY_C	2.2643	Control	SY_6h	2.65978	flg22-treatmented 6h	SY_12h	2.30375	flg22-treatmented 12h	miRNA
vvi-miR395m	Chr17	6409005	6409025	CS_C	3.29889	Control	miRNA	CS_6h	2.70617	flg22-treatmented 6h	CS_12h	2.97479	flg22-treatmented 12h	miRNA	SY_C	2.2643	Control	SY_6h	2.65978	flg22-treatmented 6h	SY_12h	2.30375	flg22-treatmented 12h	miRNA
vvi-miR396a	Chr9	7372604	7372624	CS_C	2.86558	Control	miRNA	CS_6h	2.67312	flg22-treatmented 6h	CS_12h	2.81146	flg22-treatmented 12h	miRNA	SY_C	2.4651	Control	SY_6h	2.51143	flg22-treatmented 6h	SY_12h	2.42355	flg22-treatmented 12h	miRNA
vvi-miR396b	Chr11	5246803	5246822	CS_C	4.40814	Control	miRNA	CS_6h	4.27038	flg22-treatmented 6h	CS_12h	4.37123	flg22-treatmented 12h	miRNA	SY_C	4.0015	Control	SY_6h	4.23361	flg22-treatmented 6h	SY_12h	3.85675	flg22-treatmented 12h	miRNA
vvi-miR396c	Chr4	5119668	5119688	CS_C	3.88172	Control	miRNA	CS_6h	3.83681	flg22-treatmented 6h	CS_12h	3.86379	flg22-treatmented 12h	miRNA	SY_C	3.4216	Control	SY_6h	3.73432	flg22-treatmented 6h	SY_12h	3.27074	flg22-treatmented 12h	miRNA
vvi-miR396d	Chr11	5253199	5253219	CS_C	3.88763	Control	miRNA	CS_6h	3.84311	flg22-treatmented 6h	CS_12h	3.86914	flg22-treatmented 12h	miRNA	SY_C	3.4317	Control	SY_6h	3.74219	flg22-treatmented 6h	SY_12h	3.28124	flg22-treatmented 12h	miRNA
vvi-miR397a	Un	139532	139552	CS_C	1.48029	Control	miRNA	CS_6h	1.45872	flg22-treatmented 6h	CS_12h	1.41712	flg22-treatmented 12h	miRNA	SY_C	1.5183	Control	SY_6h	1.85802	flg22-treatmented 6h	SY_12h	1.30311	flg22-treatmented 12h	miRNA
vvi-miR398a	Chr1	731680	731700	CS_C	2.77118	Control	miRNA	CS_6h	3.57581	flg22-treatmented 6h	CS_12h	2.2565	flg22-treatmented 12h	miRNA	SY_C	2.9638	Control	SY_6h	3.70732	flg22-treatmented 6h	SY_12h	2.13768	flg22-treatmented 12h	miRNA
vvi-miR398b	Chr6	16503554	16503574	CS_C	2.79034	Control	miRNA	CS_6h	3.00495	flg22-treatmented 6h	CS_12h	2.64069	flg22-treatmented 12h	miRNA	SY_C	1.7477	Control	SY_6h	2.49075	flg22-treatmented 6h	SY_12h	1.758	flg22-treatmented 12h	miRNA
vvi-miR398c	Chr6	15575638	15575658	CS_C	2.79034	Control	miRNA	CS_6h	3.00495	flg22-treatmented 6h	CS_12h	2.64069	flg22-treatmented 12h	miRNA	SY_C	1.7477	Control	SY_6h	2.49075	flg22-treatmented 6h	SY_12h	1.758	flg22-treatmented 12h	miRNA
vvi-miR399a	Chr10	2989516	2989536	CS_C	2.22362	Control	miRNA	CS_6h	1.4557	flg22-treatmented 6h	CS_12h	1.62816	flg22-treatmented 12h	miRNA	SY_C	2.0931	Control	SY_6h	1.68329	flg22-treatmented 6h	SY_12h	1.75543	flg22-treatmented 12h	miRNA
vvi-miR399b	Chr16	15618718	15618738	CS_C	1.73123	Control	miRNA	CS_6h	1.4014	flg22-treatmented 6h	CS_12h	1.50525	flg22-treatmented 12h	miRNA	SY_C	1.986	Control	SY_6h	1.53832	flg22-treatmented 6h	SY_12h	1.84574	flg22-treatmented 12h	miRNA
vvi-miR399c	Chr15	15232251	15232271	CS_C	1.73123	Control	miRNA	CS_6h	1.4014	flg22-treatmented 6h	CS_12h	1.50587	flg22-treatmented 12h	miRNA	SY_C	1.9859	Control	SY_6h	1.53669	flg22-treatmented 6h	SY_12h	1.84812	flg22-treatmented 12h	miRNA
vvi-miR399d	Chr10	2988031	2988051	CS_C	0	Control	miRNA	CS_6h	0	flg22-treatmented 6h	CS_12h	0.0682298	flg22-treatmented 12h	miRNA	SY_C	0.1049	Control	SY_6h	0	flg22-treatmented 6h	SY_12h	0	flg22-treatmented 12h	miRNA
vvi-miR399e	Chr10	2992230	2992250	CS_C	0.25474	Control	miRNA	CS_6h	0.172553	flg22-treatmented 6h	CS_12h	0.0767193	flg22-treatmented 12h	miRNA	SY_C	1.8333	Control	SY_6h	1.34209	flg22-treatmented 6h	SY_12h	1.67636	flg22-treatmented 12h	miRNA
vvi-miR399g	Chr10	2995818	2995838	CS_C	1.16665	Control	miRNA	CS_6h	1.43039	flg22-treatmented 6h	CS_12h	0.811224	flg22-treatmented 12h	miRNA	SY_C	0.9611	Control	SY_6h	0.456164	flg22-treatmented 6h	SY_12h	0.866658	flg22-treatmented 12h	miRNA
vvi-miR399h	Chr10	2981257	2981277	CS_C	2.22183	Control	miRNA	CS_6h	1.45901	flg22-treatmented 6h	CS_12h	1.62617	flg22-treatmented 12h	miRNA	SY_C	2.0921	Control	SY_6h	1.67858	flg22-treatmented 6h	SY_12h	1.75335	flg22-treatmented 12h	miRNA
vvi-miR399i	Chr10	2983604	2983624	CS_C	3.04214	Control	miRNA	CS_6h	2.63606	flg22-treatmented 6h	CS_12h	2.78448	flg22-treatmented 12h	miRNA	SY_C	3.0595	Control	SY_6h	2.70177	flg22-treatmented 6h	SY_12h	3.00332	flg22-treatmented 12h	miRNA
vvi-miR403a	Chr2	4101892	4101912	CS_C	2.16265	Control	miRNA	CS_6h	2.2932	flg22-treatmented 6h	CS_12h	2.54885	flg22-treatmented 12h	miRNA	SY_C	1.7708	Control	SY_6h	1.87763	flg22-treatmented 6h	SY_12h	1.4249	flg22-treatmented 12h	miRNA
vvi-miR403b	Chr5	65331	65351	CS_C	2.16323	Control	miRNA	CS_6h	2.29534	flg22-treatmented 6h	CS_12h	2.55153	flg22-treatmented 12h	miRNA	SY_C	1.7752	Control	SY_6h	1.88257	flg22-treatmented 6h	SY_12h	1.42928	flg22-treatmented 12h	miRNA
vvi-miR403c	Chr5	600236	600256	CS_C	2.16265	Control	miRNA	CS_6h	2.2932	flg22-treatmented 6h	CS_12h	2.54885	flg22-treatmented 12h	miRNA	SY_C	1.7708	Control	SY_6h	1.87763	flg22-treatmented 6h	SY_12h	1.4249	flg22-treatmented 12h	miRNA
vvi-miR403d	Chr5	602695	602715	CS_C	2.16323	Control	miRNA	CS_6h	2.29534	flg22-treatmented 6h	CS_12h	2.55153	flg22-treatmented 12h	miRNA	SY_C	1.7752	Control	SY_6h	1.88257	flg22-treatmented 6h	SY_12h	1.42928	flg22-treatmented 12h	miRNA
vvi-miR403e	Chr5	166537	166557	CS_C	2.15649	Control	miRNA	CS_6h	2.29034	flg22-treatmented 6h	CS_12h	2.54606	flg22-treatmented 12h	miRNA	SY_C	1.7711	Control	SY_6h	1.87719	flg22-treatmented 6h	SY_12h	1.4249	flg22-treatmented 12h	miRNA
vvi-miR403f	Chr5	168183	168203	CS_C	2.1632	Control	miRNA	CS_6h	2.29254	flg22-treatmented 6h	CS_12h	2.54737	flg22-treatmented 12h	miRNA	SY_C	1.7715	Control	SY_6h	1.88012	flg22-treatmented 6h	SY_12h	1.43107	flg22-treatmented 12h	miRNA
vvi-miR408	Chr7	4179683	4179703	CS_C	3.7014	Control	miRNA	CS_6h	3.87511	flg22-treatmented 6h	CS_12h	3.60362	flg22-treatmented 12h	miRNA	SY_C	2.8648	Control	SY_6h	3.40865	flg22-treatmented 6h	SY_12h	2.715	flg22-treatmented 12h	miRNA
vvi-miR477a	Chr7	5012011	5012031	CS_C	1.90053	Control	miRNA	CS_6h	2.45178	flg22-treatmented 6h	CS_12h	1.96222	flg22-treatmented 12h	miRNA	SY_C	1.3776	Control	SY_6h	1.76868	flg22-treatmented 6h	SY_12h	1.64067	flg22-treatmented 12h	miRNA
vvi-miR477b-3p	Chr1	22740271	22740291	CS_C	1.89823	Control	miRNA	CS_6h	2.502	flg22-treatmented 6h	CS_12h	1.73389	flg22-treatmented 12h	miRNA	SY_C	0	Control	SY_6h	0.114814	flg22-treatmented 6h	SY_12h	0.0242401	flg22-treatmented 12h	miRNA
vvi-miR477b-5p	Chr2	1237763	1237783	CS_C	0.675202	Control	miRNA	CS_6h	1.31634	flg22-treatmented 6h	CS_12h	0.737738	flg22-treatmented 12h	miRNA	SY_C	0	Control	SY_6h	0	flg22-treatmented 6h	SY_12h	0	flg22-treatmented 12h	miRNA
vvi-miR479	Chr2	1237715	1237736	CS_C	1.0648	Control	miRNA	CS_6h	0.821471	flg22-treatmented 6h	CS_12h	1.08965	flg22-treatmented 12h	miRNA	SY_C	1.0674	Control	SY_6h	1.04573	flg22-treatmented 6h	SY_12h	1.13869	flg22-treatmented 12h	miRNA
vvi-miR482	Chr16	21573769	21573790	CS_C	3.80421	Control	miRNA	CS_6h	4.00183	flg22-treatmented 6h	CS_12h	3.89269	flg22-treatmented 12h	miRNA	SY_C	4.1997	Control	SY_6h	4.03121	flg22-treatmented 6h	SY_12h	4.33263	flg22-treatmented 12h	miRNA
vvi-miR535a	Chr17	5523109	5523130	CS_C	4.23817	Control	miRNA	CS_6h	4.24259	flg22-treatmented 6h	CS_12h	4.30276	flg22-treatmented 12h	miRNA	SY_C	3.1882	Control	SY_6h	3.39889	flg22-treatmented 6h	SY_12h	3.10419	flg22-treatmented 12h	miRNA
vvi-miR535b	Chr7	433653	433673	CS_C	4.23817	Control	miRNA	CS_6h	4.24259	flg22-treatmented 6h	CS_12h	4.30276	flg22-treatmented 12h	miRNA	SY_C	3.1882	Control	SY_6h	3.39889	flg22-treatmented 6h	SY_12h	3.10419	flg22-treatmented 12h	miRNA
vvi-miR535c	Un	7153	7173	CS_C	4.23817	Control	miRNA	CS_6h	4.24259	flg22-treatmented 6h	CS_12h	4.30276	flg22-treatmented 12h	miRNA	SY_C	3.1882	Control	SY_6h	3.39889	flg22-treatmented 6h	SY_12h	3.10419	flg22-treatmented 12h	miRNA
vvi-miR828a	Chr16	21724317	21724338	CS_C	0	Control	miRNA	CS_6h	0	flg22-treatmented 6h	CS_12h	0	flg22-treatmented 12h	miRNA	SY_C	0	Control	SY_6h	0.017675	flg22-treatmented 6h	SY_12h	0	flg22-treatmented 12h	miRNA
vvi-miR845a	Chr16	20505160	20505180	CS_C	0	Control	miRNA	CS_6h	0	flg22-treatmented 6h	CS_12h	0.106252	flg22-treatmented 12h	miRNA	SY_C	0.0157	Control	SY_6h	0	flg22-treatmented 6h	SY_12h	0	flg22-treatmented 12h	miRNA
vvi-miR845b	Chr2	12265254	12265274	CS_C	0	Control	miRNA	CS_6h	0	flg22-treatmented 6h	CS_12h	0.106252	flg22-treatmented 12h	miRNA	SY_C	0.0157	Control	SY_6h	0	flg22-treatmented 6h	SY_12h	0	flg22-treatmented 12h	miRNA
vvi-miR845c	Chr7	207788	207808	CS_C	0	Control	miRNA	CS_6h	0	flg22-treatmented 6h	CS_12h	0.106252	flg22-treatmented 12h	miRNA	SY_C	0.0157	Control	SY_6h	0	flg22-treatmented 6h	SY_12h	0	flg22-treatmented 12h	miRNA
vvi-miR845d	Chr4	9870414	9870434	CS_C	0	Control	miRNA	CS_6h	0	flg22-treatmented 6h	CS_12h	0.106252	flg22-treatmented 12h	miRNA	SY_C	0.0157	Control	SY_6h	0.017675	flg22-treatmented 6h	SY_12h	0	flg22-treatmented 12h	miRNA
vvi-miR845e	Chr5	13374777	13374797	CS_C	0	Control	miRNA	CS_6h	0	flg22-treatmented 6h	CS_12h	0.106252	flg22-treatmented 12h	miRNA	SY_C	0.0157	Control	SY_6h	0.017675	flg22-treatmented 6h	SY_12h	0	flg22-treatmented 12h	miRNA
TCONS_00168183	Chr17	9666928	9672760	CS_C	0	Control	lncRNA	CS_6h	0	flg22-treatmented 6h	CS_12h	0	flg22-treatmented 12h	lncRNA	SY_C	0	Control	SY_6h	0	flg22-treatmented 6h	SY_12h	0	flg22-treatmented 12h	lncRNA
TCONS_00168184	Chr7	16117639	16126676	CS_C	0	Control	lncRNA	CS_6h	0	flg22-treatmented 6h	CS_12h	0	flg22-treatmented 12h	lncRNA	SY_C	0	Control	SY_6h	0	flg22-treatmented 6h	SY_12h	0	flg22-treatmented 12h	lncRNA
TCONS_00168186	Chr17	9666928	9672760	CS_C	0.198906	Control	lncRNA	CS_6h	0.28927	flg22-treatmented 6h	CS_12h	0.222589	flg22-treatmented 12h	lncRNA	SY_C	0.369871	Control	SY_6h	0.287471	flg22-treatmented 6h	SY_12h	0.420522	flg22-treatmented 12h	lncRNA
TCONS_00010252	Chr8	16541707	16571825	CS_C	0.844483	Control	lncRNA	CS_6h	0.834571	flg22-treatmented 6h	CS_12h	0.737139	flg22-treatmented 12h	lncRNA	SY_C	0.785185	Control	SY_6h	0.687634	flg22-treatmented 6h	SY_12h	0.768506	flg22-treatmented 12h	lncRNA
TCONS_00145530	Chr11	12835478	12835983	CS_C	0	Control	lncRNA	CS_6h	0	flg22-treatmented 6h	CS_12h	0	flg22-treatmented 12h	lncRNA	SY_C	0	Control	SY_6h	0	flg22-treatmented 6h	SY_12h	0	flg22-treatmented 12h	lncRNA
TCONS_00145535	Chr6	3234498	3236451	CS_C	0	Control	lncRNA	CS_6h	0	flg22-treatmented 6h	CS_12h	0	flg22-treatmented 12h	lncRNA	SY_C	0	Control	SY_6h	0	flg22-treatmented 6h	SY_12h	0	flg22-treatmented 12h	lncRNA
TCONS_00043578	Chr9	2169626	2170390	CS_C	0.113557	Control	lncRNA	CS_6h	0	flg22-treatmented 6h	CS_12h	0	flg22-treatmented 12h	lncRNA	SY_C	0	Control	SY_6h	0	flg22-treatmented 6h	SY_12h	0.249124	flg22-treatmented 12h	lncRNA
TCONS_00149403	Chr14	5843136	5857816	CS_C	0	Control	lncRNA	CS_6h	0	flg22-treatmented 6h	CS_12h	0	flg22-treatmented 12h	lncRNA	SY_C	0	Control	SY_6h	0	flg22-treatmented 6h	SY_12h	0	flg22-treatmented 12h	lncRNA
TCONS_00043570	Chr17	16586136	16586394	CS_C	0	Control	lncRNA	CS_6h	0	flg22-treatmented 6h	CS_12h	0	flg22-treatmented 12h	lncRNA	SY_C	0	Control	SY_6h	0	flg22-treatmented 6h	SY_12h	0	flg22-treatmented 12h	lncRNA
TCONS_00043572	Chr13	20423716	20463802	CS_C	0.026506	Control	lncRNA	CS_6h	0	flg22-treatmented 6h	CS_12h	0	flg22-treatmented 12h	lncRNA	SY_C	0.22966	Control	SY_6h	0.117091	flg22-treatmented 6h	SY_12h	0.134292	flg22-treatmented 12h	lncRNA
TCONS_00118591	Chr13	20410450	20443240	CS_C	0	Control	lncRNA	CS_6h	0	flg22-treatmented 6h	CS_12h	0	flg22-treatmented 12h	lncRNA	SY_C	0	Control	SY_6h	0	flg22-treatmented 6h	SY_12h	0	flg22-treatmented 12h	lncRNA
TCONS_00118592	Chr18	12608967	12610062	CS_C	0	Control	lncRNA	CS_6h	0	flg22-treatmented 6h	CS_12h	0	flg22-treatmented 12h	lncRNA	SY_C	0	Control	SY_6h	0	flg22-treatmented 6h	SY_12h	0	flg22-treatmented 12h	lncRNA
TCONS_00118593	Chr3	5429050	5430198	CS_C	0	Control	lncRNA	CS_6h	0	flg22-treatmented 6h	CS_12h	0	flg22-treatmented 12h	lncRNA	SY_C	0	Control	SY_6h	0	flg22-treatmented 6h	SY_12h	0	flg22-treatmented 12h	lncRNA
TCONS_00041047	Chr13	1667497	1668561	CS_C	0.0302149	Control	lncRNA	CS_6h	0.0329413	flg22-treatmented 6h	CS_12h	0.0315484	flg22-treatmented 12h	lncRNA	SY_C	0.338649	Control	SY_6h	0.360973	flg22-treatmented 6h	SY_12h	0.316592	flg22-treatmented 12h	lncRNA
TCONS_00044032	Chr14	5663114	5664710	CS_C	0	Control	lncRNA	CS_6h	0	flg22-treatmented 6h	CS_12h	0	flg22-treatmented 12h	lncRNA	SY_C	0	Control	SY_6h	0.0422931	flg22-treatmented 6h	SY_12h	0.0102121	flg22-treatmented 12h	lncRNA
TCONS_00169799	Chr11	967538	968176	CS_C	0	Control	lncRNA	CS_6h	0	flg22-treatmented 6h	CS_12h	0	flg22-treatmented 12h	lncRNA	SY_C	0	Control	SY_6h	0	flg22-treatmented 6h	SY_12h	0	flg22-treatmented 12h	lncRNA
TCONS_00046895	Chr9	4309578	4310455	CS_C	0.491892	Control	lncRNA	CS_6h	0.584205	flg22-treatmented 6h	CS_12h	0.502335	flg22-treatmented 12h	lncRNA	SY_C	0	Control	SY_6h	0	flg22-treatmented 6h	SY_12h	0	flg22-treatmented 12h	lncRNA
TCONS_00005301	Chr13	4788884	4789393	CS_C	0	Control	lncRNA	CS_6h	0	flg22-treatmented 6h	CS_12h	0	flg22-treatmented 12h	lncRNA	SY_C	0	Control	SY_6h	0	flg22-treatmented 6h	SY_12h	0	flg22-treatmented 12h	lncRNA
TCONS_00005305	Chr8	1937490	1938092	CS_C	0	Control	lncRNA	CS_6h	0	flg22-treatmented 6h	CS_12h	0	flg22-treatmented 12h	lncRNA	SY_C	0	Control	SY_6h	0	flg22-treatmented 6h	SY_12h	0	flg22-treatmented 12h	lncRNA
TCONS_00091949	Chr12	831838	839516	CS_C	0.0696127	Control	lncRNA	CS_6h	0.14313	flg22-treatmented 6h	CS_12h	0	flg22-treatmented 12h	lncRNA	SY_C	0.283965	Control	SY_6h	0.307686	flg22-treatmented 6h	SY_12h	0.17187	flg22-treatmented 12h	lncRNA
TCONS_00131250	Chr18	14108559	14108824	CS_C	0	Control	lncRNA	CS_6h	0	flg22-treatmented 6h	CS_12h	0	flg22-treatmented 12h	lncRNA	SY_C	0	Control	SY_6h	0	flg22-treatmented 6h	SY_12h	0	flg22-treatmented 12h	lncRNA
TCONS_00049543	Chr2	3233715	3234619	CS_C	0	Control	lncRNA	CS_6h	0	flg22-treatmented 6h	CS_12h	0	flg22-treatmented 12h	lncRNA	SY_C	0	Control	SY_6h	0	flg22-treatmented 6h	SY_12h	0	flg22-treatmented 12h	lncRNA
TCONS_00049547	Chr14	26385962	26386645	CS_C	0	Control	lncRNA	CS_6h	0	flg22-treatmented 6h	CS_12h	0	flg22-treatmented 12h	lncRNA	SY_C	0	Control	SY_6h	0	flg22-treatmented 6h	SY_12h	0	flg22-treatmented 12h	lncRNA
TCONS_00049544	Chr7	16113172	16113728	CS_C	0	Control	lncRNA	CS_6h	0	flg22-treatmented 6h	CS_12h	0	flg22-treatmented 12h	lncRNA	SY_C	0	Control	SY_6h	0	flg22-treatmented 6h	SY_12h	0	flg22-treatmented 12h	lncRNA
TCONS_00049545	Chr14	5694055	5695080	CS_C	0	Control	lncRNA	CS_6h	0	flg22-treatmented 6h	CS_12h	0	flg22-treatmented 12h	lncRNA	SY_C	0	Control	SY_6h	0	flg22-treatmented 6h	SY_12h	0	flg22-treatmented 12h	lncRNA
TCONS_00170582	Chr14	5694718	5695080	CS_C	0	Control	lncRNA	CS_6h	0	flg22-treatmented 6h	CS_12h	0	flg22-treatmented 12h	lncRNA	SY_C	0	Control	SY_6h	0	flg22-treatmented 6h	SY_12h	0	flg22-treatmented 12h	lncRNA
TCONS_00178359	Chr13	409282	422239	CS_C	0	Control	lncRNA	CS_6h	0	flg22-treatmented 6h	CS_12h	0	flg22-treatmented 12h	lncRNA	SY_C	0	Control	SY_6h	0	flg22-treatmented 6h	SY_12h	0	flg22-treatmented 12h	lncRNA
TCONS_00169272	Chr8	13073918	13079214	CS_C	0.473351	Control	lncRNA	CS_6h	0.360826	flg22-treatmented 6h	CS_12h	0.234226	flg22-treatmented 12h	lncRNA	SY_C	0.364557	Control	SY_6h	0.365123	flg22-treatmented 6h	SY_12h	0.249215	flg22-treatmented 12h	lncRNA
TCONS_00057535	Chr8	13073918	13079214	CS_C	0	Control	lncRNA	CS_6h	0	flg22-treatmented 6h	CS_12h	0	flg22-treatmented 12h	lncRNA	SY_C	0	Control	SY_6h	0	flg22-treatmented 6h	SY_12h	0	flg22-treatmented 12h	lncRNA
TCONS_00178352	Un	32742836	32743793	CS_C	0	Control	lncRNA	CS_6h	0	flg22-treatmented 6h	CS_12h	0	flg22-treatmented 12h	lncRNA	SY_C	0	Control	SY_6h	0	flg22-treatmented 6h	SY_12h	0	flg22-treatmented 12h	lncRNA
TCONS_00057531	Chr8	13073918	13079214	CS_C	0	Control	lncRNA	CS_6h	0	flg22-treatmented 6h	CS_12h	0	flg22-treatmented 12h	lncRNA	SY_C	0	Control	SY_6h	0	flg22-treatmented 6h	SY_12h	0	flg22-treatmented 12h	lncRNA
TCONS_00177129	Chr16	21594884	21600130	CS_C	1.02859	Control	lncRNA	CS_6h	1.22967	flg22-treatmented 6h	CS_12h	1.06535	flg22-treatmented 12h	lncRNA	SY_C	0.149507	Control	SY_6h	0	flg22-treatmented 6h	SY_12h	0.0604035	flg22-treatmented 12h	lncRNA
TCONS_00032704	Chr1	16927652	16928517	CS_C	0	Control	lncRNA	CS_6h	0	flg22-treatmented 6h	CS_12h	0	flg22-treatmented 12h	lncRNA	SY_C	0	Control	SY_6h	0	flg22-treatmented 6h	SY_12h	0	flg22-treatmented 12h	lncRNA
TCONS_00032703	Chr1	9655523	9656052	CS_C	0.393654	Control	lncRNA	CS_6h	0.154345	flg22-treatmented 6h	CS_12h	0.4781	flg22-treatmented 12h	lncRNA	SY_C	0.476679	Control	SY_6h	0.522291	flg22-treatmented 6h	SY_12h	0.40827	flg22-treatmented 12h	lncRNA
TCONS_00032700	Chr17	7612279	7614091	CS_C	0.101707	Control	lncRNA	CS_6h	0.150944	flg22-treatmented 6h	CS_12h	0.109442	flg22-treatmented 12h	lncRNA	SY_C	0.319424	Control	SY_6h	0.2352	flg22-treatmented 6h	SY_12h	0.160166	flg22-treatmented 12h	lncRNA
TCONS_00110343	Chr1	13928608	13937181	CS_C	0	Control	lncRNA	CS_6h	0	flg22-treatmented 6h	CS_12h	0	flg22-treatmented 12h	lncRNA	SY_C	0	Control	SY_6h	0	flg22-treatmented 6h	SY_12h	0	flg22-treatmented 12h	lncRNA
TCONS_00011612	Chr8	16524930	16587522	CS_C	0.335127	Control	lncRNA	CS_6h	0.400743	flg22-treatmented 6h	CS_12h	0.338428	flg22-treatmented 12h	lncRNA	SY_C	0.390702	Control	SY_6h	0.4237	flg22-treatmented 6h	SY_12h	0.28735	flg22-treatmented 12h	lncRNA
TCONS_00016967	Chr17	6134393	6134829	CS_C	0	Control	lncRNA	CS_6h	0	flg22-treatmented 6h	CS_12h	0	flg22-treatmented 12h	lncRNA	SY_C	0	Control	SY_6h	0	flg22-treatmented 6h	SY_12h	0	flg22-treatmented 12h	lncRNA
TCONS_00016968	Chr7	7897401	7916681	CS_C	0	Control	lncRNA	CS_6h	0	flg22-treatmented 6h	CS_12h	0	flg22-treatmented 12h	lncRNA	SY_C	0.0517433	Control	SY_6h	0	flg22-treatmented 6h	SY_12h	0	flg22-treatmented 12h	lncRNA
TCONS_00016969	Chr11	496800	497505	CS_C	0	Control	lncRNA	CS_6h	0	flg22-treatmented 6h	CS_12h	0	flg22-treatmented 12h	lncRNA	SY_C	0.285467	Control	SY_6h	0.354847	flg22-treatmented 6h	SY_12h	0.532863	flg22-treatmented 12h	lncRNA
TCONS_00000841	Chr3	1558334	1558965	CS_C	0.278921	Control	lncRNA	CS_6h	0	flg22-treatmented 6h	CS_12h	0	flg22-treatmented 12h	lncRNA	SY_C	0.0533244	Control	SY_6h	0.19723	flg22-treatmented 6h	SY_12h	0.145429	flg22-treatmented 12h	lncRNA
TCONS_00087493	Chr13	20305100	20306117	CS_C	0.0420682	Control	lncRNA	CS_6h	0.0776187	flg22-treatmented 6h	CS_12h	0	flg22-treatmented 12h	lncRNA	SY_C	0	Control	SY_6h	0	flg22-treatmented 6h	SY_12h	0	flg22-treatmented 12h	lncRNA
TCONS_00172982	Chr11	496800	497505	CS_C	0	Control	lncRNA	CS_6h	0	flg22-treatmented 6h	CS_12h	0	flg22-treatmented 12h	lncRNA	SY_C	0	Control	SY_6h	0	flg22-treatmented 6h	SY_12h	0	flg22-treatmented 12h	lncRNA
TCONS_00172981	Chr14	14745931	14746234	CS_C	0	Control	lncRNA	CS_6h	0	flg22-treatmented 6h	CS_12h	0	flg22-treatmented 12h	lncRNA	SY_C	0	Control	SY_6h	0	flg22-treatmented 6h	SY_12h	0	flg22-treatmented 12h	lncRNA
TCONS_00172980	Chr10	6564406	6564767	CS_C	0	Control	lncRNA	CS_6h	0	flg22-treatmented 6h	CS_12h	0	flg22-treatmented 12h	lncRNA	SY_C	0	Control	SY_6h	0	flg22-treatmented 6h	SY_12h	0	flg22-treatmented 12h	lncRNA
TCONS_00022839	Chr4	430394	430611	CS_C	0	Control	lncRNA	CS_6h	0	flg22-treatmented 6h	CS_12h	0	flg22-treatmented 12h	lncRNA	SY_C	0	Control	SY_6h	0	flg22-treatmented 6h	SY_12h	0	flg22-treatmented 12h	lncRNA
TCONS_00022836	Chr9	11149993	11150399	CS_C	0	Control	lncRNA	CS_6h	0	flg22-treatmented 6h	CS_12h	0	flg22-treatmented 12h	lncRNA	SY_C	0	Control	SY_6h	0	flg22-treatmented 6h	SY_12h	0	flg22-treatmented 12h	lncRNA
TCONS_00029771	Un	10551771	10552550	CS_C	0.0203113	Control	lncRNA	CS_6h	0.0693486	flg22-treatmented 6h	CS_12h	0.0871881	flg22-treatmented 12h	lncRNA	SY_C	0.902956	Control	SY_6h	0.808695	flg22-treatmented 6h	SY_12h	0.871521	flg22-treatmented 12h	lncRNA
TCONS_00066912	Chr4	22838916	22841223	CS_C	0	Control	lncRNA	CS_6h	0	flg22-treatmented 6h	CS_12h	0	flg22-treatmented 12h	lncRNA	SY_C	0	Control	SY_6h	0.0193541	flg22-treatmented 6h	SY_12h	0	flg22-treatmented 12h	lncRNA
TCONS_00016341	Chr4	20609588	20609827	CS_C	0.909886	Control	lncRNA	CS_6h	0.774492	flg22-treatmented 6h	CS_12h	0.825557	flg22-treatmented 12h	lncRNA	SY_C	1.1028	Control	SY_6h	1.42651	flg22-treatmented 6h	SY_12h	1.26003	flg22-treatmented 12h	lncRNA
TCONS_00066919	Chr3	1004643	1005013	CS_C	0.493953	Control	lncRNA	CS_6h	0.636938	flg22-treatmented 6h	CS_12h	0.659829	flg22-treatmented 12h	lncRNA	SY_C	0.108387	Control	SY_6h	0.0814071	flg22-treatmented 6h	SY_12h	0.0343129	flg22-treatmented 12h	lncRNA
TCONS_00056721	Chr6	1972632	1974338	CS_C	0	Control	lncRNA	CS_6h	0.0665856	flg22-treatmented 6h	CS_12h	0	flg22-treatmented 12h	lncRNA	SY_C	0.787593	Control	SY_6h	0.889354	flg22-treatmented 6h	SY_12h	0.67337	flg22-treatmented 12h	lncRNA
TCONS_00056724	Chr19	469891	471303	CS_C	0	Control	lncRNA	CS_6h	0	flg22-treatmented 6h	CS_12h	0	flg22-treatmented 12h	lncRNA	SY_C	0.374632	Control	SY_6h	0.364781	flg22-treatmented 6h	SY_12h	0.214444	flg22-treatmented 12h	lncRNA
TCONS_00053537	Chr18	23530990	23537869	CS_C	0	Control	lncRNA	CS_6h	0	flg22-treatmented 6h	CS_12h	0	flg22-treatmented 12h	lncRNA	SY_C	0	Control	SY_6h	0	flg22-treatmented 6h	SY_12h	0	flg22-treatmented 12h	lncRNA
TCONS_00053538	Chr17	14910228	14920250	CS_C	0	Control	lncRNA	CS_6h	0	flg22-treatmented 6h	CS_12h	0	flg22-treatmented 12h	lncRNA	SY_C	0	Control	SY_6h	0	flg22-treatmented 6h	SY_12h	0	flg22-treatmented 12h	lncRNA
TCONS_00053539	Chr5	7445407	7456377	CS_C	0	Control	lncRNA	CS_6h	0	flg22-treatmented 6h	CS_12h	0	flg22-treatmented 12h	lncRNA	SY_C	0	Control	SY_6h	0	flg22-treatmented 6h	SY_12h	0	flg22-treatmented 12h	lncRNA
TCONS_00055268	Chr14	18828988	18829996	CS_C	0.808412	Control	lncRNA	CS_6h	0.763051	flg22-treatmented 6h	CS_12h	0.647204	flg22-treatmented 12h	lncRNA	SY_C	0.93481	Control	SY_6h	0.960592	flg22-treatmented 6h	SY_12h	0.90018	flg22-treatmented 12h	lncRNA
TCONS_00119967	Chr14	22528529	22529207	CS_C	0	Control	lncRNA	CS_6h	0	flg22-treatmented 6h	CS_12h	0	flg22-treatmented 12h	lncRNA	SY_C	0	Control	SY_6h	0	flg22-treatmented 6h	SY_12h	0	flg22-treatmented 12h	lncRNA
TCONS_00058613	Chr14	22528529	22529207	CS_C	0.101067	Control	lncRNA	CS_6h	0.0999072	flg22-treatmented 6h	CS_12h	0.12152	flg22-treatmented 12h	lncRNA	SY_C	0.471266	Control	SY_6h	0.366564	flg22-treatmented 6h	SY_12h	0.301548	flg22-treatmented 12h	lncRNA
TCONS_00051978	Chr13	10266485	10266709	CS_C	0	Control	lncRNA	CS_6h	0	flg22-treatmented 6h	CS_12h	0	flg22-treatmented 12h	lncRNA	SY_C	0	Control	SY_6h	0	flg22-treatmented 6h	SY_12h	0	flg22-treatmented 12h	lncRNA
TCONS_00051979	Chr17	6433983	6445345	CS_C	0	Control	lncRNA	CS_6h	0	flg22-treatmented 6h	CS_12h	0	flg22-treatmented 12h	lncRNA	SY_C	0	Control	SY_6h	0	flg22-treatmented 6h	SY_12h	0	flg22-treatmented 12h	lncRNA
TCONS_00051973	Chr14	22528529	22529207	CS_C	0	Control	lncRNA	CS_6h	0	flg22-treatmented 6h	CS_12h	0	flg22-treatmented 12h	lncRNA	SY_C	0	Control	SY_6h	0	flg22-treatmented 6h	SY_12h	0	flg22-treatmented 12h	lncRNA
TCONS_00051974	Chr6	6611137	6612414	CS_C	1.13185	Control	lncRNA	CS_6h	0.839624	flg22-treatmented 6h	CS_12h	0.978147	flg22-treatmented 12h	lncRNA	SY_C	0.38702	Control	SY_6h	0.45416	flg22-treatmented 6h	SY_12h	0.299639	flg22-treatmented 12h	lncRNA
TCONS_00133497	Chr15	17609861	17629366	CS_C	0	Control	lncRNA	CS_6h	0	flg22-treatmented 6h	CS_12h	0	flg22-treatmented 12h	lncRNA	SY_C	0	Control	SY_6h	0	flg22-treatmented 6h	SY_12h	0	flg22-treatmented 12h	lncRNA
TCONS_00017768	Chr13	22967038	22967485	CS_C	0.711957	Control	lncRNA	CS_6h	0.734215	flg22-treatmented 6h	CS_12h	0.780652	flg22-treatmented 12h	lncRNA	SY_C	0.724542	Control	SY_6h	0.712469	flg22-treatmented 6h	SY_12h	0.746517	flg22-treatmented 12h	lncRNA
TCONS_00017767	Chr13	22967038	22967485	CS_C	0.78187	Control	lncRNA	CS_6h	0.710245	flg22-treatmented 6h	CS_12h	0.723904	flg22-treatmented 12h	lncRNA	SY_C	0.611174	Control	SY_6h	0.567788	flg22-treatmented 6h	SY_12h	0.677579	flg22-treatmented 12h	lncRNA
TCONS_00090150	Chr18	3169227	3170320	CS_C	0.368825	Control	lncRNA	CS_6h	0.363818	flg22-treatmented 6h	CS_12h	0.14563	flg22-treatmented 12h	lncRNA	SY_C	0.289049	Control	SY_6h	0.269776	flg22-treatmented 6h	SY_12h	0.180173	flg22-treatmented 12h	lncRNA
TCONS_00123200	Chr11	4509792	4510355	CS_C	0	Control	lncRNA	CS_6h	0	flg22-treatmented 6h	CS_12h	0	flg22-treatmented 12h	lncRNA	SY_C	0	Control	SY_6h	0	flg22-treatmented 6h	SY_12h	0	flg22-treatmented 12h	lncRNA
TCONS_00123204	Chr7	1934135	1944399	CS_C	0	Control	lncRNA	CS_6h	0	flg22-treatmented 6h	CS_12h	0	flg22-treatmented 12h	lncRNA	SY_C	0	Control	SY_6h	0	flg22-treatmented 6h	SY_12h	0	flg22-treatmented 12h	lncRNA
TCONS_00123209	Chr9	4186483	4188572	CS_C	0	Control	lncRNA	CS_6h	0	flg22-treatmented 6h	CS_12h	0	flg22-treatmented 12h	lncRNA	SY_C	0	Control	SY_6h	0	flg22-treatmented 6h	SY_12h	0	flg22-treatmented 12h	lncRNA
TCONS_00171213	Chr14	3314118	3322056	CS_C	0	Control	lncRNA	CS_6h	0	flg22-treatmented 6h	CS_12h	0	flg22-treatmented 12h	lncRNA	SY_C	0	Control	SY_6h	0	flg22-treatmented 6h	SY_12h	0	flg22-treatmented 12h	lncRNA
TCONS_00171210	Chr13	2903457	2904661	CS_C	0.368135	Control	lncRNA	CS_6h	0.343283	flg22-treatmented 6h	CS_12h	0.296438	flg22-treatmented 12h	lncRNA	SY_C	0.364728	Control	SY_6h	0.462936	flg22-treatmented 6h	SY_12h	0.481912	flg22-treatmented 12h	lncRNA
TCONS_00162727	Chr8	16336120	16336765	CS_C	0	Control	lncRNA	CS_6h	0	flg22-treatmented 6h	CS_12h	0	flg22-treatmented 12h	lncRNA	SY_C	0.386563	Control	SY_6h	0.196936	flg22-treatmented 6h	SY_12h	0.111041	flg22-treatmented 12h	lncRNA
TCONS_00044868	Chr17	15926676	15927106	CS_C	0	Control	lncRNA	CS_6h	0	flg22-treatmented 6h	CS_12h	0	flg22-treatmented 12h	lncRNA	SY_C	0	Control	SY_6h	0	flg22-treatmented 6h	SY_12h	0	flg22-treatmented 12h	lncRNA
TCONS_00162729	Un	26891647	26892421	CS_C	0	Control	lncRNA	CS_6h	0	flg22-treatmented 6h	CS_12h	0	flg22-treatmented 12h	lncRNA	SY_C	0.398526	Control	SY_6h	0.175126	flg22-treatmented 6h	SY_12h	0.362548	flg22-treatmented 12h	lncRNA
TCONS_00062169	Chr4	238806	280276	CS_C	0.203014	Control	lncRNA	CS_6h	0.202825	flg22-treatmented 6h	CS_12h	0.205753	flg22-treatmented 12h	lncRNA	SY_C	0.52652	Control	SY_6h	0.556416	flg22-treatmented 6h	SY_12h	0.422264	flg22-treatmented 12h	lncRNA
TCONS_00062163	Chr14	25769003	25769721	CS_C	0	Control	lncRNA	CS_6h	0	flg22-treatmented 6h	CS_12h	0	flg22-treatmented 12h	lncRNA	SY_C	0	Control	SY_6h	0	flg22-treatmented 6h	SY_12h	0	flg22-treatmented 12h	lncRNA
TCONS_00165979	Chr17	6388746	6391121	CS_C	0	Control	lncRNA	CS_6h	0	flg22-treatmented 6h	CS_12h	0	flg22-treatmented 12h	lncRNA	SY_C	0	Control	SY_6h	0	flg22-treatmented 6h	SY_12h	0	flg22-treatmented 12h	lncRNA
TCONS_00059568	Chr11	1735263	1741618	CS_C	0	Control	lncRNA	CS_6h	0	flg22-treatmented 6h	CS_12h	0	flg22-treatmented 12h	lncRNA	SY_C	0	Control	SY_6h	0	flg22-treatmented 6h	SY_12h	0	flg22-treatmented 12h	lncRNA
TCONS_00059565	Chr11	6316061	6316269	CS_C	0	Control	lncRNA	CS_6h	0	flg22-treatmented 6h	CS_12h	0	flg22-treatmented 12h	lncRNA	SY_C	0	Control	SY_6h	0	flg22-treatmented 6h	SY_12h	0	flg22-treatmented 12h	lncRNA
TCONS_00059567	Chr2	9243812	9246294	CS_C	0	Control	lncRNA	CS_6h	0	flg22-treatmented 6h	CS_12h	0	flg22-treatmented 12h	lncRNA	SY_C	0	Control	SY_6h	0	flg22-treatmented 6h	SY_12h	0	flg22-treatmented 12h	lncRNA
TCONS_00023044	Un	31491160	31494076	CS_C	0.207925	Control	lncRNA	CS_6h	0.207638	flg22-treatmented 6h	CS_12h	0.0701454	flg22-treatmented 12h	lncRNA	SY_C	0.561367	Control	SY_6h	0.604418	flg22-treatmented 6h	SY_12h	0.571649	flg22-treatmented 12h	lncRNA
TCONS_00177915	Chr18	7075234	7075910	CS_C	0.43183	Control	lncRNA	CS_6h	0.624501	flg22-treatmented 6h	CS_12h	0.34335	flg22-treatmented 12h	lncRNA	SY_C	0.655348	Control	SY_6h	0.739625	flg22-treatmented 6h	SY_12h	0.834539	flg22-treatmented 12h	lncRNA
TCONS_00177914	Chr2	6175664	6185827	CS_C	0.38562	Control	lncRNA	CS_6h	0.092708	flg22-treatmented 6h	CS_12h	0.479151	flg22-treatmented 12h	lncRNA	SY_C	0.440304	Control	SY_6h	0.3535	flg22-treatmented 6h	SY_12h	0.525243	flg22-treatmented 12h	lncRNA
TCONS_00065758	Un	21683218	21696737	CS_C	0.13857	Control	lncRNA	CS_6h	0.0776608	flg22-treatmented 6h	CS_12h	0	flg22-treatmented 12h	lncRNA	SY_C	0.400011	Control	SY_6h	0.423201	flg22-treatmented 6h	SY_12h	0.358527	flg22-treatmented 12h	lncRNA
TCONS_00132729	Chr3	14652187	14652616	CS_C	0.339494	Control	lncRNA	CS_6h	0.240386	flg22-treatmented 6h	CS_12h	0.362246	flg22-treatmented 12h	lncRNA	SY_C	0.0633522	Control	SY_6h	0.0176234	flg22-treatmented 6h	SY_12h	0.0475097	flg22-treatmented 12h	lncRNA
TCONS_00132728	Chr18	19577921	19584387	CS_C	0.461043	Control	lncRNA	CS_6h	0.349712	flg22-treatmented 6h	CS_12h	0.36093	flg22-treatmented 12h	lncRNA	SY_C	0.454664	Control	SY_6h	0.438044	flg22-treatmented 6h	SY_12h	0.38399	flg22-treatmented 12h	lncRNA
TCONS_00062290	Chr10	9404942	9476703	CS_C	0.44354	Control	lncRNA	CS_6h	0.345151	flg22-treatmented 6h	CS_12h	0.37346	flg22-treatmented 12h	lncRNA	SY_C	0.452378	Control	SY_6h	0.459365	flg22-treatmented 6h	SY_12h	0.479364	flg22-treatmented 12h	lncRNA
TCONS_00062292	Chr18	2761068	2768473	CS_C	0	Control	lncRNA	CS_6h	0	flg22-treatmented 6h	CS_12h	0	flg22-treatmented 12h	lncRNA	SY_C	0	Control	SY_6h	0	flg22-treatmented 6h	SY_12h	0	flg22-treatmented 12h	lncRNA
TCONS_00051024	Un	30462083	30467421	CS_C	0	Control	lncRNA	CS_6h	0	flg22-treatmented 6h	CS_12h	0	flg22-treatmented 12h	lncRNA	SY_C	0.270437	Control	SY_6h	0.465242	flg22-treatmented 6h	SY_12h	0.346459	flg22-treatmented 12h	lncRNA
TCONS_00113937	Chr6	15835940	15915844	CS_C	0.0441626	Control	lncRNA	CS_6h	0.0485563	flg22-treatmented 6h	CS_12h	0.031043	flg22-treatmented 12h	lncRNA	SY_C	0.0163175	Control	SY_6h	0.0716254	flg22-treatmented 6h	SY_12h	0.0665197	flg22-treatmented 12h	lncRNA
TCONS_00113935	Un	30452518	30467421	CS_C	0.196896	Control	lncRNA	CS_6h	0.129171	flg22-treatmented 6h	CS_12h	0.0393416	flg22-treatmented 12h	lncRNA	SY_C	0.516301	Control	SY_6h	0.584087	flg22-treatmented 6h	SY_12h	0.537743	flg22-treatmented 12h	lncRNA
TCONS_00113931	Chr13	20219430	20316152	CS_C	0.340204	Control	lncRNA	CS_6h	0.468774	flg22-treatmented 6h	CS_12h	0.43794	flg22-treatmented 12h	lncRNA	SY_C	0.347799	Control	SY_6h	0.236188	flg22-treatmented 6h	SY_12h	0.225853	flg22-treatmented 12h	lncRNA
TCONS_00113930	Chr16	15793430	15808540	CS_C	0.285262	Control	lncRNA	CS_6h	0.256219	flg22-treatmented 6h	CS_12h	0.0653099	flg22-treatmented 12h	lncRNA	SY_C	0.710479	Control	SY_6h	0.909891	flg22-treatmented 6h	SY_12h	0.88096	flg22-treatmented 12h	lncRNA
TCONS_00077275	Chr17	16410383	16411030	CS_C	0	Control	lncRNA	CS_6h	0	flg22-treatmented 6h	CS_12h	0	flg22-treatmented 12h	lncRNA	SY_C	0	Control	SY_6h	0	flg22-treatmented 6h	SY_12h	0	flg22-treatmented 12h	lncRNA
TCONS_00052289	Chr7	17120234	17120453	CS_C	0	Control	lncRNA	CS_6h	0	flg22-treatmented 6h	CS_12h	0	flg22-treatmented 12h	lncRNA	SY_C	0	Control	SY_6h	0	flg22-treatmented 6h	SY_12h	0	flg22-treatmented 12h	lncRNA
TCONS_00052288	Chr19	1019308	1020837	CS_C	0	Control	lncRNA	CS_6h	0	flg22-treatmented 6h	CS_12h	0	flg22-treatmented 12h	lncRNA	SY_C	0	Control	SY_6h	0	flg22-treatmented 6h	SY_12h	0	flg22-treatmented 12h	lncRNA
TCONS_00091209	Chr7	17120234	17120789	CS_C	0	Control	lncRNA	CS_6h	0	flg22-treatmented 6h	CS_12h	0	flg22-treatmented 12h	lncRNA	SY_C	0	Control	SY_6h	0	flg22-treatmented 6h	SY_12h	0	flg22-treatmented 12h	lncRNA
TCONS_00112088	Un	14071259	14086559	CS_C	0.713394	Control	lncRNA	CS_6h	0.631159	flg22-treatmented 6h	CS_12h	0.62639	flg22-treatmented 12h	lncRNA	SY_C	0.874627	Control	SY_6h	0.912206	flg22-treatmented 6h	SY_12h	0.970175	flg22-treatmented 12h	lncRNA
TCONS_00186474	Chr7	2331178	2331622	CS_C	0.735312	Control	lncRNA	CS_6h	0.722744	flg22-treatmented 6h	CS_12h	0.795643	flg22-treatmented 12h	lncRNA	SY_C	0.743077	Control	SY_6h	0.772466	flg22-treatmented 6h	SY_12h	0.763814	flg22-treatmented 12h	lncRNA
TCONS_00186470	Chr8	11821178	11827941	CS_C	0.628314	Control	lncRNA	CS_6h	0.506042	flg22-treatmented 6h	CS_12h	0.437428	flg22-treatmented 12h	lncRNA	SY_C	0.514978	Control	SY_6h	0.429581	flg22-treatmented 6h	SY_12h	0.458101	flg22-treatmented 12h	lncRNA
TCONS_00186479	Chr14	13377833	13378508	CS_C	0	Control	lncRNA	CS_6h	0	flg22-treatmented 6h	CS_12h	0	flg22-treatmented 12h	lncRNA	SY_C	0	Control	SY_6h	0	flg22-treatmented 6h	SY_12h	0	flg22-treatmented 12h	lncRNA
TCONS_00070913	Chr5	1344789	1357089	CS_C	0.495247	Control	lncRNA	CS_6h	0.621579	flg22-treatmented 6h	CS_12h	0.269583	flg22-treatmented 12h	lncRNA	SY_C	0.127827	Control	SY_6h	0.0671712	flg22-treatmented 6h	SY_12h	0	flg22-treatmented 12h	lncRNA
CNT20238997	Chr16	14302545	14302804	CS_C	0	Control	lncRNA	CS_6h	0	flg22-treatmented 6h	CS_12h	0	flg22-treatmented 12h	lncRNA	SY_C	0	Control	SY_6h	0	flg22-treatmented 6h	SY_12h	0	flg22-treatmented 12h	lncRNA
TCONS_00053880	Chr8	2663348	2666932	CS_C	0.241951	Control	lncRNA	CS_6h	0.157983	flg22-treatmented 6h	CS_12h	0.101903	flg22-treatmented 12h	lncRNA	SY_C	0.102994	Control	SY_6h	0.14384	flg22-treatmented 6h	SY_12h	0.0657524	flg22-treatmented 12h	lncRNA
TCONS_00022797	Chr1	3782624	3792555	CS_C	0.16806	Control	lncRNA	CS_6h	0.0667543	flg22-treatmented 6h	CS_12h	0	flg22-treatmented 12h	lncRNA	SY_C	0.426061	Control	SY_6h	0.401548	flg22-treatmented 6h	SY_12h	0.506258	flg22-treatmented 12h	lncRNA
TCONS_00053884	Chr16	3525239	3526864	CS_C	0	Control	lncRNA	CS_6h	0	flg22-treatmented 6h	CS_12h	0	flg22-treatmented 12h	lncRNA	SY_C	0	Control	SY_6h	0	flg22-treatmented 6h	SY_12h	0	flg22-treatmented 12h	lncRNA
TCONS_00053885	Chr3	12513897	12525346	CS_C	0	Control	lncRNA	CS_6h	0	flg22-treatmented 6h	CS_12h	0	flg22-treatmented 12h	lncRNA	SY_C	0	Control	SY_6h	0	flg22-treatmented 6h	SY_12h	0	flg22-treatmented 12h	lncRNA
TCONS_00154981	Chr14	14640437	14692842	CS_C	0.673005	Control	lncRNA	CS_6h	0.637161	flg22-treatmented 6h	CS_12h	0.528258	flg22-treatmented 12h	lncRNA	SY_C	0	Control	SY_6h	0.0721676	flg22-treatmented 6h	SY_12h	0	flg22-treatmented 12h	lncRNA
TCONS_00064406	Chr8	14529544	14532013	CS_C	0	Control	lncRNA	CS_6h	0	flg22-treatmented 6h	CS_12h	0	flg22-treatmented 12h	lncRNA	SY_C	0	Control	SY_6h	0	flg22-treatmented 6h	SY_12h	0	flg22-treatmented 12h	lncRNA
TCONS_00064407	Chr19	935724	955384	CS_C	0	Control	lncRNA	CS_6h	0	flg22-treatmented 6h	CS_12h	0	flg22-treatmented 12h	lncRNA	SY_C	0	Control	SY_6h	0	flg22-treatmented 6h	SY_12h	0	flg22-treatmented 12h	lncRNA
TCONS_00064404	Chr14	14627250	14692842	CS_C	0	Control	lncRNA	CS_6h	0	flg22-treatmented 6h	CS_12h	0	flg22-treatmented 12h	lncRNA	SY_C	0	Control	SY_6h	0	flg22-treatmented 6h	SY_12h	0	flg22-treatmented 12h	lncRNA
CNT20238996	Chr13	3456170	3469851	CS_C	0	Control	lncRNA	CS_6h	0	flg22-treatmented 6h	CS_12h	0	flg22-treatmented 12h	lncRNA	SY_C	0	Control	SY_6h	0	flg22-treatmented 6h	SY_12h	0	flg22-treatmented 12h	lncRNA
TCONS_00064401	Chr13	3464934	3469851	CS_C	0	Control	lncRNA	CS_6h	0	flg22-treatmented 6h	CS_12h	0	flg22-treatmented 12h	lncRNA	SY_C	0	Control	SY_6h	0	flg22-treatmented 6h	SY_12h	0	flg22-treatmented 12h	lncRNA
TCONS_00165020	Un	28713595	28714442	CS_C	0	Control	lncRNA	CS_6h	0	flg22-treatmented 6h	CS_12h	0	flg22-treatmented 12h	lncRNA	SY_C	0	Control	SY_6h	0	flg22-treatmented 6h	SY_12h	0	flg22-treatmented 12h	lncRNA
TCONS_00165021	Chr12	17157846	17158249	CS_C	0	Control	lncRNA	CS_6h	0	flg22-treatmented 6h	CS_12h	0	flg22-treatmented 12h	lncRNA	SY_C	0	Control	SY_6h	0	flg22-treatmented 6h	SY_12h	0	flg22-treatmented 12h	lncRNA
TCONS_00165024	Chr17	552409	552814	CS_C	0	Control	lncRNA	CS_6h	0	flg22-treatmented 6h	CS_12h	0	flg22-treatmented 12h	lncRNA	SY_C	0	Control	SY_6h	0	flg22-treatmented 6h	SY_12h	0	flg22-treatmented 12h	lncRNA
TCONS_00076455	Chr2	4580060	4588302	CS_C	0	Control	lncRNA	CS_6h	0	flg22-treatmented 6h	CS_12h	0	flg22-treatmented 12h	lncRNA	SY_C	0	Control	SY_6h	0	flg22-treatmented 6h	SY_12h	0	flg22-treatmented 12h	lncRNA
TCONS_00068866	Chr8	11924147	11924593	CS_C	0	Control	lncRNA	CS_6h	0	flg22-treatmented 6h	CS_12h	0	flg22-treatmented 12h	lncRNA	SY_C	0	Control	SY_6h	0	flg22-treatmented 6h	SY_12h	0	flg22-treatmented 12h	lncRNA
TCONS_00026944	Chr6	1875179	1876882	CS_C	0.203625	Control	lncRNA	CS_6h	0.207408	flg22-treatmented 6h	CS_12h	0.272498	flg22-treatmented 12h	lncRNA	SY_C	0.286977	Control	SY_6h	0.108657	flg22-treatmented 6h	SY_12h	0.17216	flg22-treatmented 12h	lncRNA
TCONS_00044709	Chr13	23025708	23026372	CS_C	0.17967	Control	lncRNA	CS_6h	0.245017	flg22-treatmented 6h	CS_12h	0.221543	flg22-treatmented 12h	lncRNA	SY_C	0.769859	Control	SY_6h	0.80804	flg22-treatmented 6h	SY_12h	0.928638	flg22-treatmented 12h	lncRNA
TCONS_00110626	Chr14	14635216	14640249	CS_C	0	Control	lncRNA	CS_6h	0	flg22-treatmented 6h	CS_12h	0	flg22-treatmented 12h	lncRNA	SY_C	0.316336	Control	SY_6h	0.800131	flg22-treatmented 6h	SY_12h	0.677582	flg22-treatmented 12h	lncRNA
CNT20236765	Chr16	10128521	10128776	CS_C	0	Control	lncRNA	CS_6h	0	flg22-treatmented 6h	CS_12h	0	flg22-treatmented 12h	lncRNA	SY_C	0	Control	SY_6h	0	flg22-treatmented 6h	SY_12h	0	flg22-treatmented 12h	lncRNA
TCONS_00152276	Un	34928813	34941937	CS_C	0	Control	lncRNA	CS_6h	0	flg22-treatmented 6h	CS_12h	0	flg22-treatmented 12h	lncRNA	SY_C	0	Control	SY_6h	0.0214457	flg22-treatmented 6h	SY_12h	0.0149516	flg22-treatmented 12h	lncRNA
TCONS_00152275	Chr15	18580327	18581647	CS_C	0	Control	lncRNA	CS_6h	0	flg22-treatmented 6h	CS_12h	0	flg22-treatmented 12h	lncRNA	SY_C	0	Control	SY_6h	0	flg22-treatmented 6h	SY_12h	0	flg22-treatmented 12h	lncRNA
TCONS_00096260	Chr4	278554	314807	CS_C	0.618256	Control	lncRNA	CS_6h	0.631082	flg22-treatmented 6h	CS_12h	0.641152	flg22-treatmented 12h	lncRNA	SY_C	0.652371	Control	SY_6h	0.592125	flg22-treatmented 6h	SY_12h	0.598745	flg22-treatmented 12h	lncRNA
TCONS_00167887	Chr4	278554	314178	CS_C	0.120019	Control	lncRNA	CS_6h	0.145493	flg22-treatmented 6h	CS_12h	0.0932081	flg22-treatmented 12h	lncRNA	SY_C	0.201571	Control	SY_6h	0.0705356	flg22-treatmented 6h	SY_12h	0.182852	flg22-treatmented 12h	lncRNA
TCONS_00150409	Chr19	3919076	3921864	CS_C	0	Control	lncRNA	CS_6h	0	flg22-treatmented 6h	CS_12h	0	flg22-treatmented 12h	lncRNA	SY_C	0	Control	SY_6h	0	flg22-treatmented 6h	SY_12h	0	flg22-treatmented 12h	lncRNA
TCONS_00150404	Chr4	221507	322537	CS_C	0.446808	Control	lncRNA	CS_6h	0.457625	flg22-treatmented 6h	CS_12h	0.373504	flg22-treatmented 12h	lncRNA	SY_C	0.331636	Control	SY_6h	0.253547	flg22-treatmented 6h	SY_12h	0.322717	flg22-treatmented 12h	lncRNA
TCONS_00150400	Chr4	237426	314807	CS_C	0.0456348	Control	lncRNA	CS_6h	0.0323417	flg22-treatmented 6h	CS_12h	0.0606026	flg22-treatmented 12h	lncRNA	SY_C	0.0288208	Control	SY_6h	0.0624508	flg22-treatmented 6h	SY_12h	0.0693941	flg22-treatmented 12h	lncRNA
TCONS_00142458	Chr4	278554	314178	CS_C	0	Control	lncRNA	CS_6h	0	flg22-treatmented 6h	CS_12h	0	flg22-treatmented 12h	lncRNA	SY_C	0	Control	SY_6h	0	flg22-treatmented 6h	SY_12h	0	flg22-treatmented 12h	lncRNA
TCONS_00142459	Chr4	278554	314178	CS_C	0	Control	lncRNA	CS_6h	0	flg22-treatmented 6h	CS_12h	0	flg22-treatmented 12h	lncRNA	SY_C	0	Control	SY_6h	0	flg22-treatmented 6h	SY_12h	0	flg22-treatmented 12h	lncRNA
TCONS_00024304	Chr4	221507	322537	CS_C	0	Control	lncRNA	CS_6h	0	flg22-treatmented 6h	CS_12h	0	flg22-treatmented 12h	lncRNA	SY_C	0	Control	SY_6h	0	flg22-treatmented 6h	SY_12h	0	flg22-treatmented 12h	lncRNA
TCONS_00074340	Chr4	221507	398108	CS_C	0.503475	Control	lncRNA	CS_6h	0.509264	flg22-treatmented 6h	CS_12h	0.498493	flg22-treatmented 12h	lncRNA	SY_C	0.403183	Control	SY_6h	0.343851	flg22-treatmented 6h	SY_12h	0.359822	flg22-treatmented 12h	lncRNA
TCONS_00031703	Chr4	278225	367930	CS_C	0	Control	lncRNA	CS_6h	0	flg22-treatmented 6h	CS_12h	0	flg22-treatmented 12h	lncRNA	SY_C	0	Control	SY_6h	0	flg22-treatmented 6h	SY_12h	0	flg22-treatmented 12h	lncRNA
TCONS_00031702	Un	42095640	42096179	CS_C	0	Control	lncRNA	CS_6h	0	flg22-treatmented 6h	CS_12h	0	flg22-treatmented 12h	lncRNA	SY_C	0	Control	SY_6h	0	flg22-treatmented 6h	SY_12h	0	flg22-treatmented 12h	lncRNA
TCONS_00031700	Un	41915863	41918370	CS_C	0	Control	lncRNA	CS_6h	0	flg22-treatmented 6h	CS_12h	0	flg22-treatmented 12h	lncRNA	SY_C	0	Control	SY_6h	0	flg22-treatmented 6h	SY_12h	0	flg22-treatmented 12h	lncRNA
TCONS_00077490	Chr14	10240861	10263848	CS_C	0.0443604	Control	lncRNA	CS_6h	0.0254573	flg22-treatmented 6h	CS_12h	0.125696	flg22-treatmented 12h	lncRNA	SY_C	0.0955909	Control	SY_6h	0	flg22-treatmented 6h	SY_12h	0.103539	flg22-treatmented 12h	lncRNA
TCONS_00077492	Chr13	2429242	2430994	CS_C	0	Control	lncRNA	CS_6h	0	flg22-treatmented 6h	CS_12h	0	flg22-treatmented 12h	lncRNA	SY_C	0	Control	SY_6h	0	flg22-treatmented 6h	SY_12h	0	flg22-treatmented 12h	lncRNA
TCONS_00062934	Chr14	22303602	22310869	CS_C	0	Control	lncRNA	CS_6h	0	flg22-treatmented 6h	CS_12h	0	flg22-treatmented 12h	lncRNA	SY_C	0	Control	SY_6h	0	flg22-treatmented 6h	SY_12h	0	flg22-treatmented 12h	lncRNA
TCONS_00089768	Chr19	3898850	3900367	CS_C	0	Control	lncRNA	CS_6h	0	flg22-treatmented 6h	CS_12h	0	flg22-treatmented 12h	lncRNA	SY_C	0	Control	SY_6h	0	flg22-treatmented 6h	SY_12h	0	flg22-treatmented 12h	lncRNA
TCONS_00180164	Un	21697250	21697567	CS_C	0	Control	lncRNA	CS_6h	0	flg22-treatmented 6h	CS_12h	0	flg22-treatmented 12h	lncRNA	SY_C	0	Control	SY_6h	0	flg22-treatmented 6h	SY_12h	0	flg22-treatmented 12h	lncRNA
TCONS_00148118	Chr9	18318876	18336432	CS_C	0	Control	lncRNA	CS_6h	0	flg22-treatmented 6h	CS_12h	0	flg22-treatmented 12h	lncRNA	SY_C	0	Control	SY_6h	0	flg22-treatmented 6h	SY_12h	0	flg22-treatmented 12h	lncRNA
TCONS_00148114	Chr4	202190	202958	CS_C	0	Control	lncRNA	CS_6h	0	flg22-treatmented 6h	CS_12h	0	flg22-treatmented 12h	lncRNA	SY_C	0	Control	SY_6h	0	flg22-treatmented 6h	SY_12h	0	flg22-treatmented 12h	lncRNA
TCONS_00154479	Chr18	1909218	1909600	CS_C	1.12	Control	lncRNA	CS_6h	1.13281	flg22-treatmented 6h	CS_12h	1.21508	flg22-treatmented 12h	lncRNA	SY_C	1.19862	Control	SY_6h	1.24161	flg22-treatmented 6h	SY_12h	1.31163	flg22-treatmented 12h	lncRNA
TCONS_00140348	Chr10	3797695	3798853	CS_C	0	Control	lncRNA	CS_6h	0	flg22-treatmented 6h	CS_12h	0	flg22-treatmented 12h	lncRNA	SY_C	0	Control	SY_6h	0	flg22-treatmented 6h	SY_12h	0	flg22-treatmented 12h	lncRNA
TCONS_00140349	Chr3	1059516	1062453	CS_C	0	Control	lncRNA	CS_6h	0	flg22-treatmented 6h	CS_12h	0	flg22-treatmented 12h	lncRNA	SY_C	0	Control	SY_6h	0	flg22-treatmented 6h	SY_12h	0	flg22-treatmented 12h	lncRNA
TCONS_00184423	Chr13	2420585	2421247	CS_C	0.0356409	Control	lncRNA	CS_6h	0.0337491	flg22-treatmented 6h	CS_12h	0.0634911	flg22-treatmented 12h	lncRNA	SY_C	0.0699831	Control	SY_6h	0.0432533	flg22-treatmented 6h	SY_12h	0.0988769	flg22-treatmented 12h	lncRNA
TCONS_00184422	Chr18	1870078	1879380	CS_C	0.356209	Control	lncRNA	CS_6h	0.377214	flg22-treatmented 6h	CS_12h	0.393441	flg22-treatmented 12h	lncRNA	SY_C	0.724585	Control	SY_6h	0.820543	flg22-treatmented 6h	SY_12h	0.898363	flg22-treatmented 12h	lncRNA
TCONS_00001241	Chr17	17126653	17126926	CS_C	0.319235	Control	lncRNA	CS_6h	0.328262	flg22-treatmented 6h	CS_12h	0.253309	flg22-treatmented 12h	lncRNA	SY_C	0.159747	Control	SY_6h	0.303561	flg22-treatmented 6h	SY_12h	0.135981	flg22-treatmented 12h	lncRNA
TCONS_00146428	Chr13	2525715	2526751	CS_C	0.975008	Control	lncRNA	CS_6h	0.960501	flg22-treatmented 6h	CS_12h	0.944394	flg22-treatmented 12h	lncRNA	SY_C	0.900628	Control	SY_6h	0.944192	flg22-treatmented 6h	SY_12h	0.839826	flg22-treatmented 12h	lncRNA
TCONS_00073772	Chr19	581734	608010	CS_C	0.492093	Control	lncRNA	CS_6h	0.471967	flg22-treatmented 6h	CS_12h	0.157719	flg22-treatmented 12h	lncRNA	SY_C	0	Control	SY_6h	0	flg22-treatmented 6h	SY_12h	0	flg22-treatmented 12h	lncRNA
TCONS_00070146	Chr3	4265716	4268192	CS_C	0.817066	Control	lncRNA	CS_6h	0.914844	flg22-treatmented 6h	CS_12h	0.833202	flg22-treatmented 12h	lncRNA	SY_C	1.0361	Control	SY_6h	1.07404	flg22-treatmented 6h	SY_12h	1.06014	flg22-treatmented 12h	lncRNA
TCONS_00092934	Chr8	20697539	20707498	CS_C	0.0877856	Control	lncRNA	CS_6h	0.0317218	flg22-treatmented 6h	CS_12h	0.0107366	flg22-treatmented 12h	lncRNA	SY_C	0.375611	Control	SY_6h	0.340658	flg22-treatmented 6h	SY_12h	0.377676	flg22-treatmented 12h	lncRNA
TCONS_00093326	Un	19761069	19761477	CS_C	0.156719	Control	lncRNA	CS_6h	0.178452	flg22-treatmented 6h	CS_12h	0.137149	flg22-treatmented 12h	lncRNA	SY_C	0.0682254	Control	SY_6h	0.0297534	flg22-treatmented 6h	SY_12h	0.034246	flg22-treatmented 12h	lncRNA
TCONS_00025896	Chr9	2699214	2857112	CS_C	0	Control	lncRNA	CS_6h	0	flg22-treatmented 6h	CS_12h	0	flg22-treatmented 12h	lncRNA	SY_C	0	Control	SY_6h	0	flg22-treatmented 6h	SY_12h	0	flg22-treatmented 12h	lncRNA
TCONS_00025897	Chr12	17804103	17804598	CS_C	0	Control	lncRNA	CS_6h	0	flg22-treatmented 6h	CS_12h	0	flg22-treatmented 12h	lncRNA	SY_C	0	Control	SY_6h	0	flg22-treatmented 6h	SY_12h	0	flg22-treatmented 12h	lncRNA
TCONS_00025895	Chr9	16412844	16413752	CS_C	0	Control	lncRNA	CS_6h	0	flg22-treatmented 6h	CS_12h	0	flg22-treatmented 12h	lncRNA	SY_C	0	Control	SY_6h	0	flg22-treatmented 6h	SY_12h	0	flg22-treatmented 12h	lncRNA
TCONS_00102324	Un	42214245	42214629	CS_C	0	Control	lncRNA	CS_6h	0	flg22-treatmented 6h	CS_12h	0	flg22-treatmented 12h	lncRNA	SY_C	0	Control	SY_6h	0	flg22-treatmented 6h	SY_12h	0	flg22-treatmented 12h	lncRNA
TCONS_00025898	Chr15	18797928	18809589	CS_C	0.470891	Control	lncRNA	CS_6h	0.456251	flg22-treatmented 6h	CS_12h	0.495238	flg22-treatmented 12h	lncRNA	SY_C	0.466596	Control	SY_6h	0.382822	flg22-treatmented 6h	SY_12h	0.451898	flg22-treatmented 12h	lncRNA
TCONS_00102327	Chr15	18789528	18809264	CS_C	0	Control	lncRNA	CS_6h	0	flg22-treatmented 6h	CS_12h	0	flg22-treatmented 12h	lncRNA	SY_C	0	Control	SY_6h	0	flg22-treatmented 6h	SY_12h	0	flg22-treatmented 12h	lncRNA
TCONS_00027021	Chr19	4312354	4427842	CS_C	0	Control	lncRNA	CS_6h	0	flg22-treatmented 6h	CS_12h	0	flg22-treatmented 12h	lncRNA	SY_C	0	Control	SY_6h	0	flg22-treatmented 6h	SY_12h	0	flg22-treatmented 12h	lncRNA
TCONS_00027023	Chr12	19541903	19542246	CS_C	0.614406	Control	lncRNA	CS_6h	0.667267	flg22-treatmented 6h	CS_12h	0.51698	flg22-treatmented 12h	lncRNA	SY_C	0.729904	Control	SY_6h	0.774008	flg22-treatmented 6h	SY_12h	0.658265	flg22-treatmented 12h	lncRNA
TCONS_00080575	Chr17	14144569	14151686	CS_C	0	Control	lncRNA	CS_6h	0	flg22-treatmented 6h	CS_12h	0	flg22-treatmented 12h	lncRNA	SY_C	0.422652	Control	SY_6h	0.567974	flg22-treatmented 6h	SY_12h	0.657433	flg22-treatmented 12h	lncRNA
TCONS_00147772	Chr1	7945982	7946208	CS_C	0	Control	lncRNA	CS_6h	0	flg22-treatmented 6h	CS_12h	0	flg22-treatmented 12h	lncRNA	SY_C	0	Control	SY_6h	0	flg22-treatmented 6h	SY_12h	0	flg22-treatmented 12h	lncRNA
TCONS_00147773	Chr16	3771981	3775695	CS_C	0	Control	lncRNA	CS_6h	0	flg22-treatmented 6h	CS_12h	0	flg22-treatmented 12h	lncRNA	SY_C	0	Control	SY_6h	0	flg22-treatmented 6h	SY_12h	0	flg22-treatmented 12h	lncRNA
TCONS_00147774	Chr2	4110704	4111405	CS_C	0	Control	lncRNA	CS_6h	0	flg22-treatmented 6h	CS_12h	0	flg22-treatmented 12h	lncRNA	SY_C	0	Control	SY_6h	0	flg22-treatmented 6h	SY_12h	0	flg22-treatmented 12h	lncRNA
TCONS_00147775	Chr2	9964494	9976066	CS_C	0.765569	Control	lncRNA	CS_6h	0.767896	flg22-treatmented 6h	CS_12h	0.903281	flg22-treatmented 12h	lncRNA	SY_C	0.709817	Control	SY_6h	0.765508	flg22-treatmented 6h	SY_12h	0.784751	flg22-treatmented 12h	lncRNA
TCONS_00018214	Chr6	18767099	18767558	CS_C	0	Control	lncRNA	CS_6h	0	flg22-treatmented 6h	CS_12h	0	flg22-treatmented 12h	lncRNA	SY_C	0	Control	SY_6h	0	flg22-treatmented 6h	SY_12h	0	flg22-treatmented 12h	lncRNA
TCONS_00182149	Chr1	7906506	7932530	CS_C	0	Control	lncRNA	CS_6h	0	flg22-treatmented 6h	CS_12h	0	flg22-treatmented 12h	lncRNA	SY_C	0	Control	SY_6h	0	flg22-treatmented 6h	SY_12h	0	flg22-treatmented 12h	lncRNA
TCONS_00018213	Un	21590985	21593471	CS_C	0	Control	lncRNA	CS_6h	0	flg22-treatmented 6h	CS_12h	0	flg22-treatmented 12h	lncRNA	SY_C	0	Control	SY_6h	0	flg22-treatmented 6h	SY_12h	0	flg22-treatmented 12h	lncRNA
TCONS_00186867	Chr14	27389850	27394327	CS_C	0	Control	lncRNA	CS_6h	0	flg22-treatmented 6h	CS_12h	0	flg22-treatmented 12h	lncRNA	SY_C	0	Control	SY_6h	0	flg22-treatmented 6h	SY_12h	0	flg22-treatmented 12h	lncRNA
TCONS_00149397	Chr3	3421372	3430357	CS_C	0	Control	lncRNA	CS_6h	0	flg22-treatmented 6h	CS_12h	0	flg22-treatmented 12h	lncRNA	SY_C	0	Control	SY_6h	0	flg22-treatmented 6h	SY_12h	0	flg22-treatmented 12h	lncRNA
TCONS_00041533	Chr11	16977657	16978568	CS_C	0	Control	lncRNA	CS_6h	0	flg22-treatmented 6h	CS_12h	0	flg22-treatmented 12h	lncRNA	SY_C	0	Control	SY_6h	0	flg22-treatmented 6h	SY_12h	0	flg22-treatmented 12h	lncRNA
TCONS_00041531	Chr6	8777969	8778459	CS_C	0	Control	lncRNA	CS_6h	0	flg22-treatmented 6h	CS_12h	0	flg22-treatmented 12h	lncRNA	SY_C	0	Control	SY_6h	0	flg22-treatmented 6h	SY_12h	0	flg22-treatmented 12h	lncRNA
CNT20238972	Chr10	9358541	9407724	CS_C	0	Control	lncRNA	CS_6h	0	flg22-treatmented 6h	CS_12h	0	flg22-treatmented 12h	lncRNA	SY_C	0	Control	SY_6h	0	flg22-treatmented 6h	SY_12h	0.017575	flg22-treatmented 12h	lncRNA
TCONS_00045224	Chr7	19387534	19388018	CS_C	0.0638704	Control	lncRNA	CS_6h	0.0697232	flg22-treatmented 6h	CS_12h	0.217974	flg22-treatmented 12h	lncRNA	SY_C	1.56834	Control	SY_6h	1.74522	flg22-treatmented 6h	SY_12h	1.84241	flg22-treatmented 12h	lncRNA
TCONS_00145435	Chr1	1779071	1779460	CS_C	0	Control	lncRNA	CS_6h	0	flg22-treatmented 6h	CS_12h	0	flg22-treatmented 12h	lncRNA	SY_C	0	Control	SY_6h	0	flg22-treatmented 6h	SY_12h	0	flg22-treatmented 12h	lncRNA
TCONS_00177615	Chr9	5034286	5034806	CS_C	0	Control	lncRNA	CS_6h	0	flg22-treatmented 6h	CS_12h	0	flg22-treatmented 12h	lncRNA	SY_C	0.600331	Control	SY_6h	0.310973	flg22-treatmented 6h	SY_12h	0.586817	flg22-treatmented 12h	lncRNA
CNT20238977	Chr2	14253489	14254398	CS_C	0.227987	Control	lncRNA	CS_6h	0.368045	flg22-treatmented 6h	CS_12h	0.157961	flg22-treatmented 12h	lncRNA	SY_C	0.0898879	Control	SY_6h	0.0427019	flg22-treatmented 6h	SY_12h	0.0293996	flg22-treatmented 12h	lncRNA
TCONS_00072161	Un	34797695	34797935	CS_C	0	Control	lncRNA	CS_6h	0	flg22-treatmented 6h	CS_12h	0	flg22-treatmented 12h	lncRNA	SY_C	0	Control	SY_6h	0	flg22-treatmented 6h	SY_12h	0	flg22-treatmented 12h	lncRNA
TCONS_00134575	Chr6	15576873	15577385	CS_C	0	Control	lncRNA	CS_6h	0	flg22-treatmented 6h	CS_12h	0	flg22-treatmented 12h	lncRNA	SY_C	0	Control	SY_6h	0	flg22-treatmented 6h	SY_12h	0	flg22-treatmented 12h	lncRNA
TCONS_00134576	Chr6	458642	459739	CS_C	0	Control	lncRNA	CS_6h	0	flg22-treatmented 6h	CS_12h	0	flg22-treatmented 12h	lncRNA	SY_C	0	Control	SY_6h	0	flg22-treatmented 6h	SY_12h	0	flg22-treatmented 12h	lncRNA
TCONS_00134577	Chr11	2125993	2126505	CS_C	0	Control	lncRNA	CS_6h	0	flg22-treatmented 6h	CS_12h	0	flg22-treatmented 12h	lncRNA	SY_C	0	Control	SY_6h	0	flg22-treatmented 6h	SY_12h	0	flg22-treatmented 12h	lncRNA
TCONS_00134571	Chr14	27223320	27241660	CS_C	0	Control	lncRNA	CS_6h	0	flg22-treatmented 6h	CS_12h	0	flg22-treatmented 12h	lncRNA	SY_C	0	Control	SY_6h	0	flg22-treatmented 6h	SY_12h	0	flg22-treatmented 12h	lncRNA
TCONS_00030893	Chr19	2021931	2022253	CS_C	1.0709	Control	lncRNA	CS_6h	0.927187	flg22-treatmented 6h	CS_12h	0.907282	flg22-treatmented 12h	lncRNA	SY_C	0.963872	Control	SY_6h	0.967376	flg22-treatmented 6h	SY_12h	0.969119	flg22-treatmented 12h	lncRNA
TCONS_00130053	Chr17	4935524	4942712	CS_C	0	Control	lncRNA	CS_6h	0	flg22-treatmented 6h	CS_12h	0	flg22-treatmented 12h	lncRNA	SY_C	0	Control	SY_6h	0	flg22-treatmented 6h	SY_12h	0	flg22-treatmented 12h	lncRNA
TCONS_00130051	Chr17	4935524	4942712	CS_C	0	Control	lncRNA	CS_6h	0	flg22-treatmented 6h	CS_12h	0	flg22-treatmented 12h	lncRNA	SY_C	0	Control	SY_6h	0	flg22-treatmented 6h	SY_12h	0	flg22-treatmented 12h	lncRNA
TCONS_00137008	Chr17	9249184	9250983	CS_C	0	Control	lncRNA	CS_6h	0	flg22-treatmented 6h	CS_12h	0	flg22-treatmented 12h	lncRNA	SY_C	0	Control	SY_6h	0	flg22-treatmented 6h	SY_12h	0	flg22-treatmented 12h	lncRNA
TCONS_00138600	Chr15	19455416	19461018	CS_C	0	Control	lncRNA	CS_6h	0	flg22-treatmented 6h	CS_12h	0	flg22-treatmented 12h	lncRNA	SY_C	0	Control	SY_6h	0	flg22-treatmented 6h	SY_12h	0	flg22-treatmented 12h	lncRNA
TCONS_00138601	Chr10	16270550	16270869	CS_C	0	Control	lncRNA	CS_6h	0	flg22-treatmented 6h	CS_12h	0	flg22-treatmented 12h	lncRNA	SY_C	0	Control	SY_6h	0	flg22-treatmented 6h	SY_12h	0	flg22-treatmented 12h	lncRNA
TCONS_00092001	Chr2	6114298	6124242	CS_C	0	Control	lncRNA	CS_6h	0	flg22-treatmented 6h	CS_12h	0	flg22-treatmented 12h	lncRNA	SY_C	0	Control	SY_6h	0	flg22-treatmented 6h	SY_12h	0	flg22-treatmented 12h	lncRNA
TCONS_00092000	Chr12	3194576	3195077	CS_C	0	Control	lncRNA	CS_6h	0	flg22-treatmented 6h	CS_12h	0	flg22-treatmented 12h	lncRNA	SY_C	0	Control	SY_6h	0	flg22-treatmented 6h	SY_12h	0	flg22-treatmented 12h	lncRNA
TCONS_00019168	Chr7	11802922	11804997	CS_C	0	Control	lncRNA	CS_6h	0	flg22-treatmented 6h	CS_12h	0	flg22-treatmented 12h	lncRNA	SY_C	0	Control	SY_6h	0	flg22-treatmented 6h	SY_12h	0	flg22-treatmented 12h	lncRNA
TCONS_00019167	Chr19	1643678	1644282	CS_C	0.145985	Control	lncRNA	CS_6h	0.224952	flg22-treatmented 6h	CS_12h	0.0848389	flg22-treatmented 12h	lncRNA	SY_C	0.27874	Control	SY_6h	0.162241	flg22-treatmented 6h	SY_12h	0.118952	flg22-treatmented 12h	lncRNA
TCONS_00148939	Chr4	4818878	4843074	CS_C	0	Control	lncRNA	CS_6h	0	flg22-treatmented 6h	CS_12h	0	flg22-treatmented 12h	lncRNA	SY_C	0	Control	SY_6h	0	flg22-treatmented 6h	SY_12h	0	flg22-treatmented 12h	lncRNA
TCONS_00148938	Chr4	4833756	4843074	CS_C	0	Control	lncRNA	CS_6h	0	flg22-treatmented 6h	CS_12h	0	flg22-treatmented 12h	lncRNA	SY_C	0	Control	SY_6h	0	flg22-treatmented 6h	SY_12h	0	flg22-treatmented 12h	lncRNA
TCONS_00099587	Chr4	3932047	3934664	CS_C	0.337902	Control	lncRNA	CS_6h	0.17537	flg22-treatmented 6h	CS_12h	0.0623823	flg22-treatmented 12h	lncRNA	SY_C	0.289906	Control	SY_6h	0.292322	flg22-treatmented 6h	SY_12h	0.189399	flg22-treatmented 12h	lncRNA
TCONS_00186134	Chr2	14409439	14410223	CS_C	0.0627732	Control	lncRNA	CS_6h	0.150591	flg22-treatmented 6h	CS_12h	0.0958459	flg22-treatmented 12h	lncRNA	SY_C	0.0985605	Control	SY_6h	0.0494764	flg22-treatmented 6h	SY_12h	0	flg22-treatmented 12h	lncRNA
TCONS_00186137	Chr11	16828203	16830973	CS_C	0	Control	lncRNA	CS_6h	0	flg22-treatmented 6h	CS_12h	0	flg22-treatmented 12h	lncRNA	SY_C	0	Control	SY_6h	0.0464918	flg22-treatmented 6h	SY_12h	0.032052	flg22-treatmented 12h	lncRNA
TCONS_00186131	Un	2346758	2347139	CS_C	0	Control	lncRNA	CS_6h	0.258705	flg22-treatmented 6h	CS_12h	0	flg22-treatmented 12h	lncRNA	SY_C	0	Control	SY_6h	0	flg22-treatmented 6h	SY_12h	0	flg22-treatmented 12h	lncRNA
TCONS_00148936	Chr9	4861171	4861575	CS_C	0	Control	lncRNA	CS_6h	0	flg22-treatmented 6h	CS_12h	0	flg22-treatmented 12h	lncRNA	SY_C	0	Control	SY_6h	0	flg22-treatmented 6h	SY_12h	0	flg22-treatmented 12h	lncRNA
TCONS_00186133	Un	1132477	1134226	CS_C	0	Control	lncRNA	CS_6h	0	flg22-treatmented 6h	CS_12h	0	flg22-treatmented 12h	lncRNA	SY_C	0.0168166	Control	SY_6h	0	flg22-treatmented 6h	SY_12h	0	flg22-treatmented 12h	lncRNA
TCONS_00186132	Chr10	14739058	14739929	CS_C	0.0305238	Control	lncRNA	CS_6h	0	flg22-treatmented 6h	CS_12h	0.0893513	flg22-treatmented 12h	lncRNA	SY_C	0.0193472	Control	SY_6h	0	flg22-treatmented 6h	SY_12h	0.0551306	flg22-treatmented 12h	lncRNA
TCONS_00030275	Chr1	19019363	19020218	CS_C	0	Control	lncRNA	CS_6h	0	flg22-treatmented 6h	CS_12h	0	flg22-treatmented 12h	lncRNA	SY_C	0	Control	SY_6h	0	flg22-treatmented 6h	SY_12h	0	flg22-treatmented 12h	lncRNA
TCONS_00043973	Chr1	3865532	3866804	CS_C	1.11502	Control	lncRNA	CS_6h	1.23486	flg22-treatmented 6h	CS_12h	1.2025	flg22-treatmented 12h	lncRNA	SY_C	1.03529	Control	SY_6h	1.00558	flg22-treatmented 6h	SY_12h	1.02293	flg22-treatmented 12h	lncRNA
CNT20237118	Chr16	1225642	1226695	CS_C	0	Control	lncRNA	CS_6h	0	flg22-treatmented 6h	CS_12h	0	flg22-treatmented 12h	lncRNA	SY_C	0	Control	SY_6h	0	flg22-treatmented 6h	SY_12h	0	flg22-treatmented 12h	lncRNA
CNT20237119	Chr8	21905580	21906748	CS_C	0	Control	lncRNA	CS_6h	0	flg22-treatmented 6h	CS_12h	0	flg22-treatmented 12h	lncRNA	SY_C	0	Control	SY_6h	0	flg22-treatmented 6h	SY_12h	0	flg22-treatmented 12h	lncRNA
CNT20237116	Chr17	2224154	2224780	CS_C	0	Control	lncRNA	CS_6h	0	flg22-treatmented 6h	CS_12h	0	flg22-treatmented 12h	lncRNA	SY_C	0	Control	SY_6h	0	flg22-treatmented 6h	SY_12h	0	flg22-treatmented 12h	lncRNA
CNT20237117	Chr4	18906595	18916371	CS_C	0	Control	lncRNA	CS_6h	0	flg22-treatmented 6h	CS_12h	0	flg22-treatmented 12h	lncRNA	SY_C	0	Control	SY_6h	0	flg22-treatmented 6h	SY_12h	0	flg22-treatmented 12h	lncRNA
CNT20237114	Chr7	15729249	15730417	CS_C	0	Control	lncRNA	CS_6h	0	flg22-treatmented 6h	CS_12h	0	flg22-treatmented 12h	lncRNA	SY_C	0	Control	SY_6h	0	flg22-treatmented 6h	SY_12h	0	flg22-treatmented 12h	lncRNA
CNT20237115	Chr4	18906595	18916371	CS_C	0	Control	lncRNA	CS_6h	0	flg22-treatmented 6h	CS_12h	0	flg22-treatmented 12h	lncRNA	SY_C	0	Control	SY_6h	0	flg22-treatmented 6h	SY_12h	0	flg22-treatmented 12h	lncRNA
CNT20237112	Chr10	7622811	7623035	CS_C	0	Control	lncRNA	CS_6h	0	flg22-treatmented 6h	CS_12h	0	flg22-treatmented 12h	lncRNA	SY_C	0	Control	SY_6h	0	flg22-treatmented 6h	SY_12h	0	flg22-treatmented 12h	lncRNA
CNT20237113	Chr12	932140	932800	CS_C	0	Control	lncRNA	CS_6h	0	flg22-treatmented 6h	CS_12h	0	flg22-treatmented 12h	lncRNA	SY_C	0	Control	SY_6h	0	flg22-treatmented 6h	SY_12h	0	flg22-treatmented 12h	lncRNA
CNT20237110	Chr19	15024503	15084522	CS_C	0	Control	lncRNA	CS_6h	0	flg22-treatmented 6h	CS_12h	0	flg22-treatmented 12h	lncRNA	SY_C	0	Control	SY_6h	0	flg22-treatmented 6h	SY_12h	0	flg22-treatmented 12h	lncRNA
CNT20237111	Chr19	15024503	15084522	CS_C	0	Control	lncRNA	CS_6h	0	flg22-treatmented 6h	CS_12h	0	flg22-treatmented 12h	lncRNA	SY_C	0	Control	SY_6h	0	flg22-treatmented 6h	SY_12h	0.0530217	flg22-treatmented 12h	lncRNA
TCONS_00021409	Chr17	5662913	5663776	CS_C	0.472929	Control	lncRNA	CS_6h	0.55246	flg22-treatmented 6h	CS_12h	0.445375	flg22-treatmented 12h	lncRNA	SY_C	0.705204	Control	SY_6h	0.732271	flg22-treatmented 6h	SY_12h	0.744208	flg22-treatmented 12h	lncRNA
TCONS_00021401	Chr1	5088233	5103931	CS_C	0.983033	Control	lncRNA	CS_6h	0.940562	flg22-treatmented 6h	CS_12h	0.952601	flg22-treatmented 12h	lncRNA	SY_C	1.24824	Control	SY_6h	1.27143	flg22-treatmented 6h	SY_12h	1.29096	flg22-treatmented 12h	lncRNA
CNT20236861	Chr1	5088233	5103931	CS_C	0	Control	lncRNA	CS_6h	0	flg22-treatmented 6h	CS_12h	0	flg22-treatmented 12h	lncRNA	SY_C	0	Control	SY_6h	0	flg22-treatmented 6h	SY_12h	0	flg22-treatmented 12h	lncRNA
CNT20236860	Chr9	9761075	9761746	CS_C	0	Control	lncRNA	CS_6h	0	flg22-treatmented 6h	CS_12h	0	flg22-treatmented 12h	lncRNA	SY_C	0	Control	SY_6h	0	flg22-treatmented 6h	SY_12h	0	flg22-treatmented 12h	lncRNA
TCONS_00093752	Chr1	5088233	5103931	CS_C	0.235868	Control	lncRNA	CS_6h	0.185392	flg22-treatmented 6h	CS_12h	0.221515	flg22-treatmented 12h	lncRNA	SY_C	0.340084	Control	SY_6h	0.224506	flg22-treatmented 6h	SY_12h	0.308515	flg22-treatmented 12h	lncRNA
CNT20236862	Chr15	3350715	3352369	CS_C	0	Control	lncRNA	CS_6h	0	flg22-treatmented 6h	CS_12h	0	flg22-treatmented 12h	lncRNA	SY_C	0	Control	SY_6h	0	flg22-treatmented 6h	SY_12h	0	flg22-treatmented 12h	lncRNA
CNT20236865	Chr1	5102966	5103931	CS_C	0.0807529	Control	lncRNA	CS_6h	0	flg22-treatmented 6h	CS_12h	0.0499429	flg22-treatmented 12h	lncRNA	SY_C	0.040577	Control	SY_6h	0.0701811	flg22-treatmented 6h	SY_12h	0.0816369	flg22-treatmented 12h	lncRNA
CNT20236864	Chr1	5088233	5103931	CS_C	0	Control	lncRNA	CS_6h	0	flg22-treatmented 6h	CS_12h	0	flg22-treatmented 12h	lncRNA	SY_C	0	Control	SY_6h	0	flg22-treatmented 6h	SY_12h	0	flg22-treatmented 12h	lncRNA
CNT20236867	Chr10	2967634	2968866	CS_C	0	Control	lncRNA	CS_6h	0	flg22-treatmented 6h	CS_12h	0	flg22-treatmented 12h	lncRNA	SY_C	0	Control	SY_6h	0	flg22-treatmented 6h	SY_12h	0	flg22-treatmented 12h	lncRNA
CNT20236866	Chr14	27782991	27784202	CS_C	0	Control	lncRNA	CS_6h	0	flg22-treatmented 6h	CS_12h	0	flg22-treatmented 12h	lncRNA	SY_C	0	Control	SY_6h	0	flg22-treatmented 6h	SY_12h	0.0288765	flg22-treatmented 12h	lncRNA
CNT20236869	Chr5	24741226	24741607	CS_C	0	Control	lncRNA	CS_6h	0	flg22-treatmented 6h	CS_12h	0	flg22-treatmented 12h	lncRNA	SY_C	0	Control	SY_6h	0	flg22-treatmented 6h	SY_12h	0	flg22-treatmented 12h	lncRNA
CNT20236868	Un	1133762	1167837	CS_C	0	Control	lncRNA	CS_6h	0	flg22-treatmented 6h	CS_12h	0	flg22-treatmented 12h	lncRNA	SY_C	0	Control	SY_6h	0	flg22-treatmented 6h	SY_12h	0	flg22-treatmented 12h	lncRNA
TCONS_00025532	Chr12	664730	665155	CS_C	0.274329	Control	lncRNA	CS_6h	0.408603	flg22-treatmented 6h	CS_12h	0.549422	flg22-treatmented 12h	lncRNA	SY_C	0.185652	Control	SY_6h	0	flg22-treatmented 6h	SY_12h	0.690463	flg22-treatmented 12h	lncRNA
TCONS_00007183	Un	14341768	14343370	CS_C	0.187304	Control	lncRNA	CS_6h	0.243556	flg22-treatmented 6h	CS_12h	0.139294	flg22-treatmented 12h	lncRNA	SY_C	0.246435	Control	SY_6h	0.162756	flg22-treatmented 6h	SY_12h	0.233343	flg22-treatmented 12h	lncRNA
TCONS_00125581	Un	14421562	14478060	CS_C	0.569877	Control	lncRNA	CS_6h	0.915919	flg22-treatmented 6h	CS_12h	0.741098	flg22-treatmented 12h	lncRNA	SY_C	0.810994	Control	SY_6h	0.588628	flg22-treatmented 6h	SY_12h	0.788749	flg22-treatmented 12h	lncRNA
TCONS_00133658	Chr16	20977906	20978671	CS_C	0	Control	lncRNA	CS_6h	0	flg22-treatmented 6h	CS_12h	0	flg22-treatmented 12h	lncRNA	SY_C	0	Control	SY_6h	0	flg22-treatmented 6h	SY_12h	0	flg22-treatmented 12h	lncRNA
TCONS_00133659	Chr12	6455779	6456080	CS_C	0	Control	lncRNA	CS_6h	0	flg22-treatmented 6h	CS_12h	0	flg22-treatmented 12h	lncRNA	SY_C	0	Control	SY_6h	0	flg22-treatmented 6h	SY_12h	0	flg22-treatmented 12h	lncRNA
TCONS_00058365	Chr11	2070369	2073562	CS_C	0.037897	Control	lncRNA	CS_6h	0.0407209	flg22-treatmented 6h	CS_12h	0.119143	flg22-treatmented 12h	lncRNA	SY_C	0.293508	Control	SY_6h	0.245811	flg22-treatmented 6h	SY_12h	0.0608561	flg22-treatmented 12h	lncRNA
TCONS_00058361	Chr10	206772	207639	CS_C	0.18907	Control	lncRNA	CS_6h	0.113872	flg22-treatmented 6h	CS_12h	0.0894492	flg22-treatmented 12h	lncRNA	SY_C	0.0605354	Control	SY_6h	0.0672434	flg22-treatmented 6h	SY_12h	0.0235118	flg22-treatmented 12h	lncRNA
TCONS_00080969	Chr1	5118508	5119303	CS_C	0.0134408	Control	lncRNA	CS_6h	0	flg22-treatmented 6h	CS_12h	0.0285609	flg22-treatmented 12h	lncRNA	SY_C	0.0484404	Control	SY_6h	0	flg22-treatmented 6h	SY_12h	0	flg22-treatmented 12h	lncRNA
TCONS_00080968	Chr1	5118508	5119303	CS_C	0	Control	lncRNA	CS_6h	0	flg22-treatmented 6h	CS_12h	0	flg22-treatmented 12h	lncRNA	SY_C	0	Control	SY_6h	0	flg22-treatmented 6h	SY_12h	0	flg22-treatmented 12h	lncRNA
CNT20236249	Chr1	5121423	5122091	CS_C	0	Control	lncRNA	CS_6h	0	flg22-treatmented 6h	CS_12h	0	flg22-treatmented 12h	lncRNA	SY_C	0	Control	SY_6h	0	flg22-treatmented 6h	SY_12h	0	flg22-treatmented 12h	lncRNA
CNT20236248	Chr18	7221579	7248990	CS_C	0	Control	lncRNA	CS_6h	0	flg22-treatmented 6h	CS_12h	0	flg22-treatmented 12h	lncRNA	SY_C	0	Control	SY_6h	0	flg22-treatmented 6h	SY_12h	0	flg22-treatmented 12h	lncRNA
TCONS_00131878	Chr2	15494963	15589165	CS_C	0	Control	lncRNA	CS_6h	0	flg22-treatmented 6h	CS_12h	0	flg22-treatmented 12h	lncRNA	SY_C	0	Control	SY_6h	0	flg22-treatmented 6h	SY_12h	0	flg22-treatmented 12h	lncRNA
TCONS_00131879	Chr2	13612809	13614289	CS_C	0	Control	lncRNA	CS_6h	0	flg22-treatmented 6h	CS_12h	0	flg22-treatmented 12h	lncRNA	SY_C	0	Control	SY_6h	0	flg22-treatmented 6h	SY_12h	0	flg22-treatmented 12h	lncRNA
CNT20236245	Chr18	546771	547891	CS_C	0	Control	lncRNA	CS_6h	0	flg22-treatmented 6h	CS_12h	0	flg22-treatmented 12h	lncRNA	SY_C	0.354443	Control	SY_6h	0.315788	flg22-treatmented 6h	SY_12h	0.199416	flg22-treatmented 12h	lncRNA
CNT20236244	Chr8	17083723	17097869	CS_C	0	Control	lncRNA	CS_6h	0	flg22-treatmented 6h	CS_12h	0	flg22-treatmented 12h	lncRNA	SY_C	0.0250151	Control	SY_6h	0	flg22-treatmented 6h	SY_12h	0.0229133	flg22-treatmented 12h	lncRNA
CNT20236247	Chr18	7221579	7248990	CS_C	0	Control	lncRNA	CS_6h	0	flg22-treatmented 6h	CS_12h	0	flg22-treatmented 12h	lncRNA	SY_C	0	Control	SY_6h	0	flg22-treatmented 6h	SY_12h	0	flg22-treatmented 12h	lncRNA
CNT20236246	Chr17	3439765	3440149	CS_C	0	Control	lncRNA	CS_6h	0	flg22-treatmented 6h	CS_12h	0	flg22-treatmented 12h	lncRNA	SY_C	0.0117496	Control	SY_6h	0.0282571	flg22-treatmented 6h	SY_12h	0.0116381	flg22-treatmented 12h	lncRNA
CNT20236241	Chr19	5455391	5456148	CS_C	0	Control	lncRNA	CS_6h	0	flg22-treatmented 6h	CS_12h	0	flg22-treatmented 12h	lncRNA	SY_C	0	Control	SY_6h	0	flg22-treatmented 6h	SY_12h	0	flg22-treatmented 12h	lncRNA
CNT20236240	Chr15	17095100	17096773	CS_C	0.0498248	Control	lncRNA	CS_6h	0	flg22-treatmented 6h	CS_12h	0	flg22-treatmented 12h	lncRNA	SY_C	0.0534224	Control	SY_6h	0.0357078	flg22-treatmented 6h	SY_12h	0.0274602	flg22-treatmented 12h	lncRNA
CNT20236243	Chr9	4155649	4156715	CS_C	0	Control	lncRNA	CS_6h	0	flg22-treatmented 6h	CS_12h	0	flg22-treatmented 12h	lncRNA	SY_C	0	Control	SY_6h	0	flg22-treatmented 6h	SY_12h	0	flg22-treatmented 12h	lncRNA
CNT20236242	Chr8	21165141	21174659	CS_C	0.134841	Control	lncRNA	CS_6h	0	flg22-treatmented 6h	CS_12h	0	flg22-treatmented 12h	lncRNA	SY_C	0.0295494	Control	SY_6h	0.0389432	flg22-treatmented 6h	SY_12h	0	flg22-treatmented 12h	lncRNA
TCONS_00122585	Chr8	21165141	21174659	CS_C	0.306396	Control	lncRNA	CS_6h	0.221231	flg22-treatmented 6h	CS_12h	0.204863	flg22-treatmented 12h	lncRNA	SY_C	0.200736	Control	SY_6h	0.106374	flg22-treatmented 6h	SY_12h	0.240854	flg22-treatmented 12h	lncRNA
TCONS_00122589	Chr9	4155649	4156715	CS_C	0.322565	Control	lncRNA	CS_6h	0.337426	flg22-treatmented 6h	CS_12h	0.267893	flg22-treatmented 12h	lncRNA	SY_C	0.417098	Control	SY_6h	0.382006	flg22-treatmented 6h	SY_12h	0.408518	flg22-treatmented 12h	lncRNA
TCONS_00032127	Chr19	19158432	19179271	CS_C	0	Control	lncRNA	CS_6h	0	flg22-treatmented 6h	CS_12h	0	flg22-treatmented 12h	lncRNA	SY_C	0	Control	SY_6h	0	flg22-treatmented 6h	SY_12h	0.106582	flg22-treatmented 12h	lncRNA
TCONS_00032129	Chr10	249841	250668	CS_C	0	Control	lncRNA	CS_6h	0	flg22-treatmented 6h	CS_12h	0	flg22-treatmented 12h	lncRNA	SY_C	0	Control	SY_6h	0	flg22-treatmented 6h	SY_12h	0	flg22-treatmented 12h	lncRNA
TCONS_00034986	Chr12	13791285	13791944	CS_C	0	Control	lncRNA	CS_6h	0	flg22-treatmented 6h	CS_12h	0	flg22-treatmented 12h	lncRNA	SY_C	0	Control	SY_6h	0	flg22-treatmented 6h	SY_12h	0	flg22-treatmented 12h	lncRNA
CNT20238299	Chr19	19158432	19179271	CS_C	0.490568	Control	lncRNA	CS_6h	0.502658	flg22-treatmented 6h	CS_12h	0.34122	flg22-treatmented 12h	lncRNA	SY_C	0.336831	Control	SY_6h	0.30119	flg22-treatmented 6h	SY_12h	0.378166	flg22-treatmented 12h	lncRNA
TCONS_00034984	Chr4	18009419	18010430	CS_C	0	Control	lncRNA	CS_6h	0	flg22-treatmented 6h	CS_12h	0	flg22-treatmented 12h	lncRNA	SY_C	0	Control	SY_6h	0	flg22-treatmented 6h	SY_12h	0	flg22-treatmented 12h	lncRNA
TCONS_00034985	Chr9	16797812	16810158	CS_C	0	Control	lncRNA	CS_6h	0	flg22-treatmented 6h	CS_12h	0	flg22-treatmented 12h	lncRNA	SY_C	0	Control	SY_6h	0	flg22-treatmented 6h	SY_12h	0	flg22-treatmented 12h	lncRNA
CNT20238290	Un	13015934	13016302	CS_C	0	Control	lncRNA	CS_6h	0	flg22-treatmented 6h	CS_12h	0	flg22-treatmented 12h	lncRNA	SY_C	0	Control	SY_6h	0	flg22-treatmented 6h	SY_12h	0	flg22-treatmented 12h	lncRNA
CNT20238291	Chr16	16197914	16198711	CS_C	0	Control	lncRNA	CS_6h	0	flg22-treatmented 6h	CS_12h	0	flg22-treatmented 12h	lncRNA	SY_C	0	Control	SY_6h	0	flg22-treatmented 6h	SY_12h	0	flg22-treatmented 12h	lncRNA
CNT20238292	Chr16	7688269	7688823	CS_C	0	Control	lncRNA	CS_6h	0	flg22-treatmented 6h	CS_12h	0	flg22-treatmented 12h	lncRNA	SY_C	0	Control	SY_6h	0	flg22-treatmented 6h	SY_12h	0	flg22-treatmented 12h	lncRNA
CNT20238293	Chr2	6616922	6618095	CS_C	0	Control	lncRNA	CS_6h	0	flg22-treatmented 6h	CS_12h	0	flg22-treatmented 12h	lncRNA	SY_C	0	Control	SY_6h	0	flg22-treatmented 6h	SY_12h	0	flg22-treatmented 12h	lncRNA
CNT20238294	Un	33326248	33327660	CS_C	0.158519	Control	lncRNA	CS_6h	0	flg22-treatmented 6h	CS_12h	0	flg22-treatmented 12h	lncRNA	SY_C	0	Control	SY_6h	0	flg22-treatmented 6h	SY_12h	0.0851855	flg22-treatmented 12h	lncRNA
CNT20238295	Un	32966425	32988678	CS_C	0.803375	Control	lncRNA	CS_6h	0.710852	flg22-treatmented 6h	CS_12h	0.764976	flg22-treatmented 12h	lncRNA	SY_C	0.878359	Control	SY_6h	0.897162	flg22-treatmented 6h	SY_12h	0.943264	flg22-treatmented 12h	lncRNA
TCONS_00034988	Un	32966425	32988678	CS_C	0	Control	lncRNA	CS_6h	0	flg22-treatmented 6h	CS_12h	0	flg22-treatmented 12h	lncRNA	SY_C	0	Control	SY_6h	0	flg22-treatmented 6h	SY_12h	0	flg22-treatmented 12h	lncRNA
CNT20238297	Chr8	19608877	19609741	CS_C	0	Control	lncRNA	CS_6h	0	flg22-treatmented 6h	CS_12h	0	flg22-treatmented 12h	lncRNA	SY_C	0	Control	SY_6h	0.0370365	flg22-treatmented 6h	SY_12h	0	flg22-treatmented 12h	lncRNA
TCONS_00176883	Un	32966425	32988678	CS_C	0	Control	lncRNA	CS_6h	0	flg22-treatmented 6h	CS_12h	0	flg22-treatmented 12h	lncRNA	SY_C	0	Control	SY_6h	0	flg22-treatmented 6h	SY_12h	0	flg22-treatmented 12h	lncRNA
TCONS_00035634	Chr10	8751271	8754332	CS_C	0	Control	lncRNA	CS_6h	0	flg22-treatmented 6h	CS_12h	0	flg22-treatmented 12h	lncRNA	SY_C	0.0450465	Control	SY_6h	0.0606664	flg22-treatmented 6h	SY_12h	0.159469	flg22-treatmented 12h	lncRNA
TCONS_00176886	Chr16	20553508	20554726	CS_C	0	Control	lncRNA	CS_6h	0	flg22-treatmented 6h	CS_12h	0	flg22-treatmented 12h	lncRNA	SY_C	0	Control	SY_6h	0	flg22-treatmented 6h	SY_12h	0	flg22-treatmented 12h	lncRNA
TCONS_00176887	Chr14	5069975	5073017	CS_C	0.209248	Control	lncRNA	CS_6h	0.177193	flg22-treatmented 6h	CS_12h	0.395273	flg22-treatmented 12h	lncRNA	SY_C	0.120567	Control	SY_6h	0.0232229	flg22-treatmented 6h	SY_12h	0.285039	flg22-treatmented 12h	lncRNA
TCONS_00176884	Chr9	7910537	7911080	CS_C	0	Control	lncRNA	CS_6h	0	flg22-treatmented 6h	CS_12h	0	flg22-treatmented 12h	lncRNA	SY_C	0	Control	SY_6h	0	flg22-treatmented 6h	SY_12h	0	flg22-treatmented 12h	lncRNA
TCONS_00176885	Chr14	25568191	25568539	CS_C	0	Control	lncRNA	CS_6h	0	flg22-treatmented 6h	CS_12h	0	flg22-treatmented 12h	lncRNA	SY_C	0	Control	SY_6h	0	flg22-treatmented 6h	SY_12h	0	flg22-treatmented 12h	lncRNA
TCONS_00176888	Chr11	2144126	2144874	CS_C	0	Control	lncRNA	CS_6h	0	flg22-treatmented 6h	CS_12h	0	flg22-treatmented 12h	lncRNA	SY_C	0	Control	SY_6h	0	flg22-treatmented 6h	SY_12h	0	flg22-treatmented 12h	lncRNA
TCONS_00035638	Chr18	27729867	27846195	CS_C	0	Control	lncRNA	CS_6h	0	flg22-treatmented 6h	CS_12h	0	flg22-treatmented 12h	lncRNA	SY_C	0	Control	SY_6h	0	flg22-treatmented 6h	SY_12h	0	flg22-treatmented 12h	lncRNA
TCONS_00174953	Chr12	9710852	9714040	CS_C	0.803404	Control	lncRNA	CS_6h	0.836619	flg22-treatmented 6h	CS_12h	0.847576	flg22-treatmented 12h	lncRNA	SY_C	1.20994	Control	SY_6h	1.13198	flg22-treatmented 6h	SY_12h	1.24299	flg22-treatmented 12h	lncRNA
TCONS_00171358	Chr12	9710852	9714040	CS_C	0	Control	lncRNA	CS_6h	0	flg22-treatmented 6h	CS_12h	0	flg22-treatmented 12h	lncRNA	SY_C	0	Control	SY_6h	0	flg22-treatmented 6h	SY_12h	0	flg22-treatmented 12h	lncRNA
TCONS_00171357	Chr11	879605	883917	CS_C	0	Control	lncRNA	CS_6h	0	flg22-treatmented 6h	CS_12h	0	flg22-treatmented 12h	lncRNA	SY_C	0	Control	SY_6h	0	flg22-treatmented 6h	SY_12h	0	flg22-treatmented 12h	lncRNA
TCONS_00171355	Chr19	7105809	7108290	CS_C	0	Control	lncRNA	CS_6h	0	flg22-treatmented 6h	CS_12h	0	flg22-treatmented 12h	lncRNA	SY_C	0	Control	SY_6h	0	flg22-treatmented 6h	SY_12h	0	flg22-treatmented 12h	lncRNA
TCONS_00063517	Chr9	11204363	11232544	CS_C	0.248256	Control	lncRNA	CS_6h	0.475751	flg22-treatmented 6h	CS_12h	0.149165	flg22-treatmented 12h	lncRNA	SY_C	0.0377353	Control	SY_6h	0.0737542	flg22-treatmented 6h	SY_12h	0.0523397	flg22-treatmented 12h	lncRNA
TCONS_00171350	Chr6	7628171	7629040	CS_C	0	Control	lncRNA	CS_6h	0	flg22-treatmented 6h	CS_12h	0	flg22-treatmented 12h	lncRNA	SY_C	0	Control	SY_6h	0	flg22-treatmented 6h	SY_12h	0	flg22-treatmented 12h	lncRNA
CNT20235741	Chr13	3282248	3282686	CS_C	0.10942	Control	lncRNA	CS_6h	0	flg22-treatmented 6h	CS_12h	0.0956818	flg22-treatmented 12h	lncRNA	SY_C	0	Control	SY_6h	0.0571238	flg22-treatmented 6h	SY_12h	0.0126647	flg22-treatmented 12h	lncRNA
CNT20235740	Chr17	4474727	4476008	CS_C	0	Control	lncRNA	CS_6h	0	flg22-treatmented 6h	CS_12h	0	flg22-treatmented 12h	lncRNA	SY_C	0	Control	SY_6h	0	flg22-treatmented 6h	SY_12h	0	flg22-treatmented 12h	lncRNA
CNT20235743	Chr1	5333974	5334350	CS_C	0.0815801	Control	lncRNA	CS_6h	0	flg22-treatmented 6h	CS_12h	0	flg22-treatmented 12h	lncRNA	SY_C	0	Control	SY_6h	0	flg22-treatmented 6h	SY_12h	0.0239365	flg22-treatmented 12h	lncRNA
CNT20235742	Chr12	10284125	10286543	CS_C	0	Control	lncRNA	CS_6h	0.0732871	flg22-treatmented 6h	CS_12h	0	flg22-treatmented 12h	lncRNA	SY_C	0.0601304	Control	SY_6h	0.078325	flg22-treatmented 6h	SY_12h	0.0521154	flg22-treatmented 12h	lncRNA
CNT20235745	Chr9	6142323	6143190	CS_C	0	Control	lncRNA	CS_6h	0	flg22-treatmented 6h	CS_12h	0	flg22-treatmented 12h	lncRNA	SY_C	0	Control	SY_6h	0	flg22-treatmented 6h	SY_12h	0	flg22-treatmented 12h	lncRNA
CNT20235744	Chr1	524157	525765	CS_C	0	Control	lncRNA	CS_6h	0	flg22-treatmented 6h	CS_12h	0	flg22-treatmented 12h	lncRNA	SY_C	0	Control	SY_6h	0	flg22-treatmented 6h	SY_12h	0	flg22-treatmented 12h	lncRNA
CNT20235747	Chr4	17938104	17952095	CS_C	1.30391	Control	lncRNA	CS_6h	1.27351	flg22-treatmented 6h	CS_12h	1.19868	flg22-treatmented 12h	lncRNA	SY_C	1.4555	Control	SY_6h	1.74942	flg22-treatmented 6h	SY_12h	1.41219	flg22-treatmented 12h	lncRNA
CNT20235746	Chr4	17938104	17952095	CS_C	0	Control	lncRNA	CS_6h	0	flg22-treatmented 6h	CS_12h	0	flg22-treatmented 12h	lncRNA	SY_C	0.215299	Control	SY_6h	0.240416	flg22-treatmented 6h	SY_12h	0.110319	flg22-treatmented 12h	lncRNA
CNT20235749	Chr4	17938104	17952095	CS_C	0	Control	lncRNA	CS_6h	0	flg22-treatmented 6h	CS_12h	0	flg22-treatmented 12h	lncRNA	SY_C	0.0248043	Control	SY_6h	0.0336743	flg22-treatmented 6h	SY_12h	0	flg22-treatmented 12h	lncRNA
CNT20235748	Chr4	17938104	17952095	CS_C	0.194109	Control	lncRNA	CS_6h	0.236013	flg22-treatmented 6h	CS_12h	0.292854	flg22-treatmented 12h	lncRNA	SY_C	0.1221	Control	SY_6h	0.0749047	flg22-treatmented 6h	SY_12h	0.17903	flg22-treatmented 12h	lncRNA
TCONS_00117634	Chr18	331884	338309	CS_C	0.0768625	Control	lncRNA	CS_6h	0	flg22-treatmented 6h	CS_12h	0.104573	flg22-treatmented 12h	lncRNA	SY_C	0.314315	Control	SY_6h	0.508672	flg22-treatmented 6h	SY_12h	0.611231	flg22-treatmented 12h	lncRNA
TCONS_00080035	Chr6	7614674	7615025	CS_C	0	Control	lncRNA	CS_6h	0	flg22-treatmented 6h	CS_12h	0	flg22-treatmented 12h	lncRNA	SY_C	0	Control	SY_6h	0	flg22-treatmented 6h	SY_12h	0	flg22-treatmented 12h	lncRNA
TCONS_00080034	Chr4	16889978	16890525	CS_C	0	Control	lncRNA	CS_6h	0	flg22-treatmented 6h	CS_12h	0	flg22-treatmented 12h	lncRNA	SY_C	0	Control	SY_6h	0	flg22-treatmented 6h	SY_12h	0	flg22-treatmented 12h	lncRNA
TCONS_00080031	Chr18	27108081	27113894	CS_C	0	Control	lncRNA	CS_6h	0	flg22-treatmented 6h	CS_12h	0	flg22-treatmented 12h	lncRNA	SY_C	0	Control	SY_6h	0	flg22-treatmented 6h	SY_12h	0	flg22-treatmented 12h	lncRNA
TCONS_00119567	Chr13	21345555	21346848	CS_C	0.517031	Control	lncRNA	CS_6h	0.309093	flg22-treatmented 6h	CS_12h	0.572845	flg22-treatmented 12h	lncRNA	SY_C	0.376862	Control	SY_6h	0.505635	flg22-treatmented 6h	SY_12h	0.213717	flg22-treatmented 12h	lncRNA
TCONS_00080033	Chr13	21345555	21346848	CS_C	0	Control	lncRNA	CS_6h	0	flg22-treatmented 6h	CS_12h	0	flg22-treatmented 12h	lncRNA	SY_C	0	Control	SY_6h	0	flg22-treatmented 6h	SY_12h	0	flg22-treatmented 12h	lncRNA
TCONS_00037984	Chr13	21345555	21346848	CS_C	0	Control	lncRNA	CS_6h	0	flg22-treatmented 6h	CS_12h	0	flg22-treatmented 12h	lncRNA	SY_C	0	Control	SY_6h	0	flg22-treatmented 6h	SY_12h	0	flg22-treatmented 12h	lncRNA
TCONS_00125876	Chr13	20006961	20008051	CS_C	0.610003	Control	lncRNA	CS_6h	0.446809	flg22-treatmented 6h	CS_12h	0.502884	flg22-treatmented 12h	lncRNA	SY_C	0.556179	Control	SY_6h	0.465607	flg22-treatmented 6h	SY_12h	0.486128	flg22-treatmented 12h	lncRNA
TCONS_00181670	Chr13	20006961	20008051	CS_C	0	Control	lncRNA	CS_6h	0	flg22-treatmented 6h	CS_12h	0	flg22-treatmented 12h	lncRNA	SY_C	0	Control	SY_6h	0	flg22-treatmented 6h	SY_12h	0	flg22-treatmented 12h	lncRNA
TCONS_00066332	Chr4	18030896	18033518	CS_C	0.499039	Control	lncRNA	CS_6h	0.494564	flg22-treatmented 6h	CS_12h	0.291161	flg22-treatmented 12h	lncRNA	SY_C	0.130075	Control	SY_6h	0.114953	flg22-treatmented 6h	SY_12h	0.116841	flg22-treatmented 12h	lncRNA
TCONS_00066330	Chr16	6232077	6236534	CS_C	0	Control	lncRNA	CS_6h	0	flg22-treatmented 6h	CS_12h	0	flg22-treatmented 12h	lncRNA	SY_C	0	Control	SY_6h	0	flg22-treatmented 6h	SY_12h	0	flg22-treatmented 12h	lncRNA
TCONS_00066331	Chr16	4305058	4321718	CS_C	0	Control	lncRNA	CS_6h	0	flg22-treatmented 6h	CS_12h	0	flg22-treatmented 12h	lncRNA	SY_C	0	Control	SY_6h	0	flg22-treatmented 6h	SY_12h	0	flg22-treatmented 12h	lncRNA
TCONS_00066339	Chr1	4867103	4868185	CS_C	0.528015	Control	lncRNA	CS_6h	0.340233	flg22-treatmented 6h	CS_12h	0.292523	flg22-treatmented 12h	lncRNA	SY_C	0.867066	Control	SY_6h	0.713933	flg22-treatmented 6h	SY_12h	0.811089	flg22-treatmented 12h	lncRNA
TCONS_00033740	Chr14	27888052	27888502	CS_C	0	Control	lncRNA	CS_6h	0	flg22-treatmented 6h	CS_12h	0	flg22-treatmented 12h	lncRNA	SY_C	0	Control	SY_6h	0	flg22-treatmented 6h	SY_12h	0.200082	flg22-treatmented 12h	lncRNA
TCONS_00168136	Chr19	5506990	5507703	CS_C	0	Control	lncRNA	CS_6h	0	flg22-treatmented 6h	CS_12h	0	flg22-treatmented 12h	lncRNA	SY_C	0	Control	SY_6h	0	flg22-treatmented 6h	SY_12h	0	flg22-treatmented 12h	lncRNA
TCONS_00065822	Chr18	4388003	4388660	CS_C	0.234568	Control	lncRNA	CS_6h	0.217325	flg22-treatmented 6h	CS_12h	0.469962	flg22-treatmented 12h	lncRNA	SY_C	0.14452	Control	SY_6h	0.152144	flg22-treatmented 6h	SY_12h	0.347994	flg22-treatmented 12h	lncRNA
TCONS_00037675	Un	24855075	24866107	CS_C	0	Control	lncRNA	CS_6h	0	flg22-treatmented 6h	CS_12h	0	flg22-treatmented 12h	lncRNA	SY_C	0	Control	SY_6h	0	flg22-treatmented 6h	SY_12h	0	flg22-treatmented 12h	lncRNA
TCONS_00037677	Chr7	14665246	14676992	CS_C	0.287226	Control	lncRNA	CS_6h	0	flg22-treatmented 6h	CS_12h	0.155026	flg22-treatmented 12h	lncRNA	SY_C	0.612295	Control	SY_6h	0.512974	flg22-treatmented 6h	SY_12h	0.534571	flg22-treatmented 12h	lncRNA
TCONS_00171821	Un	24855075	24884366	CS_C	0	Control	lncRNA	CS_6h	0	flg22-treatmented 6h	CS_12h	0	flg22-treatmented 12h	lncRNA	SY_C	0	Control	SY_6h	0	flg22-treatmented 6h	SY_12h	0	flg22-treatmented 12h	lncRNA
TCONS_00171820	Chr18	25163335	25170952	CS_C	0	Control	lncRNA	CS_6h	0	flg22-treatmented 6h	CS_12h	0	flg22-treatmented 12h	lncRNA	SY_C	0	Control	SY_6h	0	flg22-treatmented 6h	SY_12h	0	flg22-treatmented 12h	lncRNA
TCONS_00120348	Chr11	14598206	14598892	CS_C	0	Control	lncRNA	CS_6h	0	flg22-treatmented 6h	CS_12h	0	flg22-treatmented 12h	lncRNA	SY_C	0	Control	SY_6h	0	flg22-treatmented 6h	SY_12h	0	flg22-treatmented 12h	lncRNA
TCONS_00120341	Chr14	26407021	26407362	CS_C	0	Control	lncRNA	CS_6h	0	flg22-treatmented 6h	CS_12h	0	flg22-treatmented 12h	lncRNA	SY_C	0	Control	SY_6h	0	flg22-treatmented 6h	SY_12h	0	flg22-treatmented 12h	lncRNA
TCONS_00120346	Chr7	2634928	2643022	CS_C	0	Control	lncRNA	CS_6h	0	flg22-treatmented 6h	CS_12h	0	flg22-treatmented 12h	lncRNA	SY_C	0	Control	SY_6h	0	flg22-treatmented 6h	SY_12h	0	flg22-treatmented 12h	lncRNA
TCONS_00120344	Chr3	5570585	5571072	CS_C	0	Control	lncRNA	CS_6h	0	flg22-treatmented 6h	CS_12h	0	flg22-treatmented 12h	lncRNA	SY_C	0	Control	SY_6h	0	flg22-treatmented 6h	SY_12h	0	flg22-treatmented 12h	lncRNA
TCONS_00120345	Chr7	2634928	2643022	CS_C	0	Control	lncRNA	CS_6h	0	flg22-treatmented 6h	CS_12h	0	flg22-treatmented 12h	lncRNA	SY_C	0	Control	SY_6h	0	flg22-treatmented 6h	SY_12h	0	flg22-treatmented 12h	lncRNA
TCONS_00055818	Chr7	2634928	2643022	CS_C	0.0942033	Control	lncRNA	CS_6h	0	flg22-treatmented 6h	CS_12h	0	flg22-treatmented 12h	lncRNA	SY_C	0.775852	Control	SY_6h	0.559476	flg22-treatmented 6h	SY_12h	0.60622	flg22-treatmented 12h	lncRNA
TCONS_00055813	Chr14	20241926	20361141	CS_C	0	Control	lncRNA	CS_6h	0	flg22-treatmented 6h	CS_12h	0	flg22-treatmented 12h	lncRNA	SY_C	0.581929	Control	SY_6h	0.449402	flg22-treatmented 6h	SY_12h	0.475635	flg22-treatmented 12h	lncRNA
TCONS_00055817	Chr9	6709926	6710487	CS_C	0.131913	Control	lncRNA	CS_6h	0.0835924	flg22-treatmented 6h	CS_12h	0.0150489	flg22-treatmented 12h	lncRNA	SY_C	0.375048	Control	SY_6h	0.377798	flg22-treatmented 6h	SY_12h	0.385377	flg22-treatmented 12h	lncRNA
TCONS_00118385	Chr5	19661478	19662016	CS_C	0	Control	lncRNA	CS_6h	0	flg22-treatmented 6h	CS_12h	0	flg22-treatmented 12h	lncRNA	SY_C	0	Control	SY_6h	0	flg22-treatmented 6h	SY_12h	0	flg22-treatmented 12h	lncRNA
TCONS_00118386	Chr1	11529254	11530842	CS_C	0.0158421	Control	lncRNA	CS_6h	0.049701	flg22-treatmented 6h	CS_12h	0.0159295	flg22-treatmented 12h	lncRNA	SY_C	0.305846	Control	SY_6h	0.247824	flg22-treatmented 6h	SY_12h	0.398798	flg22-treatmented 12h	lncRNA
TCONS_00152339	Chr2	903787	920633	CS_C	0	Control	lncRNA	CS_6h	0	flg22-treatmented 6h	CS_12h	0	flg22-treatmented 12h	lncRNA	SY_C	0	Control	SY_6h	0	flg22-treatmented 6h	SY_12h	0	flg22-treatmented 12h	lncRNA
TCONS_00044207	Chr14	14616031	14619596	CS_C	0.0773833	Control	lncRNA	CS_6h	0.106151	flg22-treatmented 6h	CS_12h	0.245325	flg22-treatmented 12h	lncRNA	SY_C	0.157201	Control	SY_6h	0.213496	flg22-treatmented 6h	SY_12h	0.0559617	flg22-treatmented 12h	lncRNA
TCONS_00034218	Chr16	6141017	6143067	CS_C	0.875974	Control	lncRNA	CS_6h	0.869443	flg22-treatmented 6h	CS_12h	0.924733	flg22-treatmented 12h	lncRNA	SY_C	0.814284	Control	SY_6h	0.874777	flg22-treatmented 6h	SY_12h	0.77105	flg22-treatmented 12h	lncRNA
TCONS_00151822	Chr13	21557267	21557780	CS_C	0	Control	lncRNA	CS_6h	0	flg22-treatmented 6h	CS_12h	0	flg22-treatmented 12h	lncRNA	SY_C	0	Control	SY_6h	0	flg22-treatmented 6h	SY_12h	0	flg22-treatmented 12h	lncRNA
TCONS_00151824	Chr7	2717368	2731082	CS_C	0.49749	Control	lncRNA	CS_6h	0.499356	flg22-treatmented 6h	CS_12h	0.769266	flg22-treatmented 12h	lncRNA	SY_C	0.425838	Control	SY_6h	0.226521	flg22-treatmented 6h	SY_12h	0.19899	flg22-treatmented 12h	lncRNA
TCONS_00003610	Chr7	2664713	2717266	CS_C	0	Control	lncRNA	CS_6h	0	flg22-treatmented 6h	CS_12h	0	flg22-treatmented 12h	lncRNA	SY_C	0	Control	SY_6h	0	flg22-treatmented 6h	SY_12h	0	flg22-treatmented 12h	lncRNA
TCONS_00065174	Chr16	13451384	13453134	CS_C	0.12577	Control	lncRNA	CS_6h	0.0301681	flg22-treatmented 6h	CS_12h	0.125618	flg22-treatmented 12h	lncRNA	SY_C	0.310697	Control	SY_6h	0.263566	flg22-treatmented 6h	SY_12h	0.297398	flg22-treatmented 12h	lncRNA
TCONS_00065177	Chr15	5851339	5851835	CS_C	0.200867	Control	lncRNA	CS_6h	0.308382	flg22-treatmented 6h	CS_12h	0.0909006	flg22-treatmented 12h	lncRNA	SY_C	0.142725	Control	SY_6h	0.0879269	flg22-treatmented 6h	SY_12h	0.13399	flg22-treatmented 12h	lncRNA
TCONS_00065179	Chr7	17363376	17364035	CS_C	0	Control	lncRNA	CS_6h	0	flg22-treatmented 6h	CS_12h	0	flg22-treatmented 12h	lncRNA	SY_C	0	Control	SY_6h	0	flg22-treatmented 6h	SY_12h	0	flg22-treatmented 12h	lncRNA
TCONS_00011797	Chr13	21551775	21595403	CS_C	0	Control	lncRNA	CS_6h	0	flg22-treatmented 6h	CS_12h	0	flg22-treatmented 12h	lncRNA	SY_C	0.254855	Control	SY_6h	0	flg22-treatmented 6h	SY_12h	0.193692	flg22-treatmented 12h	lncRNA
TCONS_00011793	Chr13	21551775	21596321	CS_C	0	Control	lncRNA	CS_6h	0	flg22-treatmented 6h	CS_12h	0	flg22-treatmented 12h	lncRNA	SY_C	0	Control	SY_6h	0	flg22-treatmented 6h	SY_12h	0	flg22-treatmented 12h	lncRNA
TCONS_00177379	Chr5	22772224	22773593	CS_C	0.788323	Control	lncRNA	CS_6h	0.69022	flg22-treatmented 6h	CS_12h	0.784965	flg22-treatmented 12h	lncRNA	SY_C	0.838014	Control	SY_6h	0.861207	flg22-treatmented 6h	SY_12h	0.86873	flg22-treatmented 12h	lncRNA
TCONS_00011791	Chr18	4658855	4659680	CS_C	0	Control	lncRNA	CS_6h	0.024007	flg22-treatmented 6h	CS_12h	0	flg22-treatmented 12h	lncRNA	SY_C	0.0237301	Control	SY_6h	0.050594	flg22-treatmented 6h	SY_12h	0.0137637	flg22-treatmented 12h	lncRNA
CNT20237879	Chr5	4124042	4124617	CS_C	0	Control	lncRNA	CS_6h	0	flg22-treatmented 6h	CS_12h	0	flg22-treatmented 12h	lncRNA	SY_C	0	Control	SY_6h	0.240527	flg22-treatmented 6h	SY_12h	0.0415165	flg22-treatmented 12h	lncRNA
CNT20237878	Chr9	730287	731356	CS_C	0.512991	Control	lncRNA	CS_6h	0.555244	flg22-treatmented 6h	CS_12h	0.522918	flg22-treatmented 12h	lncRNA	SY_C	0.661214	Control	SY_6h	0.612102	flg22-treatmented 6h	SY_12h	0.612859	flg22-treatmented 12h	lncRNA
TCONS_00032915	Chr5	23992769	23993615	CS_C	0	Control	lncRNA	CS_6h	0	flg22-treatmented 6h	CS_12h	0	flg22-treatmented 12h	lncRNA	SY_C	0	Control	SY_6h	0	flg22-treatmented 6h	SY_12h	0	flg22-treatmented 12h	lncRNA
TCONS_00032914	Chr10	2714562	2716450	CS_C	0	Control	lncRNA	CS_6h	0	flg22-treatmented 6h	CS_12h	0	flg22-treatmented 12h	lncRNA	SY_C	0	Control	SY_6h	0	flg22-treatmented 6h	SY_12h	0	flg22-treatmented 12h	lncRNA
TCONS_00173460	Chr14	13330943	13336948	CS_C	0	Control	lncRNA	CS_6h	0.024066	flg22-treatmented 6h	CS_12h	0	flg22-treatmented 12h	lncRNA	SY_C	0.185656	Control	SY_6h	0.210148	flg22-treatmented 6h	SY_12h	0.185682	flg22-treatmented 12h	lncRNA
CNT20237871	Chr10	2671087	2695027	CS_C	0	Control	lncRNA	CS_6h	0	flg22-treatmented 6h	CS_12h	0	flg22-treatmented 12h	lncRNA	SY_C	0	Control	SY_6h	0	flg22-treatmented 6h	SY_12h	0	flg22-treatmented 12h	lncRNA
CNT20237870	Chr10	2671087	2695027	CS_C	0	Control	lncRNA	CS_6h	0	flg22-treatmented 6h	CS_12h	0	flg22-treatmented 12h	lncRNA	SY_C	0	Control	SY_6h	0	flg22-treatmented 6h	SY_12h	0	flg22-treatmented 12h	lncRNA
CNT20237873	Chr18	24957049	24966139	CS_C	0	Control	lncRNA	CS_6h	0	flg22-treatmented 6h	CS_12h	0	flg22-treatmented 12h	lncRNA	SY_C	0.0653365	Control	SY_6h	0.222216	flg22-treatmented 6h	SY_12h	0.212571	flg22-treatmented 12h	lncRNA
CNT20237872	Chr5	3354707	3357103	CS_C	0	Control	lncRNA	CS_6h	0	flg22-treatmented 6h	CS_12h	0	flg22-treatmented 12h	lncRNA	SY_C	0	Control	SY_6h	0	flg22-treatmented 6h	SY_12h	0	flg22-treatmented 12h	lncRNA
CNT20237875	Chr16	5267916	5271760	CS_C	0	Control	lncRNA	CS_6h	0	flg22-treatmented 6h	CS_12h	0	flg22-treatmented 12h	lncRNA	SY_C	0	Control	SY_6h	0	flg22-treatmented 6h	SY_12h	0	flg22-treatmented 12h	lncRNA
CNT20237874	Chr13	1228562	1229656	CS_C	0	Control	lncRNA	CS_6h	0	flg22-treatmented 6h	CS_12h	0	flg22-treatmented 12h	lncRNA	SY_C	0	Control	SY_6h	0	flg22-treatmented 6h	SY_12h	0	flg22-treatmented 12h	lncRNA
CNT20237877	Chr9	5953233	5953511	CS_C	0	Control	lncRNA	CS_6h	0	flg22-treatmented 6h	CS_12h	0	flg22-treatmented 12h	lncRNA	SY_C	0	Control	SY_6h	0	flg22-treatmented 6h	SY_12h	0	flg22-treatmented 12h	lncRNA
CNT20237876	Chr7	18782867	18783356	CS_C	0	Control	lncRNA	CS_6h	0	flg22-treatmented 6h	CS_12h	0	flg22-treatmented 12h	lncRNA	SY_C	0	Control	SY_6h	0	flg22-treatmented 6h	SY_12h	0	flg22-treatmented 12h	lncRNA
TCONS_00050944	Chr18	3566717	3567350	CS_C	0.0388786	Control	lncRNA	CS_6h	0.0374624	flg22-treatmented 6h	CS_12h	0.139505	flg22-treatmented 12h	lncRNA	SY_C	0.221864	Control	SY_6h	0.238553	flg22-treatmented 6h	SY_12h	0.201508	flg22-treatmented 12h	lncRNA
TCONS_00105172	Chr7	20960723	20961374	CS_C	0	Control	lncRNA	CS_6h	0	flg22-treatmented 6h	CS_12h	0	flg22-treatmented 12h	lncRNA	SY_C	0	Control	SY_6h	0	flg22-treatmented 6h	SY_12h	0	flg22-treatmented 12h	lncRNA
TCONS_00097081	Chr5	20668841	20669157	CS_C	0.234019	Control	lncRNA	CS_6h	0	flg22-treatmented 6h	CS_12h	0.403838	flg22-treatmented 12h	lncRNA	SY_C	0.616284	Control	SY_6h	0.616551	flg22-treatmented 6h	SY_12h	0.486097	flg22-treatmented 12h	lncRNA
TCONS_00059840	Chr16	18165858	18179121	CS_C	0	Control	lncRNA	CS_6h	0	flg22-treatmented 6h	CS_12h	0	flg22-treatmented 12h	lncRNA	SY_C	0	Control	SY_6h	0	flg22-treatmented 6h	SY_12h	0	flg22-treatmented 12h	lncRNA
TCONS_00052893	Chr16	18165858	18179121	CS_C	0	Control	lncRNA	CS_6h	0.0362093	flg22-treatmented 6h	CS_12h	0	flg22-treatmented 12h	lncRNA	SY_C	0.0792166	Control	SY_6h	0.0491768	flg22-treatmented 6h	SY_12h	0.109377	flg22-treatmented 12h	lncRNA
TCONS_00052894	Chr12	13373898	13374610	CS_C	0	Control	lncRNA	CS_6h	0	flg22-treatmented 6h	CS_12h	0	flg22-treatmented 12h	lncRNA	SY_C	0	Control	SY_6h	0	flg22-treatmented 6h	SY_12h	0	flg22-treatmented 12h	lncRNA
TCONS_00097086	Chr14	3098381	3100285	CS_C	0.609688	Control	lncRNA	CS_6h	0.532562	flg22-treatmented 6h	CS_12h	0.262159	flg22-treatmented 12h	lncRNA	SY_C	0.18138	Control	SY_6h	0.204553	flg22-treatmented 6h	SY_12h	0.19802	flg22-treatmented 12h	lncRNA
CNT20237078	Chr8	11097456	11098694	CS_C	0	Control	lncRNA	CS_6h	0	flg22-treatmented 6h	CS_12h	0	flg22-treatmented 12h	lncRNA	SY_C	0	Control	SY_6h	0	flg22-treatmented 6h	SY_12h	0	flg22-treatmented 12h	lncRNA
TCONS_00087350	Chr10	3692981	3753629	CS_C	0	Control	lncRNA	CS_6h	0	flg22-treatmented 6h	CS_12h	0	flg22-treatmented 12h	lncRNA	SY_C	0.187853	Control	SY_6h	0.129838	flg22-treatmented 6h	SY_12h	0.225733	flg22-treatmented 12h	lncRNA
TCONS_00094571	Chr18	2116124	2117077	CS_C	0	Control	lncRNA	CS_6h	0	flg22-treatmented 6h	CS_12h	0	flg22-treatmented 12h	lncRNA	SY_C	0	Control	SY_6h	0	flg22-treatmented 6h	SY_12h	0	flg22-treatmented 12h	lncRNA
TCONS_00094570	Chr18	25355211	25355791	CS_C	0	Control	lncRNA	CS_6h	0	flg22-treatmented 6h	CS_12h	0	flg22-treatmented 12h	lncRNA	SY_C	0	Control	SY_6h	0	flg22-treatmented 6h	SY_12h	0	flg22-treatmented 12h	lncRNA
TCONS_00054388	Chr11	16025173	16025414	CS_C	0.855591	Control	lncRNA	CS_6h	0.892237	flg22-treatmented 6h	CS_12h	0.83839	flg22-treatmented 12h	lncRNA	SY_C	0.588628	Control	SY_6h	0.470593	flg22-treatmented 6h	SY_12h	0.592432	flg22-treatmented 12h	lncRNA
TCONS_00054389	Chr11	10181360	10182430	CS_C	0	Control	lncRNA	CS_6h	0	flg22-treatmented 6h	CS_12h	0	flg22-treatmented 12h	lncRNA	SY_C	0	Control	SY_6h	0	flg22-treatmented 6h	SY_12h	0	flg22-treatmented 12h	lncRNA
TCONS_00054380	Chr14	22528529	22529207	CS_C	0	Control	lncRNA	CS_6h	0	flg22-treatmented 6h	CS_12h	0	flg22-treatmented 12h	lncRNA	SY_C	0	Control	SY_6h	0	flg22-treatmented 6h	SY_12h	0	flg22-treatmented 12h	lncRNA
TCONS_00054387	Chr19	20412254	20413051	CS_C	0	Control	lncRNA	CS_6h	0	flg22-treatmented 6h	CS_12h	0	flg22-treatmented 12h	lncRNA	SY_C	0	Control	SY_6h	0	flg22-treatmented 6h	SY_12h	0	flg22-treatmented 12h	lncRNA
TCONS_00050491	Chr9	3003992	3008566	CS_C	0.658143	Control	lncRNA	CS_6h	0.586999	flg22-treatmented 6h	CS_12h	0.396302	flg22-treatmented 12h	lncRNA	SY_C	0.222035	Control	SY_6h	0	flg22-treatmented 6h	SY_12h	0.283023	flg22-treatmented 12h	lncRNA
TCONS_00050496	Chr13	21370909	21377441	CS_C	0	Control	lncRNA	CS_6h	0	flg22-treatmented 6h	CS_12h	0	flg22-treatmented 12h	lncRNA	SY_C	0.230434	Control	SY_6h	0.372147	flg22-treatmented 6h	SY_12h	0.263732	flg22-treatmented 12h	lncRNA
TCONS_00002563	Chr19	6754847	6755218	CS_C	0.314651	Control	lncRNA	CS_6h	0.523494	flg22-treatmented 6h	CS_12h	0.485498	flg22-treatmented 12h	lncRNA	SY_C	0.403548	Control	SY_6h	0.353032	flg22-treatmented 6h	SY_12h	0.336773	flg22-treatmented 12h	lncRNA
TCONS_00151173	Chr19	11441872	11668241	CS_C	0	Control	lncRNA	CS_6h	0	flg22-treatmented 6h	CS_12h	0	flg22-treatmented 12h	lncRNA	SY_C	0	Control	SY_6h	0	flg22-treatmented 6h	SY_12h	0	flg22-treatmented 12h	lncRNA
TCONS_00151172	Chr1	1446075	1450937	CS_C	0	Control	lncRNA	CS_6h	0	flg22-treatmented 6h	CS_12h	0	flg22-treatmented 12h	lncRNA	SY_C	0	Control	SY_6h	0	flg22-treatmented 6h	SY_12h	0	flg22-treatmented 12h	lncRNA
TCONS_00151175	Chr15	6044112	6044424	CS_C	0.896135	Control	lncRNA	CS_6h	0.953622	flg22-treatmented 6h	CS_12h	0.993223	flg22-treatmented 12h	lncRNA	SY_C	1.22391	Control	SY_6h	1.19468	flg22-treatmented 6h	SY_12h	1.15665	flg22-treatmented 12h	lncRNA
TCONS_00151174	Chr10	9891059	9896502	CS_C	0.476327	Control	lncRNA	CS_6h	0.808925	flg22-treatmented 6h	CS_12h	0.833878	flg22-treatmented 12h	lncRNA	SY_C	0.695654	Control	SY_6h	0.784632	flg22-treatmented 6h	SY_12h	0.856223	flg22-treatmented 12h	lncRNA
TCONS_00151177	Chr13	17474611	17475295	CS_C	1.24897	Control	lncRNA	CS_6h	1.37207	flg22-treatmented 6h	CS_12h	1.34275	flg22-treatmented 12h	lncRNA	SY_C	1.34141	Control	SY_6h	1.37146	flg22-treatmented 6h	SY_12h	1.40117	flg22-treatmented 12h	lncRNA
TCONS_00151176	Chr12	22518853	22519330	CS_C	0	Control	lncRNA	CS_6h	0	flg22-treatmented 6h	CS_12h	0	flg22-treatmented 12h	lncRNA	SY_C	0	Control	SY_6h	0	flg22-treatmented 6h	SY_12h	0	flg22-treatmented 12h	lncRNA
TCONS_00029636	Chr18	20806125	20806598	CS_C	0	Control	lncRNA	CS_6h	0	flg22-treatmented 6h	CS_12h	0	flg22-treatmented 12h	lncRNA	SY_C	0	Control	SY_6h	0	flg22-treatmented 6h	SY_12h	0	flg22-treatmented 12h	lncRNA
TCONS_00029637	Chr16	19607551	19608782	CS_C	0	Control	lncRNA	CS_6h	0	flg22-treatmented 6h	CS_12h	0	flg22-treatmented 12h	lncRNA	SY_C	0	Control	SY_6h	0	flg22-treatmented 6h	SY_12h	0	flg22-treatmented 12h	lncRNA
TCONS_00029634	Chr2	5702107	5703279	CS_C	0	Control	lncRNA	CS_6h	0	flg22-treatmented 6h	CS_12h	0	flg22-treatmented 12h	lncRNA	SY_C	0	Control	SY_6h	0	flg22-treatmented 6h	SY_12h	0	flg22-treatmented 12h	lncRNA
TCONS_00029635	Chr3	2254524	2286046	CS_C	0	Control	lncRNA	CS_6h	0	flg22-treatmented 6h	CS_12h	0	flg22-treatmented 12h	lncRNA	SY_C	0	Control	SY_6h	0	flg22-treatmented 6h	SY_12h	0	flg22-treatmented 12h	lncRNA
TCONS_00029632	Chr16	16622873	16699288	CS_C	0	Control	lncRNA	CS_6h	0	flg22-treatmented 6h	CS_12h	0	flg22-treatmented 12h	lncRNA	SY_C	0	Control	SY_6h	0	flg22-treatmented 6h	SY_12h	0	flg22-treatmented 12h	lncRNA
TCONS_00064223	Chr16	16411758	16493209	CS_C	1.01953	Control	lncRNA	CS_6h	0.976479	flg22-treatmented 6h	CS_12h	1.15139	flg22-treatmented 12h	lncRNA	SY_C	1.04431	Control	SY_6h	0.958569	flg22-treatmented 6h	SY_12h	0.954515	flg22-treatmented 12h	lncRNA
TCONS_00012214	Chr1	8968848	8971893	CS_C	0.218862	Control	lncRNA	CS_6h	0.0970688	flg22-treatmented 6h	CS_12h	0	flg22-treatmented 12h	lncRNA	SY_C	0.197549	Control	SY_6h	0.0824768	flg22-treatmented 6h	SY_12h	0.288784	flg22-treatmented 12h	lncRNA
TCONS_00160074	Chr4	19659505	19660298	CS_C	0	Control	lncRNA	CS_6h	0	flg22-treatmented 6h	CS_12h	0	flg22-treatmented 12h	lncRNA	SY_C	0	Control	SY_6h	0	flg22-treatmented 6h	SY_12h	0	flg22-treatmented 12h	lncRNA
TCONS_00160076	Chr13	9970779	9971108	CS_C	0.105343	Control	lncRNA	CS_6h	0.290333	flg22-treatmented 6h	CS_12h	0.348852	flg22-treatmented 12h	lncRNA	SY_C	0	Control	SY_6h	0	flg22-treatmented 6h	SY_12h	0	flg22-treatmented 12h	lncRNA
TCONS_00164949	Un	41307131	41307768	CS_C	0	Control	lncRNA	CS_6h	0	flg22-treatmented 6h	CS_12h	0	flg22-treatmented 12h	lncRNA	SY_C	0	Control	SY_6h	0	flg22-treatmented 6h	SY_12h	0	flg22-treatmented 12h	lncRNA
TCONS_00166890	Un	14482826	14484193	CS_C	0.21791	Control	lncRNA	CS_6h	0.0967093	flg22-treatmented 6h	CS_12h	0.430468	flg22-treatmented 12h	lncRNA	SY_C	0.549785	Control	SY_6h	0.466987	flg22-treatmented 6h	SY_12h	0.394684	flg22-treatmented 12h	lncRNA
TCONS_00166891	Chr19	21410235	21573540	CS_C	0.0758693	Control	lncRNA	CS_6h	0	flg22-treatmented 6h	CS_12h	0	flg22-treatmented 12h	lncRNA	SY_C	0.0490166	Control	SY_6h	0.0883769	flg22-treatmented 6h	SY_12h	0.0472665	flg22-treatmented 12h	lncRNA
TCONS_00128571	Chr17	2705711	2721716	CS_C	0.368403	Control	lncRNA	CS_6h	0.208849	flg22-treatmented 6h	CS_12h	0.318112	flg22-treatmented 12h	lncRNA	SY_C	0	Control	SY_6h	0	flg22-treatmented 6h	SY_12h	0	flg22-treatmented 12h	lncRNA
TCONS_00128570	Chr16	16682966	16711270	CS_C	0.835549	Control	lncRNA	CS_6h	0.719203	flg22-treatmented 6h	CS_12h	0.871486	flg22-treatmented 12h	lncRNA	SY_C	0.334194	Control	SY_6h	0.670341	flg22-treatmented 6h	SY_12h	0.615904	flg22-treatmented 12h	lncRNA
TCONS_00095629	Chr11	10062909	10064172	CS_C	0.284236	Control	lncRNA	CS_6h	0.371776	flg22-treatmented 6h	CS_12h	0.119276	flg22-treatmented 12h	lncRNA	SY_C	0.38036	Control	SY_6h	0.489653	flg22-treatmented 6h	SY_12h	0.45094	flg22-treatmented 12h	lncRNA
TCONS_00055033	Chr7	15306429	15307550	CS_C	0.0682561	Control	lncRNA	CS_6h	0.0202814	flg22-treatmented 6h	CS_12h	0.0311826	flg22-treatmented 12h	lncRNA	SY_C	0.160736	Control	SY_6h	0.0685688	flg22-treatmented 6h	SY_12h	0.105585	flg22-treatmented 12h	lncRNA
TCONS_00164493	Chr7	15306429	15307550	CS_C	0	Control	lncRNA	CS_6h	0	flg22-treatmented 6h	CS_12h	0	flg22-treatmented 12h	lncRNA	SY_C	0	Control	SY_6h	0	flg22-treatmented 6h	SY_12h	0	flg22-treatmented 12h	lncRNA
TCONS_00164491	Chr7	15306429	15307550	CS_C	0	Control	lncRNA	CS_6h	0	flg22-treatmented 6h	CS_12h	0	flg22-treatmented 12h	lncRNA	SY_C	0	Control	SY_6h	0	flg22-treatmented 6h	SY_12h	0	flg22-treatmented 12h	lncRNA
TCONS_00055034	Chr2	7123117	7123979	CS_C	0	Control	lncRNA	CS_6h	0	flg22-treatmented 6h	CS_12h	0	flg22-treatmented 12h	lncRNA	SY_C	0	Control	SY_6h	0	flg22-treatmented 6h	SY_12h	0	flg22-treatmented 12h	lncRNA
TCONS_00051729	Chr5	20464714	20465619	CS_C	0	Control	lncRNA	CS_6h	0	flg22-treatmented 6h	CS_12h	0	flg22-treatmented 12h	lncRNA	SY_C	0.26689	Control	SY_6h	0.152026	flg22-treatmented 6h	SY_12h	0.121503	flg22-treatmented 12h	lncRNA
TCONS_00150226	Chr18	18851046	18859283	CS_C	0	Control	lncRNA	CS_6h	0	flg22-treatmented 6h	CS_12h	0	flg22-treatmented 12h	lncRNA	SY_C	0	Control	SY_6h	0	flg22-treatmented 6h	SY_12h	0	flg22-treatmented 12h	lncRNA
TCONS_00051722	Chr19	16571506	16627805	CS_C	0	Control	lncRNA	CS_6h	0	flg22-treatmented 6h	CS_12h	0	flg22-treatmented 12h	lncRNA	SY_C	0	Control	SY_6h	0	flg22-treatmented 6h	SY_12h	0	flg22-treatmented 12h	lncRNA
TCONS_00051720	Chr16	19084585	19129008	CS_C	0	Control	lncRNA	CS_6h	0	flg22-treatmented 6h	CS_12h	0	flg22-treatmented 12h	lncRNA	SY_C	0	Control	SY_6h	0	flg22-treatmented 6h	SY_12h	0	flg22-treatmented 12h	lncRNA
TCONS_00170046	Chr16	19082783	19099185	CS_C	0.5606	Control	lncRNA	CS_6h	0.243484	flg22-treatmented 6h	CS_12h	0	flg22-treatmented 12h	lncRNA	SY_C	0.415214	Control	SY_6h	0.366029	flg22-treatmented 6h	SY_12h	0.391495	flg22-treatmented 12h	lncRNA
TCONS_00161383	Chr16	12592336	12638443	CS_C	0	Control	lncRNA	CS_6h	0	flg22-treatmented 6h	CS_12h	0	flg22-treatmented 12h	lncRNA	SY_C	0	Control	SY_6h	0	flg22-treatmented 6h	SY_12h	0	flg22-treatmented 12h	lncRNA
TCONS_00161384	Chr16	19084585	19129008	CS_C	0	Control	lncRNA	CS_6h	0	flg22-treatmented 6h	CS_12h	0	flg22-treatmented 12h	lncRNA	SY_C	0	Control	SY_6h	0	flg22-treatmented 6h	SY_12h	0	flg22-treatmented 12h	lncRNA
TCONS_00140931	Chr14	1746433	1757396	CS_C	0	Control	lncRNA	CS_6h	0	flg22-treatmented 6h	CS_12h	0	flg22-treatmented 12h	lncRNA	SY_C	0	Control	SY_6h	0	flg22-treatmented 6h	SY_12h	0	flg22-treatmented 12h	lncRNA
TCONS_00140934	Un	36237524	36238558	CS_C	0	Control	lncRNA	CS_6h	0	flg22-treatmented 6h	CS_12h	0	flg22-treatmented 12h	lncRNA	SY_C	0	Control	SY_6h	0	flg22-treatmented 6h	SY_12h	0	flg22-treatmented 12h	lncRNA
TCONS_00161032	Chr4	17390688	17395597	CS_C	0.0975521	Control	lncRNA	CS_6h	0	flg22-treatmented 6h	CS_12h	0	flg22-treatmented 12h	lncRNA	SY_C	0	Control	SY_6h	0	flg22-treatmented 6h	SY_12h	0	flg22-treatmented 12h	lncRNA
TCONS_00161031	Chr6	744288	750651	CS_C	0	Control	lncRNA	CS_6h	0	flg22-treatmented 6h	CS_12h	0	flg22-treatmented 12h	lncRNA	SY_C	0	Control	SY_6h	0	flg22-treatmented 6h	SY_12h	0	flg22-treatmented 12h	lncRNA
TCONS_00161030	Chr18	9096996	9097635	CS_C	0.0742376	Control	lncRNA	CS_6h	0	flg22-treatmented 6h	CS_12h	0.205396	flg22-treatmented 12h	lncRNA	SY_C	0.149229	Control	SY_6h	0	flg22-treatmented 6h	SY_12h	0.124913	flg22-treatmented 12h	lncRNA
TCONS_00161035	Chr18	11299564	11299845	CS_C	0.181924	Control	lncRNA	CS_6h	0.41394	flg22-treatmented 6h	CS_12h	0	flg22-treatmented 12h	lncRNA	SY_C	0	Control	SY_6h	0	flg22-treatmented 6h	SY_12h	0	flg22-treatmented 12h	lncRNA
TCONS_00026200	Un	26948350	26952510	CS_C	0	Control	lncRNA	CS_6h	0	flg22-treatmented 6h	CS_12h	0	flg22-treatmented 12h	lncRNA	SY_C	0	Control	SY_6h	0	flg22-treatmented 6h	SY_12h	0	flg22-treatmented 12h	lncRNA
TCONS_00165724	Chr14	9438934	9439600	CS_C	0.369393	Control	lncRNA	CS_6h	0.514535	flg22-treatmented 6h	CS_12h	0.669296	flg22-treatmented 12h	lncRNA	SY_C	0.987232	Control	SY_6h	1.40266	flg22-treatmented 6h	SY_12h	1.08655	flg22-treatmented 12h	lncRNA
TCONS_00135260	Chr12	1173603	1174125	CS_C	0.12445	Control	lncRNA	CS_6h	0	flg22-treatmented 6h	CS_12h	0	flg22-treatmented 12h	lncRNA	SY_C	0.217048	Control	SY_6h	0.299539	flg22-treatmented 6h	SY_12h	0.181723	flg22-treatmented 12h	lncRNA
TCONS_00135264	Chr11	14489507	14490831	CS_C	0.0952759	Control	lncRNA	CS_6h	0.249518	flg22-treatmented 6h	CS_12h	0	flg22-treatmented 12h	lncRNA	SY_C	0.925205	Control	SY_6h	0.826579	flg22-treatmented 6h	SY_12h	0.731656	flg22-treatmented 12h	lncRNA
TCONS_00070899	Chr11	14493956	14500268	CS_C	0	Control	lncRNA	CS_6h	0	flg22-treatmented 6h	CS_12h	0	flg22-treatmented 12h	lncRNA	SY_C	0	Control	SY_6h	0.0398812	flg22-treatmented 6h	SY_12h	0	flg22-treatmented 12h	lncRNA
TCONS_00023582	Chr16	19172165	19194649	CS_C	0.287786	Control	lncRNA	CS_6h	0.36184	flg22-treatmented 6h	CS_12h	0.29517	flg22-treatmented 12h	lncRNA	SY_C	0.981041	Control	SY_6h	0.956168	flg22-treatmented 6h	SY_12h	0.938087	flg22-treatmented 12h	lncRNA
TCONS_00100319	Chr11	14490886	14493829	CS_C	0.562355	Control	lncRNA	CS_6h	0.633486	flg22-treatmented 6h	CS_12h	0.453776	flg22-treatmented 12h	lncRNA	SY_C	0.884841	Control	SY_6h	0.859387	flg22-treatmented 6h	SY_12h	0.947029	flg22-treatmented 12h	lncRNA
TCONS_00054803	Chr4	23267601	23269332	CS_C	0	Control	lncRNA	CS_6h	0	flg22-treatmented 6h	CS_12h	0	flg22-treatmented 12h	lncRNA	SY_C	0	Control	SY_6h	0	flg22-treatmented 6h	SY_12h	0.0182214	flg22-treatmented 12h	lncRNA
TCONS_00054807	Chr9	1065547	1075925	CS_C	0	Control	lncRNA	CS_6h	0	flg22-treatmented 6h	CS_12h	0	flg22-treatmented 12h	lncRNA	SY_C	0	Control	SY_6h	0	flg22-treatmented 6h	SY_12h	0	flg22-treatmented 12h	lncRNA
TCONS_00054806	Chr1	1547400	1553292	CS_C	0	Control	lncRNA	CS_6h	0	flg22-treatmented 6h	CS_12h	0	flg22-treatmented 12h	lncRNA	SY_C	0	Control	SY_6h	0	flg22-treatmented 6h	SY_12h	0	flg22-treatmented 12h	lncRNA
TCONS_00069094	Un	20326597	20327170	CS_C	0.644834	Control	lncRNA	CS_6h	0.418391	flg22-treatmented 6h	CS_12h	0.414083	flg22-treatmented 12h	lncRNA	SY_C	0.310401	Control	SY_6h	0.384638	flg22-treatmented 6h	SY_12h	0.395404	flg22-treatmented 12h	lncRNA
TCONS_00134992	Chr1	1547400	1553292	CS_C	0	Control	lncRNA	CS_6h	0	flg22-treatmented 6h	CS_12h	0	flg22-treatmented 12h	lncRNA	SY_C	0	Control	SY_6h	0	flg22-treatmented 6h	SY_12h	0	flg22-treatmented 12h	lncRNA
TCONS_00061661	Chr5	14827665	14829078	CS_C	0	Control	lncRNA	CS_6h	0	flg22-treatmented 6h	CS_12h	0	flg22-treatmented 12h	lncRNA	SY_C	0	Control	SY_6h	0	flg22-treatmented 6h	SY_12h	0.102205	flg22-treatmented 12h	lncRNA
TCONS_00061662	Chr11	10400097	10400649	CS_C	0	Control	lncRNA	CS_6h	0	flg22-treatmented 6h	CS_12h	0	flg22-treatmented 12h	lncRNA	SY_C	0	Control	SY_6h	0	flg22-treatmented 6h	SY_12h	0	flg22-treatmented 12h	lncRNA
TCONS_00076398	Chr11	10403220	10405548	CS_C	0	Control	lncRNA	CS_6h	0	flg22-treatmented 6h	CS_12h	0	flg22-treatmented 12h	lncRNA	SY_C	0	Control	SY_6h	0	flg22-treatmented 6h	SY_12h	0	flg22-treatmented 12h	lncRNA
TCONS_00069328	Chr5	14827665	14829078	CS_C	0.103854	Control	lncRNA	CS_6h	0.129206	flg22-treatmented 6h	CS_12h	0.136337	flg22-treatmented 12h	lncRNA	SY_C	0.544367	Control	SY_6h	0.591708	flg22-treatmented 6h	SY_12h	0.615098	flg22-treatmented 12h	lncRNA
TCONS_00019552	Chr5	14827665	14829078	CS_C	0.477333	Control	lncRNA	CS_6h	0.76369	flg22-treatmented 6h	CS_12h	0.186756	flg22-treatmented 12h	lncRNA	SY_C	0.602014	Control	SY_6h	0.414155	flg22-treatmented 6h	SY_12h	0.468844	flg22-treatmented 12h	lncRNA
TCONS_00019558	Chr18	21911203	21961611	CS_C	0	Control	lncRNA	CS_6h	0	flg22-treatmented 6h	CS_12h	0	flg22-treatmented 12h	lncRNA	SY_C	0	Control	SY_6h	0.211883	flg22-treatmented 6h	SY_12h	0.157569	flg22-treatmented 12h	lncRNA
TCONS_00076640	Chr18	26382554	26387342	CS_C	0	Control	lncRNA	CS_6h	0	flg22-treatmented 6h	CS_12h	0	flg22-treatmented 12h	lncRNA	SY_C	0	Control	SY_6h	0	flg22-treatmented 6h	SY_12h	0	flg22-treatmented 12h	lncRNA
TCONS_00144894	Chr16	2409191	2409652	CS_C	0	Control	lncRNA	CS_6h	0	flg22-treatmented 6h	CS_12h	0	flg22-treatmented 12h	lncRNA	SY_C	0	Control	SY_6h	0	flg22-treatmented 6h	SY_12h	0	flg22-treatmented 12h	lncRNA
TCONS_00144896	Chr18	11585836	11586316	CS_C	0	Control	lncRNA	CS_6h	0	flg22-treatmented 6h	CS_12h	0	flg22-treatmented 12h	lncRNA	SY_C	0	Control	SY_6h	0	flg22-treatmented 6h	SY_12h	0	flg22-treatmented 12h	lncRNA
TCONS_00024171	Chr7	13287947	13365619	CS_C	0	Control	lncRNA	CS_6h	0	flg22-treatmented 6h	CS_12h	0	flg22-treatmented 12h	lncRNA	SY_C	0	Control	SY_6h	0	flg22-treatmented 6h	SY_12h	0	flg22-treatmented 12h	lncRNA
TCONS_00024176	Chr19	8927526	8927949	CS_C	0	Control	lncRNA	CS_6h	0	flg22-treatmented 6h	CS_12h	0	flg22-treatmented 12h	lncRNA	SY_C	0	Control	SY_6h	0	flg22-treatmented 6h	SY_12h	0	flg22-treatmented 12h	lncRNA
TCONS_00024177	Chr18	4495072	4498599	CS_C	0	Control	lncRNA	CS_6h	0	flg22-treatmented 6h	CS_12h	0	flg22-treatmented 12h	lncRNA	SY_C	0	Control	SY_6h	0	flg22-treatmented 6h	SY_12h	0	flg22-treatmented 12h	lncRNA
TCONS_00024174	Un	19269257	19275929	CS_C	0	Control	lncRNA	CS_6h	0	flg22-treatmented 6h	CS_12h	0	flg22-treatmented 12h	lncRNA	SY_C	0	Control	SY_6h	0	flg22-treatmented 6h	SY_12h	0	flg22-treatmented 12h	lncRNA
TCONS_00024179	Chr11	4928931	4930274	CS_C	0	Control	lncRNA	CS_6h	0	flg22-treatmented 6h	CS_12h	0	flg22-treatmented 12h	lncRNA	SY_C	0	Control	SY_6h	0	flg22-treatmented 6h	SY_12h	0	flg22-treatmented 12h	lncRNA
TCONS_00030662	Chr7	4301999	4302500	CS_C	0.235442	Control	lncRNA	CS_6h	0.249039	flg22-treatmented 6h	CS_12h	0.181491	flg22-treatmented 12h	lncRNA	SY_C	0.309967	Control	SY_6h	0.287418	flg22-treatmented 6h	SY_12h	0.534212	flg22-treatmented 12h	lncRNA
TCONS_00021529	Chr8	11490688	11492513	CS_C	0	Control	lncRNA	CS_6h	0	flg22-treatmented 6h	CS_12h	0	flg22-treatmented 12h	lncRNA	SY_C	0	Control	SY_6h	0	flg22-treatmented 6h	SY_12h	0	flg22-treatmented 12h	lncRNA
TCONS_00030669	Chr7	12000141	12001285	CS_C	0	Control	lncRNA	CS_6h	0	flg22-treatmented 6h	CS_12h	0	flg22-treatmented 12h	lncRNA	SY_C	0	Control	SY_6h	0	flg22-treatmented 6h	SY_12h	0	flg22-treatmented 12h	lncRNA
TCONS_00030668	Chr11	1678006	1694923	CS_C	0	Control	lncRNA	CS_6h	0	flg22-treatmented 6h	CS_12h	0	flg22-treatmented 12h	lncRNA	SY_C	0.704685	Control	SY_6h	0.576458	flg22-treatmented 6h	SY_12h	0.383508	flg22-treatmented 12h	lncRNA
TCONS_00098585	Chr4	20383538	20383766	CS_C	0	Control	lncRNA	CS_6h	0.603266	flg22-treatmented 6h	CS_12h	0.642487	flg22-treatmented 12h	lncRNA	SY_C	0.790207	Control	SY_6h	0.802863	flg22-treatmented 6h	SY_12h	0.922981	flg22-treatmented 12h	lncRNA
TCONS_00101192	Chr11	16564415	16564947	CS_C	0	Control	lncRNA	CS_6h	0	flg22-treatmented 6h	CS_12h	0	flg22-treatmented 12h	lncRNA	SY_C	0	Control	SY_6h	0	flg22-treatmented 6h	SY_12h	0	flg22-treatmented 12h	lncRNA
TCONS_00101193	Chr16	2770786	2771201	CS_C	0	Control	lncRNA	CS_6h	0	flg22-treatmented 6h	CS_12h	0	flg22-treatmented 12h	lncRNA	SY_C	0	Control	SY_6h	0	flg22-treatmented 6h	SY_12h	0	flg22-treatmented 12h	lncRNA
TCONS_00101190	Chr19	22836616	22847912	CS_C	0	Control	lncRNA	CS_6h	0	flg22-treatmented 6h	CS_12h	0	flg22-treatmented 12h	lncRNA	SY_C	0	Control	SY_6h	0	flg22-treatmented 6h	SY_12h	0	flg22-treatmented 12h	lncRNA
TCONS_00101191	Chr13	5268591	5268858	CS_C	0	Control	lncRNA	CS_6h	0	flg22-treatmented 6h	CS_12h	0	flg22-treatmented 12h	lncRNA	SY_C	0.0134531	Control	SY_6h	0	flg22-treatmented 6h	SY_12h	0	flg22-treatmented 12h	lncRNA
TCONS_00101196	Chr18	19077177	19081919	CS_C	0	Control	lncRNA	CS_6h	0	flg22-treatmented 6h	CS_12h	0	flg22-treatmented 12h	lncRNA	SY_C	0	Control	SY_6h	0	flg22-treatmented 6h	SY_12h	0	flg22-treatmented 12h	lncRNA
TCONS_00101197	Chr15	19023822	19025488	CS_C	0	Control	lncRNA	CS_6h	0	flg22-treatmented 6h	CS_12h	0	flg22-treatmented 12h	lncRNA	SY_C	0	Control	SY_6h	0.0359802	flg22-treatmented 6h	SY_12h	0.0272823	flg22-treatmented 12h	lncRNA
TCONS_00101194	Un	39362927	39363763	CS_C	0	Control	lncRNA	CS_6h	0	flg22-treatmented 6h	CS_12h	0	flg22-treatmented 12h	lncRNA	SY_C	0	Control	SY_6h	0	flg22-treatmented 6h	SY_12h	0	flg22-treatmented 12h	lncRNA
TCONS_00142390	Un	36711206	36711689	CS_C	0.31538	Control	lncRNA	CS_6h	0.204567	flg22-treatmented 6h	CS_12h	0.392269	flg22-treatmented 12h	lncRNA	SY_C	0.645434	Control	SY_6h	0.705687	flg22-treatmented 6h	SY_12h	0.438479	flg22-treatmented 12h	lncRNA
TCONS_00142394	Un	35146199	35146991	CS_C	1.04697	Control	lncRNA	CS_6h	1.44818	flg22-treatmented 6h	CS_12h	1.17289	flg22-treatmented 12h	lncRNA	SY_C	0.809304	Control	SY_6h	0.930365	flg22-treatmented 6h	SY_12h	0.744322	flg22-treatmented 12h	lncRNA
TCONS_00098582	Chr10	10200808	10201502	CS_C	0.0541635	Control	lncRNA	CS_6h	0.47842	flg22-treatmented 6h	CS_12h	0.115053	flg22-treatmented 12h	lncRNA	SY_C	0.422482	Control	SY_6h	0.698449	flg22-treatmented 6h	SY_12h	0.451312	flg22-treatmented 12h	lncRNA
TCONS_00045808	Un	41738283	41739519	CS_C	0.566977	Control	lncRNA	CS_6h	0.586179	flg22-treatmented 6h	CS_12h	0.399552	flg22-treatmented 12h	lncRNA	SY_C	0.935598	Control	SY_6h	0.867896	flg22-treatmented 6h	SY_12h	1.03069	flg22-treatmented 12h	lncRNA
TCONS_00045807	Chr9	11496572	11497821	CS_C	0	Control	lncRNA	CS_6h	0	flg22-treatmented 6h	CS_12h	0	flg22-treatmented 12h	lncRNA	SY_C	0	Control	SY_6h	0	flg22-treatmented 6h	SY_12h	0	flg22-treatmented 12h	lncRNA
TCONS_00045805	Chr16	17912208	17914407	CS_C	0.462544	Control	lncRNA	CS_6h	0.498988	flg22-treatmented 6h	CS_12h	0.405764	flg22-treatmented 12h	lncRNA	SY_C	0.576879	Control	SY_6h	0.577727	flg22-treatmented 6h	SY_12h	0.578806	flg22-treatmented 12h	lncRNA
TCONS_00045804	Chr18	1603649	1604797	CS_C	0.0457549	Control	lncRNA	CS_6h	0.0415219	flg22-treatmented 6h	CS_12h	0.0764625	flg22-treatmented 12h	lncRNA	SY_C	0.497575	Control	SY_6h	0.443653	flg22-treatmented 6h	SY_12h	0.670651	flg22-treatmented 12h	lncRNA
TCONS_00045803	Chr2	906734	924146	CS_C	0.49973	Control	lncRNA	CS_6h	0.401095	flg22-treatmented 6h	CS_12h	0.460184	flg22-treatmented 12h	lncRNA	SY_C	0.563123	Control	SY_6h	0.506609	flg22-treatmented 6h	SY_12h	0.611557	flg22-treatmented 12h	lncRNA
TCONS_00081893	Chr2	4224941	4231414	CS_C	0	Control	lncRNA	CS_6h	0	flg22-treatmented 6h	CS_12h	0	flg22-treatmented 12h	lncRNA	SY_C	0	Control	SY_6h	0	flg22-treatmented 6h	SY_12h	0	flg22-treatmented 12h	lncRNA
TCONS_00081895	Chr5	15781793	15782561	CS_C	0	Control	lncRNA	CS_6h	0	flg22-treatmented 6h	CS_12h	0	flg22-treatmented 12h	lncRNA	SY_C	0	Control	SY_6h	0	flg22-treatmented 6h	SY_12h	0	flg22-treatmented 12h	lncRNA
TCONS_00026992	Chr19	2541536	2542913	CS_C	0.446009	Control	lncRNA	CS_6h	0.241335	flg22-treatmented 6h	CS_12h	0.361102	flg22-treatmented 12h	lncRNA	SY_C	0.382766	Control	SY_6h	0.463162	flg22-treatmented 6h	SY_12h	0.352112	flg22-treatmented 12h	lncRNA
TCONS_00026991	Un	6569260	6569881	CS_C	1.43141	Control	lncRNA	CS_6h	1.51056	flg22-treatmented 6h	CS_12h	1.401	flg22-treatmented 12h	lncRNA	SY_C	0.874445	Control	SY_6h	0.741932	flg22-treatmented 6h	SY_12h	0.766048	flg22-treatmented 12h	lncRNA
TCONS_00026997	Chr19	2541536	2542913	CS_C	0.842799	Control	lncRNA	CS_6h	0.882379	flg22-treatmented 6h	CS_12h	0.779858	flg22-treatmented 12h	lncRNA	SY_C	0.51765	Control	SY_6h	0.480637	flg22-treatmented 6h	SY_12h	0.380203	flg22-treatmented 12h	lncRNA
TCONS_00041429	Chr6	15002155	15006527	CS_C	0.805231	Control	lncRNA	CS_6h	1.00445	flg22-treatmented 6h	CS_12h	0.9389	flg22-treatmented 12h	lncRNA	SY_C	0.528731	Control	SY_6h	0.579718	flg22-treatmented 6h	SY_12h	0.425199	flg22-treatmented 12h	lncRNA
TCONS_00026999	Chr13	6505461	6505987	CS_C	0.565909	Control	lncRNA	CS_6h	0.573044	flg22-treatmented 6h	CS_12h	0.502902	flg22-treatmented 12h	lncRNA	SY_C	0.309291	Control	SY_6h	0.225797	flg22-treatmented 6h	SY_12h	0.23287	flg22-treatmented 12h	lncRNA
TCONS_00075603	Chr9	20214870	20259900	CS_C	0	Control	lncRNA	CS_6h	0	flg22-treatmented 6h	CS_12h	0	flg22-treatmented 12h	lncRNA	SY_C	0	Control	SY_6h	0	flg22-treatmented 6h	SY_12h	0	flg22-treatmented 12h	lncRNA
TCONS_00075607	Chr18	1603649	1604797	CS_C	0	Control	lncRNA	CS_6h	0	flg22-treatmented 6h	CS_12h	0	flg22-treatmented 12h	lncRNA	SY_C	0	Control	SY_6h	0	flg22-treatmented 6h	SY_12h	0	flg22-treatmented 12h	lncRNA
TCONS_00158312	Chr10	14543812	14544309	CS_C	0	Control	lncRNA	CS_6h	0	flg22-treatmented 6h	CS_12h	0	flg22-treatmented 12h	lncRNA	SY_C	0	Control	SY_6h	0	flg22-treatmented 6h	SY_12h	0	flg22-treatmented 12h	lncRNA
TCONS_00158310	Chr1	2427988	2428200	CS_C	0.0872241	Control	lncRNA	CS_6h	0.0821041	flg22-treatmented 6h	CS_12h	0.151812	flg22-treatmented 12h	lncRNA	SY_C	0.114818	Control	SY_6h	0.0531969	flg22-treatmented 6h	SY_12h	0.0583871	flg22-treatmented 12h	lncRNA
TCONS_00075609	Chr7	16036642	16037030	CS_C	0	Control	lncRNA	CS_6h	0	flg22-treatmented 6h	CS_12h	0	flg22-treatmented 12h	lncRNA	SY_C	0	Control	SY_6h	0	flg22-treatmented 6h	SY_12h	0	flg22-treatmented 12h	lncRNA
TCONS_00043328	Chr7	16812703	16813722	CS_C	0	Control	lncRNA	CS_6h	0	flg22-treatmented 6h	CS_12h	0	flg22-treatmented 12h	lncRNA	SY_C	0	Control	SY_6h	0	flg22-treatmented 6h	SY_12h	0	flg22-treatmented 12h	lncRNA
CNT20238900	Chr10	10861946	10863288	CS_C	0	Control	lncRNA	CS_6h	0	flg22-treatmented 6h	CS_12h	0	flg22-treatmented 12h	lncRNA	SY_C	0	Control	SY_6h	0	flg22-treatmented 6h	SY_12h	0	flg22-treatmented 12h	lncRNA
CNT20238901	Un	37368727	37369693	CS_C	0.759787	Control	lncRNA	CS_6h	1.02441	flg22-treatmented 6h	CS_12h	0.780896	flg22-treatmented 12h	lncRNA	SY_C	0	Control	SY_6h	0	flg22-treatmented 6h	SY_12h	0	flg22-treatmented 12h	lncRNA
TCONS_00138833	Chr18	19194178	19194946	CS_C	0.00727836	Control	lncRNA	CS_6h	0.0226277	flg22-treatmented 6h	CS_12h	0.0313933	flg22-treatmented 12h	lncRNA	SY_C	0	Control	SY_6h	0	flg22-treatmented 6h	SY_12h	0	flg22-treatmented 12h	lncRNA
CNT20238903	Chr1	12391536	12392386	CS_C	0	Control	lncRNA	CS_6h	0	flg22-treatmented 6h	CS_12h	0	flg22-treatmented 12h	lncRNA	SY_C	0	Control	SY_6h	0	flg22-treatmented 6h	SY_12h	0	flg22-treatmented 12h	lncRNA
CNT20238904	Chr5	22037374	22037672	CS_C	0	Control	lncRNA	CS_6h	0	flg22-treatmented 6h	CS_12h	0	flg22-treatmented 12h	lncRNA	SY_C	0	Control	SY_6h	0	flg22-treatmented 6h	SY_12h	0	flg22-treatmented 12h	lncRNA
CNT20238905	Un	38300881	38303367	CS_C	0	Control	lncRNA	CS_6h	0	flg22-treatmented 6h	CS_12h	0	flg22-treatmented 12h	lncRNA	SY_C	0.165489	Control	SY_6h	0.143129	flg22-treatmented 6h	SY_12h	0.12213	flg22-treatmented 12h	lncRNA
CNT20238906	Chr5	17574721	17575156	CS_C	0	Control	lncRNA	CS_6h	0	flg22-treatmented 6h	CS_12h	0	flg22-treatmented 12h	lncRNA	SY_C	0	Control	SY_6h	0	flg22-treatmented 6h	SY_12h	0	flg22-treatmented 12h	lncRNA
CNT20238907	Chr13	21152877	21153631	CS_C	0.444325	Control	lncRNA	CS_6h	0.429018	flg22-treatmented 6h	CS_12h	0.329246	flg22-treatmented 12h	lncRNA	SY_C	0.697914	Control	SY_6h	0.550706	flg22-treatmented 6h	SY_12h	0.306512	flg22-treatmented 12h	lncRNA
TCONS_00102423	Chr1	1666468	1666776	CS_C	0.380186	Control	lncRNA	CS_6h	0.356689	flg22-treatmented 6h	CS_12h	0.395699	flg22-treatmented 12h	lncRNA	SY_C	0.421722	Control	SY_6h	0.666123	flg22-treatmented 6h	SY_12h	0.489043	flg22-treatmented 12h	lncRNA
TCONS_00102422	Un	5378045	5421952	CS_C	0	Control	lncRNA	CS_6h	0	flg22-treatmented 6h	CS_12h	0	flg22-treatmented 12h	lncRNA	SY_C	0.162235	Control	SY_6h	0.15108	flg22-treatmented 6h	SY_12h	0.190575	flg22-treatmented 12h	lncRNA
TCONS_00102421	Un	5146384	5169150	CS_C	0	Control	lncRNA	CS_6h	0	flg22-treatmented 6h	CS_12h	0	flg22-treatmented 12h	lncRNA	SY_C	0.0530154	Control	SY_6h	0	flg22-treatmented 6h	SY_12h	0.109066	flg22-treatmented 12h	lncRNA
TCONS_00102420	Chr7	348162	348582	CS_C	0.0992969	Control	lncRNA	CS_6h	0.0511016	flg22-treatmented 6h	CS_12h	0.0559189	flg22-treatmented 12h	lncRNA	SY_C	0.606544	Control	SY_6h	0.521863	flg22-treatmented 6h	SY_12h	0.613046	flg22-treatmented 12h	lncRNA
TCONS_00102424	Chr14	15876260	15876742	CS_C	0	Control	lncRNA	CS_6h	0	flg22-treatmented 6h	CS_12h	0	flg22-treatmented 12h	lncRNA	SY_C	0.459731	Control	SY_6h	0.316408	flg22-treatmented 6h	SY_12h	0.500606	flg22-treatmented 12h	lncRNA
TCONS_00140119	Un	5378045	5421952	CS_C	0	Control	lncRNA	CS_6h	0.112467	flg22-treatmented 6h	CS_12h	0.325635	flg22-treatmented 12h	lncRNA	SY_C	0	Control	SY_6h	0	flg22-treatmented 6h	SY_12h	0	flg22-treatmented 12h	lncRNA
TCONS_00083904	Chr3	235803	237113	CS_C	0	Control	lncRNA	CS_6h	0	flg22-treatmented 6h	CS_12h	0	flg22-treatmented 12h	lncRNA	SY_C	0	Control	SY_6h	0.333482	flg22-treatmented 6h	SY_12h	0.0807027	flg22-treatmented 12h	lncRNA
TCONS_00083901	Chr5	3616111	3617463	CS_C	1.37078	Control	lncRNA	CS_6h	1.35394	flg22-treatmented 6h	CS_12h	1.25911	flg22-treatmented 12h	lncRNA	SY_C	1.15676	Control	SY_6h	1.34293	flg22-treatmented 6h	SY_12h	1.24575	flg22-treatmented 12h	lncRNA
TCONS_00143510	Chr14	26463485	26464959	CS_C	0	Control	lncRNA	CS_6h	0	flg22-treatmented 6h	CS_12h	0	flg22-treatmented 12h	lncRNA	SY_C	0	Control	SY_6h	0	flg22-treatmented 6h	SY_12h	0	flg22-treatmented 12h	lncRNA
TCONS_00143514	Chr6	20384160	20384523	CS_C	0	Control	lncRNA	CS_6h	0	flg22-treatmented 6h	CS_12h	0	flg22-treatmented 12h	lncRNA	SY_C	0	Control	SY_6h	0	flg22-treatmented 6h	SY_12h	0	flg22-treatmented 12h	lncRNA
TCONS_00143516	Chr16	2438070	2439126	CS_C	0	Control	lncRNA	CS_6h	0	flg22-treatmented 6h	CS_12h	0	flg22-treatmented 12h	lncRNA	SY_C	0	Control	SY_6h	0	flg22-treatmented 6h	SY_12h	0	flg22-treatmented 12h	lncRNA
TCONS_00181624	Chr14	26463485	26464959	CS_C	0.194152	Control	lncRNA	CS_6h	0	flg22-treatmented 6h	CS_12h	0.15174	flg22-treatmented 12h	lncRNA	SY_C	0.0502767	Control	SY_6h	0.349899	flg22-treatmented 6h	SY_12h	0.330571	flg22-treatmented 12h	lncRNA
TCONS_00181625	Chr8	13529209	13531396	CS_C	0	Control	lncRNA	CS_6h	0	flg22-treatmented 6h	CS_12h	0.0167949	flg22-treatmented 12h	lncRNA	SY_C	0.0495793	Control	SY_6h	0.0491197	flg22-treatmented 6h	SY_12h	0.0279012	flg22-treatmented 12h	lncRNA
TCONS_00181626	Chr19	1245492	1247247	CS_C	0.888885	Control	lncRNA	CS_6h	0.899443	flg22-treatmented 6h	CS_12h	0.847731	flg22-treatmented 12h	lncRNA	SY_C	0.704977	Control	SY_6h	0.762501	flg22-treatmented 6h	SY_12h	0.669598	flg22-treatmented 12h	lncRNA
TCONS_00168269	Chr14	25914947	25915656	CS_C	0	Control	lncRNA	CS_6h	0	flg22-treatmented 6h	CS_12h	0	flg22-treatmented 12h	lncRNA	SY_C	0	Control	SY_6h	0	flg22-treatmented 6h	SY_12h	0	flg22-treatmented 12h	lncRNA
TCONS_00073523	Chr10	10929665	10930006	CS_C	0.0575285	Control	lncRNA	CS_6h	0.126145	flg22-treatmented 6h	CS_12h	0	flg22-treatmented 12h	lncRNA	SY_C	0	Control	SY_6h	0	flg22-treatmented 6h	SY_12h	0	flg22-treatmented 12h	lncRNA
TCONS_00073525	Chr12	17813966	17815041	CS_C	0.633969	Control	lncRNA	CS_6h	0.62571	flg22-treatmented 6h	CS_12h	0.629978	flg22-treatmented 12h	lncRNA	SY_C	0.484861	Control	SY_6h	0.533207	flg22-treatmented 6h	SY_12h	0.481675	flg22-treatmented 12h	lncRNA
TCONS_00073526	Chr19	1245492	1247247	CS_C	0.0624792	Control	lncRNA	CS_6h	0.303546	flg22-treatmented 6h	CS_12h	0.330036	flg22-treatmented 12h	lncRNA	SY_C	0.167564	Control	SY_6h	0.315676	flg22-treatmented 6h	SY_12h	0.385892	flg22-treatmented 12h	lncRNA
TCONS_00073529	Chr12	5329347	5330225	CS_C	0	Control	lncRNA	CS_6h	0	flg22-treatmented 6h	CS_12h	0	flg22-treatmented 12h	lncRNA	SY_C	0.253498	Control	SY_6h	0.302761	flg22-treatmented 6h	SY_12h	0.197223	flg22-treatmented 12h	lncRNA
TCONS_00159954	Chr8	12968010	12968389	CS_C	0	Control	lncRNA	CS_6h	0	flg22-treatmented 6h	CS_12h	0	flg22-treatmented 12h	lncRNA	SY_C	0	Control	SY_6h	0	flg22-treatmented 6h	SY_12h	0	flg22-treatmented 12h	lncRNA
TCONS_00035909	Chr11	15307377	15322802	CS_C	0.0327511	Control	lncRNA	CS_6h	0.0980655	flg22-treatmented 6h	CS_12h	0	flg22-treatmented 12h	lncRNA	SY_C	0	Control	SY_6h	0	flg22-treatmented 6h	SY_12h	0	flg22-treatmented 12h	lncRNA
TCONS_00035908	Chr6	4943476	4944925	CS_C	0.090221	Control	lncRNA	CS_6h	0	flg22-treatmented 6h	CS_12h	0	flg22-treatmented 12h	lncRNA	SY_C	0	Control	SY_6h	0	flg22-treatmented 6h	SY_12h	0	flg22-treatmented 12h	lncRNA
TCONS_00139053	Chr18	518167	527125	CS_C	0	Control	lncRNA	CS_6h	0	flg22-treatmented 6h	CS_12h	0	flg22-treatmented 12h	lncRNA	SY_C	0	Control	SY_6h	0	flg22-treatmented 6h	SY_12h	0	flg22-treatmented 12h	lncRNA
TCONS_00098289	Chr6	4941124	4944925	CS_C	0	Control	lncRNA	CS_6h	0	flg22-treatmented 6h	CS_12h	0	flg22-treatmented 12h	lncRNA	SY_C	0	Control	SY_6h	0	flg22-treatmented 6h	SY_12h	0	flg22-treatmented 12h	lncRNA
TCONS_00098288	Chr14	18165133	18166192	CS_C	0	Control	lncRNA	CS_6h	0	flg22-treatmented 6h	CS_12h	0	flg22-treatmented 12h	lncRNA	SY_C	0	Control	SY_6h	0	flg22-treatmented 6h	SY_12h	0	flg22-treatmented 12h	lncRNA
TCONS_00175141	Chr6	4941805	4943326	CS_C	0	Control	lncRNA	CS_6h	0	flg22-treatmented 6h	CS_12h	0	flg22-treatmented 12h	lncRNA	SY_C	0	Control	SY_6h	0	flg22-treatmented 6h	SY_12h	0	flg22-treatmented 12h	lncRNA
TCONS_00178123	Chr6	4941805	4943807	CS_C	0	Control	lncRNA	CS_6h	0	flg22-treatmented 6h	CS_12h	0	flg22-treatmented 12h	lncRNA	SY_C	0	Control	SY_6h	0	flg22-treatmented 6h	SY_12h	0	flg22-treatmented 12h	lncRNA
TCONS_00178121	Chr15	9754625	9754876	CS_C	0.478038	Control	lncRNA	CS_6h	0.442884	flg22-treatmented 6h	CS_12h	0.513395	flg22-treatmented 12h	lncRNA	SY_C	0	Control	SY_6h	0	flg22-treatmented 6h	SY_12h	0	flg22-treatmented 12h	lncRNA
TCONS_00178124	Chr17	12691860	12692091	CS_C	0.428896	Control	lncRNA	CS_6h	0.363415	flg22-treatmented 6h	CS_12h	0.587007	flg22-treatmented 12h	lncRNA	SY_C	0	Control	SY_6h	0	flg22-treatmented 6h	SY_12h	0	flg22-treatmented 12h	lncRNA
TCONS_00131532	Un	41969815	41970827	CS_C	0	Control	lncRNA	CS_6h	0	flg22-treatmented 6h	CS_12h	0	flg22-treatmented 12h	lncRNA	SY_C	0	Control	SY_6h	0	flg22-treatmented 6h	SY_12h	0	flg22-treatmented 12h	lncRNA
TCONS_00131531	Chr12	18215898	18216459	CS_C	0	Control	lncRNA	CS_6h	0	flg22-treatmented 6h	CS_12h	0	flg22-treatmented 12h	lncRNA	SY_C	0	Control	SY_6h	0	flg22-treatmented 6h	SY_12h	0	flg22-treatmented 12h	lncRNA
TCONS_00131530	Chr5	21856519	21857032	CS_C	0	Control	lncRNA	CS_6h	0	flg22-treatmented 6h	CS_12h	0	flg22-treatmented 12h	lncRNA	SY_C	0	Control	SY_6h	0	flg22-treatmented 6h	SY_12h	0	flg22-treatmented 12h	lncRNA
TCONS_00106851	Chr7	482018	482680	CS_C	0.178936	Control	lncRNA	CS_6h	0.225732	flg22-treatmented 6h	CS_12h	0.0452786	flg22-treatmented 12h	lncRNA	SY_C	0.330944	Control	SY_6h	0.381051	flg22-treatmented 6h	SY_12h	0.326485	flg22-treatmented 12h	lncRNA
TCONS_00083272	Chr6	16049761	16050345	CS_C	0.152446	Control	lncRNA	CS_6h	0.170632	flg22-treatmented 6h	CS_12h	0.0866416	flg22-treatmented 12h	lncRNA	SY_C	0	Control	SY_6h	0	flg22-treatmented 6h	SY_12h	0	flg22-treatmented 12h	lncRNA
TCONS_00083273	Chr8	22214198	22215614	CS_C	0	Control	lncRNA	CS_6h	0	flg22-treatmented 6h	CS_12h	0	flg22-treatmented 12h	lncRNA	SY_C	0	Control	SY_6h	0	flg22-treatmented 6h	SY_12h	0	flg22-treatmented 12h	lncRNA
TCONS_00127882	Chr8	22214198	22215614	CS_C	1.06796	Control	lncRNA	CS_6h	0.953211	flg22-treatmented 6h	CS_12h	0.914191	flg22-treatmented 12h	lncRNA	SY_C	1.02372	Control	SY_6h	1.03527	flg22-treatmented 6h	SY_12h	1.05878	flg22-treatmented 12h	lncRNA
TCONS_00083275	Chr8	22214198	22215614	CS_C	0	Control	lncRNA	CS_6h	0	flg22-treatmented 6h	CS_12h	0	flg22-treatmented 12h	lncRNA	SY_C	0	Control	SY_6h	0	flg22-treatmented 6h	SY_12h	0	flg22-treatmented 12h	lncRNA
TCONS_00147527	Chr8	22214198	22215614	CS_C	0	Control	lncRNA	CS_6h	0	flg22-treatmented 6h	CS_12h	0	flg22-treatmented 12h	lncRNA	SY_C	0	Control	SY_6h	0	flg22-treatmented 6h	SY_12h	0	flg22-treatmented 12h	lncRNA
TCONS_00147529	Chr8	22214198	22215614	CS_C	0	Control	lncRNA	CS_6h	0	flg22-treatmented 6h	CS_12h	0	flg22-treatmented 12h	lncRNA	SY_C	0	Control	SY_6h	0	flg22-treatmented 6h	SY_12h	0	flg22-treatmented 12h	lncRNA
TCONS_00107102	Chr8	22214198	22215614	CS_C	0	Control	lncRNA	CS_6h	0.0400865	flg22-treatmented 6h	CS_12h	0.0393093	flg22-treatmented 12h	lncRNA	SY_C	0.170091	Control	SY_6h	0.169816	flg22-treatmented 6h	SY_12h	0.140664	flg22-treatmented 12h	lncRNA
TCONS_00048754	Chr18	26585665	26586524	CS_C	0.30094	Control	lncRNA	CS_6h	0.2518	flg22-treatmented 6h	CS_12h	0.257572	flg22-treatmented 12h	lncRNA	SY_C	0.421482	Control	SY_6h	0.356047	flg22-treatmented 6h	SY_12h	0.419984	flg22-treatmented 12h	lncRNA
TCONS_00045587	Chr9	17146747	17146967	CS_C	0.127655	Control	lncRNA	CS_6h	0.0747428	flg22-treatmented 6h	CS_12h	0.0700105	flg22-treatmented 12h	lncRNA	SY_C	0.360299	Control	SY_6h	0.241524	flg22-treatmented 6h	SY_12h	0.504549	flg22-treatmented 12h	lncRNA
TCONS_00040564	Chr8	21531202	21531886	CS_C	0.366899	Control	lncRNA	CS_6h	0.26663	flg22-treatmented 6h	CS_12h	0.509958	flg22-treatmented 12h	lncRNA	SY_C	0.502649	Control	SY_6h	0.554783	flg22-treatmented 6h	SY_12h	0.763149	flg22-treatmented 12h	lncRNA
TCONS_00004086	Chr3	6405598	6406979	CS_C	0	Control	lncRNA	CS_6h	0.0643113	flg22-treatmented 6h	CS_12h	0	flg22-treatmented 12h	lncRNA	SY_C	0	Control	SY_6h	0.0995029	flg22-treatmented 6h	SY_12h	0	flg22-treatmented 12h	lncRNA
TCONS_00169609	Chr14	26134780	26135242	CS_C	0.0762303	Control	lncRNA	CS_6h	0.26785	flg22-treatmented 6h	CS_12h	0.181684	flg22-treatmented 12h	lncRNA	SY_C	0.38789	Control	SY_6h	0.356379	flg22-treatmented 6h	SY_12h	0.269257	flg22-treatmented 12h	lncRNA
TCONS_00178784	Chr7	20543839	20544311	CS_C	0	Control	lncRNA	CS_6h	0	flg22-treatmented 6h	CS_12h	0	flg22-treatmented 12h	lncRNA	SY_C	0	Control	SY_6h	0	flg22-treatmented 6h	SY_12h	0	flg22-treatmented 12h	lncRNA
TCONS_00178783	Chr13	22923197	22925865	CS_C	0	Control	lncRNA	CS_6h	0	flg22-treatmented 6h	CS_12h	0	flg22-treatmented 12h	lncRNA	SY_C	0	Control	SY_6h	0	flg22-treatmented 6h	SY_12h	0	flg22-treatmented 12h	lncRNA
TCONS_00178782	Chr13	13559228	13560700	CS_C	0	Control	lncRNA	CS_6h	0	flg22-treatmented 6h	CS_12h	0	flg22-treatmented 12h	lncRNA	SY_C	0	Control	SY_6h	0	flg22-treatmented 6h	SY_12h	0	flg22-treatmented 12h	lncRNA
TCONS_00178781	Chr1	1587286	1587511	CS_C	0	Control	lncRNA	CS_6h	0	flg22-treatmented 6h	CS_12h	0	flg22-treatmented 12h	lncRNA	SY_C	0	Control	SY_6h	0	flg22-treatmented 6h	SY_12h	0	flg22-treatmented 12h	lncRNA
TCONS_00178780	Chr12	18058709	18059107	CS_C	0	Control	lncRNA	CS_6h	0	flg22-treatmented 6h	CS_12h	0	flg22-treatmented 12h	lncRNA	SY_C	0	Control	SY_6h	0	flg22-treatmented 6h	SY_12h	0	flg22-treatmented 12h	lncRNA
TCONS_00040699	Chr10	2020052	2026294	CS_C	0	Control	lncRNA	CS_6h	0	flg22-treatmented 6h	CS_12h	0	flg22-treatmented 12h	lncRNA	SY_C	0	Control	SY_6h	0	flg22-treatmented 6h	SY_12h	0	flg22-treatmented 12h	lncRNA
TCONS_00040698	Chr1	1587662	1588052	CS_C	0.0555018	Control	lncRNA	CS_6h	0	flg22-treatmented 6h	CS_12h	0	flg22-treatmented 12h	lncRNA	SY_C	0	Control	SY_6h	0	flg22-treatmented 6h	SY_12h	0	flg22-treatmented 12h	lncRNA
TCONS_00040691	Chr4	2482162	2482721	CS_C	0.17422	Control	lncRNA	CS_6h	0	flg22-treatmented 6h	CS_12h	0.0703477	flg22-treatmented 12h	lncRNA	SY_C	0.91508	Control	SY_6h	0.94345	flg22-treatmented 6h	SY_12h	0.71655	flg22-treatmented 12h	lncRNA
TCONS_00040690	Chr18	22106217	22125137	CS_C	0	Control	lncRNA	CS_6h	0	flg22-treatmented 6h	CS_12h	0	flg22-treatmented 12h	lncRNA	SY_C	0	Control	SY_6h	0	flg22-treatmented 6h	SY_12h	0	flg22-treatmented 12h	lncRNA
TCONS_00040693	Chr8	17014746	17017672	CS_C	0	Control	lncRNA	CS_6h	0	flg22-treatmented 6h	CS_12h	0	flg22-treatmented 12h	lncRNA	SY_C	0	Control	SY_6h	0	flg22-treatmented 6h	SY_12h	0	flg22-treatmented 12h	lncRNA
TCONS_00040692	Chr16	17874468	17878465	CS_C	0	Control	lncRNA	CS_6h	0	flg22-treatmented 6h	CS_12h	0	flg22-treatmented 12h	lncRNA	SY_C	0	Control	SY_6h	0	flg22-treatmented 6h	SY_12h	0	flg22-treatmented 12h	lncRNA
TCONS_00040695	Un	13250980	13256951	CS_C	0	Control	lncRNA	CS_6h	0	flg22-treatmented 6h	CS_12h	0	flg22-treatmented 12h	lncRNA	SY_C	0	Control	SY_6h	0	flg22-treatmented 6h	SY_12h	0	flg22-treatmented 12h	lncRNA
TCONS_00040694	Chr11	19267565	19287696	CS_C	0.280484	Control	lncRNA	CS_6h	0.426454	flg22-treatmented 6h	CS_12h	0.26753	flg22-treatmented 12h	lncRNA	SY_C	0.724297	Control	SY_6h	0.571001	flg22-treatmented 6h	SY_12h	0.534299	flg22-treatmented 12h	lncRNA
TCONS_00040697	Chr8	9857443	9871666	CS_C	0.213045	Control	lncRNA	CS_6h	0.240692	flg22-treatmented 6h	CS_12h	0.277143	flg22-treatmented 12h	lncRNA	SY_C	0.747625	Control	SY_6h	0.658219	flg22-treatmented 6h	SY_12h	0.660471	flg22-treatmented 12h	lncRNA
TCONS_00040696	Chr16	1483106	1483313	CS_C	0	Control	lncRNA	CS_6h	0	flg22-treatmented 6h	CS_12h	0	flg22-treatmented 12h	lncRNA	SY_C	0	Control	SY_6h	0	flg22-treatmented 6h	SY_12h	0	flg22-treatmented 12h	lncRNA
TCONS_00046595	Chr19	908033	937352	CS_C	0.568831	Control	lncRNA	CS_6h	0.583339	flg22-treatmented 6h	CS_12h	0.538897	flg22-treatmented 12h	lncRNA	SY_C	0.621152	Control	SY_6h	0.454106	flg22-treatmented 6h	SY_12h	0.591475	flg22-treatmented 12h	lncRNA
TCONS_00046596	Chr14	1856614	1858605	CS_C	0.293406	Control	lncRNA	CS_6h	0.22275	flg22-treatmented 6h	CS_12h	0.455358	flg22-treatmented 12h	lncRNA	SY_C	0.338399	Control	SY_6h	0.258286	flg22-treatmented 6h	SY_12h	0.124366	flg22-treatmented 12h	lncRNA
TCONS_00046597	Chr19	20466893	20469553	CS_C	0	Control	lncRNA	CS_6h	0.182269	flg22-treatmented 6h	CS_12h	0	flg22-treatmented 12h	lncRNA	SY_C	0.0468653	Control	SY_6h	0.043733	flg22-treatmented 6h	SY_12h	0.0686327	flg22-treatmented 12h	lncRNA
TCONS_00046592	Chr7	987365	987780	CS_C	0	Control	lncRNA	CS_6h	0	flg22-treatmented 6h	CS_12h	0	flg22-treatmented 12h	lncRNA	SY_C	0.103813	Control	SY_6h	0.0573182	flg22-treatmented 6h	SY_12h	0.08112	flg22-treatmented 12h	lncRNA
TCONS_00046593	Chr16	18494131	18526342	CS_C	0	Control	lncRNA	CS_6h	0	flg22-treatmented 6h	CS_12h	0.0375507	flg22-treatmented 12h	lncRNA	SY_C	0.0191717	Control	SY_6h	0.050696	flg22-treatmented 6h	SY_12h	0.0730647	flg22-treatmented 12h	lncRNA
TCONS_00028123	Chr9	21782887	21786478	CS_C	0	Control	lncRNA	CS_6h	0	flg22-treatmented 6h	CS_12h	0	flg22-treatmented 12h	lncRNA	SY_C	0.427698	Control	SY_6h	0.492116	flg22-treatmented 6h	SY_12h	0.445342	flg22-treatmented 12h	lncRNA
TCONS_00033889	Un	41676636	41678156	CS_C	0	Control	lncRNA	CS_6h	0	flg22-treatmented 6h	CS_12h	0	flg22-treatmented 12h	lncRNA	SY_C	0	Control	SY_6h	0	flg22-treatmented 6h	SY_12h	0	flg22-treatmented 12h	lncRNA
TCONS_00028125	Chr14	2814195	2815645	CS_C	0	Control	lncRNA	CS_6h	0	flg22-treatmented 6h	CS_12h	0	flg22-treatmented 12h	lncRNA	SY_C	0	Control	SY_6h	0	flg22-treatmented 6h	SY_12h	0	flg22-treatmented 12h	lncRNA
TCONS_00046599	Chr4	12463371	12464557	CS_C	0	Control	lncRNA	CS_6h	0	flg22-treatmented 6h	CS_12h	0	flg22-treatmented 12h	lncRNA	SY_C	0	Control	SY_6h	0	flg22-treatmented 6h	SY_12h	0	flg22-treatmented 12h	lncRNA
TCONS_00028127	Chr11	702274	703089	CS_C	0	Control	lncRNA	CS_6h	0	flg22-treatmented 6h	CS_12h	0	flg22-treatmented 12h	lncRNA	SY_C	0	Control	SY_6h	0	flg22-treatmented 6h	SY_12h	0	flg22-treatmented 12h	lncRNA
TCONS_00028126	Chr4	12463371	12465239	CS_C	0	Control	lncRNA	CS_6h	0	flg22-treatmented 6h	CS_12h	0	flg22-treatmented 12h	lncRNA	SY_C	0	Control	SY_6h	0	flg22-treatmented 6h	SY_12h	0	flg22-treatmented 12h	lncRNA
CNT20238122	Chr18	4407457	4407728	CS_C	0	Control	lncRNA	CS_6h	0	flg22-treatmented 6h	CS_12h	0	flg22-treatmented 12h	lncRNA	SY_C	0.014325	Control	SY_6h	0.00653241	flg22-treatmented 6h	SY_12h	0.0108672	flg22-treatmented 12h	lncRNA
CNT20238123	Un	15634658	15635039	CS_C	0.0517566	Control	lncRNA	CS_6h	0.108631	flg22-treatmented 6h	CS_12h	0.0557042	flg22-treatmented 12h	lncRNA	SY_C	0	Control	SY_6h	0	flg22-treatmented 6h	SY_12h	0	flg22-treatmented 12h	lncRNA
CNT20238120	Chr6	15634632	15635746	CS_C	0	Control	lncRNA	CS_6h	0	flg22-treatmented 6h	CS_12h	0	flg22-treatmented 12h	lncRNA	SY_C	0	Control	SY_6h	0	flg22-treatmented 6h	SY_12h	0	flg22-treatmented 12h	lncRNA
CNT20238121	Chr5	23177249	23177870	CS_C	0.435008	Control	lncRNA	CS_6h	0.379849	flg22-treatmented 6h	CS_12h	0.405638	flg22-treatmented 12h	lncRNA	SY_C	0.234576	Control	SY_6h	0.283532	flg22-treatmented 6h	SY_12h	0.150812	flg22-treatmented 12h	lncRNA
CNT20238126	Chr1	9261640	9262927	CS_C	0	Control	lncRNA	CS_6h	0	flg22-treatmented 6h	CS_12h	0	flg22-treatmented 12h	lncRNA	SY_C	0.113614	Control	SY_6h	0.0368527	flg22-treatmented 6h	SY_12h	0	flg22-treatmented 12h	lncRNA
CNT20238127	Un	40888354	40888697	CS_C	0	Control	lncRNA	CS_6h	0	flg22-treatmented 6h	CS_12h	0	flg22-treatmented 12h	lncRNA	SY_C	0	Control	SY_6h	0	flg22-treatmented 6h	SY_12h	0	flg22-treatmented 12h	lncRNA
CNT20238124	Un	12207011	12207691	CS_C	0	Control	lncRNA	CS_6h	0	flg22-treatmented 6h	CS_12h	0	flg22-treatmented 12h	lncRNA	SY_C	0	Control	SY_6h	0	flg22-treatmented 6h	SY_12h	0	flg22-treatmented 12h	lncRNA
CNT20238125	Chr10	4810755	4822210	CS_C	0	Control	lncRNA	CS_6h	0	flg22-treatmented 6h	CS_12h	0	flg22-treatmented 12h	lncRNA	SY_C	0	Control	SY_6h	0	flg22-treatmented 6h	SY_12h	0	flg22-treatmented 12h	lncRNA
CNT20238128	Chr2	4573895	4574186	CS_C	0	Control	lncRNA	CS_6h	0	flg22-treatmented 6h	CS_12h	0	flg22-treatmented 12h	lncRNA	SY_C	0	Control	SY_6h	0	flg22-treatmented 6h	SY_12h	0.105451	flg22-treatmented 12h	lncRNA
CNT20238129	Chr18	18230636	18231560	CS_C	0.064011	Control	lncRNA	CS_6h	0	flg22-treatmented 6h	CS_12h	0	flg22-treatmented 12h	lncRNA	SY_C	0.502274	Control	SY_6h	0.474234	flg22-treatmented 6h	SY_12h	0.477043	flg22-treatmented 12h	lncRNA
TCONS_00148872	Chr18	6893067	6907212	CS_C	1.01322	Control	lncRNA	CS_6h	1.00199	flg22-treatmented 6h	CS_12h	0.96084	flg22-treatmented 12h	lncRNA	SY_C	0.67136	Control	SY_6h	0.705301	flg22-treatmented 6h	SY_12h	0.669332	flg22-treatmented 12h	lncRNA
TCONS_00092632	Chr12	7287718	7289058	CS_C	0	Control	lncRNA	CS_6h	0	flg22-treatmented 6h	CS_12h	0	flg22-treatmented 12h	lncRNA	SY_C	0	Control	SY_6h	0	flg22-treatmented 6h	SY_12h	0	flg22-treatmented 12h	lncRNA
TCONS_00099621	Chr4	12219954	12221380	CS_C	0.466413	Control	lncRNA	CS_6h	0.491699	flg22-treatmented 6h	CS_12h	0.428834	flg22-treatmented 12h	lncRNA	SY_C	0.145029	Control	SY_6h	0.377643	flg22-treatmented 6h	SY_12h	0.306807	flg22-treatmented 12h	lncRNA
TCONS_00092637	Chr4	12219954	12221380	CS_C	0.0866691	Control	lncRNA	CS_6h	0	flg22-treatmented 6h	CS_12h	0.17492	flg22-treatmented 12h	lncRNA	SY_C	0.141265	Control	SY_6h	0	flg22-treatmented 6h	SY_12h	0.181892	flg22-treatmented 12h	lncRNA
TCONS_00028694	Chr12	16570107	16571588	CS_C	0	Control	lncRNA	CS_6h	0	flg22-treatmented 6h	CS_12h	0	flg22-treatmented 12h	lncRNA	SY_C	0	Control	SY_6h	0	flg22-treatmented 6h	SY_12h	0	flg22-treatmented 12h	lncRNA
TCONS_00028699	Chr17	955937	956691	CS_C	0	Control	lncRNA	CS_6h	0	flg22-treatmented 6h	CS_12h	0	flg22-treatmented 12h	lncRNA	SY_C	0	Control	SY_6h	0	flg22-treatmented 6h	SY_12h	0	flg22-treatmented 12h	lncRNA
TCONS_00028698	Chr17	12809444	12811819	CS_C	0	Control	lncRNA	CS_6h	0	flg22-treatmented 6h	CS_12h	0	flg22-treatmented 12h	lncRNA	SY_C	0	Control	SY_6h	0	flg22-treatmented 6h	SY_12h	0	flg22-treatmented 12h	lncRNA
TCONS_00057603	Chr15	14152679	14153651	CS_C	0.306389	Control	lncRNA	CS_6h	0.495524	flg22-treatmented 6h	CS_12h	0.58365	flg22-treatmented 12h	lncRNA	SY_C	0.128464	Control	SY_6h	0.157157	flg22-treatmented 6h	SY_12h	0.0562224	flg22-treatmented 12h	lncRNA
TCONS_00057601	Chr7	13739217	13739476	CS_C	0	Control	lncRNA	CS_6h	0	flg22-treatmented 6h	CS_12h	0.146105	flg22-treatmented 12h	lncRNA	SY_C	0.1026	Control	SY_6h	0.2618	flg22-treatmented 6h	SY_12h	0.203507	flg22-treatmented 12h	lncRNA
CNT20237099	Chr16	18337546	18337926	CS_C	0	Control	lncRNA	CS_6h	0	flg22-treatmented 6h	CS_12h	0	flg22-treatmented 12h	lncRNA	SY_C	0	Control	SY_6h	0	flg22-treatmented 6h	SY_12h	0.0389972	flg22-treatmented 12h	lncRNA
CNT20237098	Chr12	14648775	14649695	CS_C	0	Control	lncRNA	CS_6h	0	flg22-treatmented 6h	CS_12h	0	flg22-treatmented 12h	lncRNA	SY_C	0	Control	SY_6h	0	flg22-treatmented 6h	SY_12h	0	flg22-treatmented 12h	lncRNA
CNT20237093	Chr3	10658438	10664085	CS_C	0	Control	lncRNA	CS_6h	0	flg22-treatmented 6h	CS_12h	0	flg22-treatmented 12h	lncRNA	SY_C	0	Control	SY_6h	0	flg22-treatmented 6h	SY_12h	0	flg22-treatmented 12h	lncRNA
CNT20237092	Chr16	21297726	21298036	CS_C	0.157446	Control	lncRNA	CS_6h	0	flg22-treatmented 6h	CS_12h	0	flg22-treatmented 12h	lncRNA	SY_C	0	Control	SY_6h	0	flg22-treatmented 6h	SY_12h	0	flg22-treatmented 12h	lncRNA
CNT20237091	Chr2	13025794	13027143	CS_C	0	Control	lncRNA	CS_6h	0	flg22-treatmented 6h	CS_12h	0	flg22-treatmented 12h	lncRNA	SY_C	0	Control	SY_6h	0	flg22-treatmented 6h	SY_12h	0	flg22-treatmented 12h	lncRNA
CNT20237090	Chr17	529802	531547	CS_C	0	Control	lncRNA	CS_6h	0	flg22-treatmented 6h	CS_12h	0	flg22-treatmented 12h	lncRNA	SY_C	0	Control	SY_6h	0	flg22-treatmented 6h	SY_12h	0	flg22-treatmented 12h	lncRNA
CNT20237097	Chr5	21962155	21963663	CS_C	0.0305238	Control	lncRNA	CS_6h	0.0580782	flg22-treatmented 6h	CS_12h	0.0893513	flg22-treatmented 12h	lncRNA	SY_C	0.232373	Control	SY_6h	0.101103	flg22-treatmented 6h	SY_12h	0.138283	flg22-treatmented 12h	lncRNA
CNT20237096	Chr5	21962155	21963663	CS_C	0	Control	lncRNA	CS_6h	0.0757208	flg22-treatmented 6h	CS_12h	0.0773372	flg22-treatmented 12h	lncRNA	SY_C	0	Control	SY_6h	0	flg22-treatmented 6h	SY_12h	0	flg22-treatmented 12h	lncRNA
CNT20237095	Chr7	19876389	19877147	CS_C	0	Control	lncRNA	CS_6h	0	flg22-treatmented 6h	CS_12h	0	flg22-treatmented 12h	lncRNA	SY_C	0	Control	SY_6h	0	flg22-treatmented 6h	SY_12h	0	flg22-treatmented 12h	lncRNA
CNT20237094	Chr9	13647465	13648442	CS_C	0	Control	lncRNA	CS_6h	0	flg22-treatmented 6h	CS_12h	0	flg22-treatmented 12h	lncRNA	SY_C	0	Control	SY_6h	0	flg22-treatmented 6h	SY_12h	0.0094314	flg22-treatmented 12h	lncRNA
TCONS_00005941	Chr18	10149169	10149606	CS_C	0.946408	Control	lncRNA	CS_6h	0.955191	flg22-treatmented 6h	CS_12h	1.00553	flg22-treatmented 12h	lncRNA	SY_C	0.645681	Control	SY_6h	0.671511	flg22-treatmented 6h	SY_12h	0.743889	flg22-treatmented 12h	lncRNA
TCONS_00042873	Chr16	1190844	1191329	CS_C	0	Control	lncRNA	CS_6h	0	flg22-treatmented 6h	CS_12h	0	flg22-treatmented 12h	lncRNA	SY_C	0	Control	SY_6h	0	flg22-treatmented 6h	SY_12h	0	flg22-treatmented 12h	lncRNA
TCONS_00042870	Chr8	19524757	19539757	CS_C	0	Control	lncRNA	CS_6h	0	flg22-treatmented 6h	CS_12h	0	flg22-treatmented 12h	lncRNA	SY_C	0	Control	SY_6h	0	flg22-treatmented 6h	SY_12h	0	flg22-treatmented 12h	lncRNA
CNT20237329	Chr18	22563732	22564666	CS_C	0	Control	lncRNA	CS_6h	0	flg22-treatmented 6h	CS_12h	0	flg22-treatmented 12h	lncRNA	SY_C	0	Control	SY_6h	0	flg22-treatmented 6h	SY_12h	0	flg22-treatmented 12h	lncRNA
CNT20237328	Chr15	14194746	14195878	CS_C	0	Control	lncRNA	CS_6h	0	flg22-treatmented 6h	CS_12h	0	flg22-treatmented 12h	lncRNA	SY_C	0	Control	SY_6h	0	flg22-treatmented 6h	SY_12h	0	flg22-treatmented 12h	lncRNA
CNT20237325	Chr3	3510833	3513445	CS_C	0	Control	lncRNA	CS_6h	0	flg22-treatmented 6h	CS_12h	0	flg22-treatmented 12h	lncRNA	SY_C	0	Control	SY_6h	0	flg22-treatmented 6h	SY_12h	0	flg22-treatmented 12h	lncRNA
CNT20237324	Chr5	10962646	10965777	CS_C	0.571453	Control	lncRNA	CS_6h	0.491367	flg22-treatmented 6h	CS_12h	0.570304	flg22-treatmented 12h	lncRNA	SY_C	0	Control	SY_6h	0	flg22-treatmented 6h	SY_12h	0	flg22-treatmented 12h	lncRNA
CNT20237327	Chr13	24186804	24202548	CS_C	0	Control	lncRNA	CS_6h	0.0443573	flg22-treatmented 6h	CS_12h	0	flg22-treatmented 12h	lncRNA	SY_C	0.433615	Control	SY_6h	0.540378	flg22-treatmented 6h	SY_12h	0.457254	flg22-treatmented 12h	lncRNA
CNT20237326	Chr9	12631487	12632780	CS_C	0	Control	lncRNA	CS_6h	0	flg22-treatmented 6h	CS_12h	0	flg22-treatmented 12h	lncRNA	SY_C	0	Control	SY_6h	0	flg22-treatmented 6h	SY_12h	0	flg22-treatmented 12h	lncRNA
CNT20237321	Chr14	28059339	28066517	CS_C	0.0205574	Control	lncRNA	CS_6h	0.0217778	flg22-treatmented 6h	CS_12h	0	flg22-treatmented 12h	lncRNA	SY_C	0.0288002	Control	SY_6h	0.0251673	flg22-treatmented 6h	SY_12h	0.0252094	flg22-treatmented 12h	lncRNA
CNT20237320	Chr11	666417	667289	CS_C	0.689865	Control	lncRNA	CS_6h	0.733661	flg22-treatmented 6h	CS_12h	0.588036	flg22-treatmented 12h	lncRNA	SY_C	1.00067	Control	SY_6h	1.04493	flg22-treatmented 6h	SY_12h	1.12982	flg22-treatmented 12h	lncRNA
CNT20237323	Un	22350862	22352434	CS_C	0	Control	lncRNA	CS_6h	0	flg22-treatmented 6h	CS_12h	0	flg22-treatmented 12h	lncRNA	SY_C	0	Control	SY_6h	0	flg22-treatmented 6h	SY_12h	0	flg22-treatmented 12h	lncRNA
CNT20237322	Un	22350862	22352434	CS_C	0	Control	lncRNA	CS_6h	0	flg22-treatmented 6h	CS_12h	0	flg22-treatmented 12h	lncRNA	SY_C	0	Control	SY_6h	0	flg22-treatmented 6h	SY_12h	0	flg22-treatmented 12h	lncRNA
TCONS_00031985	Chr13	23693732	23701475	CS_C	0	Control	lncRNA	CS_6h	0	flg22-treatmented 6h	CS_12h	0	flg22-treatmented 12h	lncRNA	SY_C	0	Control	SY_6h	0	flg22-treatmented 6h	SY_12h	0	flg22-treatmented 12h	lncRNA
TCONS_00127714	Chr13	24104391	24168030	CS_C	0	Control	lncRNA	CS_6h	0	flg22-treatmented 6h	CS_12h	0	flg22-treatmented 12h	lncRNA	SY_C	0	Control	SY_6h	0	flg22-treatmented 6h	SY_12h	0	flg22-treatmented 12h	lncRNA
TCONS_00034821	Chr13	24104391	24208884	CS_C	0	Control	lncRNA	CS_6h	0.223029	flg22-treatmented 6h	CS_12h	0	flg22-treatmented 12h	lncRNA	SY_C	0.468385	Control	SY_6h	0.741227	flg22-treatmented 6h	SY_12h	0.688514	flg22-treatmented 12h	lncRNA
TCONS_00079030	Chr13	24109789	24168030	CS_C	0	Control	lncRNA	CS_6h	0	flg22-treatmented 6h	CS_12h	0	flg22-treatmented 12h	lncRNA	SY_C	0	Control	SY_6h	0	flg22-treatmented 6h	SY_12h	0	flg22-treatmented 12h	lncRNA
TCONS_00127713	Chr18	9679707	9680510	CS_C	0.508608	Control	lncRNA	CS_6h	0.548417	flg22-treatmented 6h	CS_12h	0.36434	flg22-treatmented 12h	lncRNA	SY_C	0.59189	Control	SY_6h	0.640059	flg22-treatmented 6h	SY_12h	0.69227	flg22-treatmented 12h	lncRNA
TCONS_00175968	Chr9	2799047	2894961	CS_C	0.0329098	Control	lncRNA	CS_6h	0.0644677	flg22-treatmented 6h	CS_12h	0	flg22-treatmented 12h	lncRNA	SY_C	0	Control	SY_6h	0	flg22-treatmented 6h	SY_12h	0	flg22-treatmented 12h	lncRNA
TCONS_00047341	Chr16	18756636	18770385	CS_C	0.443927	Control	lncRNA	CS_6h	0.352278	flg22-treatmented 6h	CS_12h	0.433331	flg22-treatmented 12h	lncRNA	SY_C	0.28221	Control	SY_6h	0.0555546	flg22-treatmented 6h	SY_12h	0.153682	flg22-treatmented 12h	lncRNA
TCONS_00163604	Un	23633619	23635195	CS_C	0	Control	lncRNA	CS_6h	0	flg22-treatmented 6h	CS_12h	0	flg22-treatmented 12h	lncRNA	SY_C	0	Control	SY_6h	0	flg22-treatmented 6h	SY_12h	0	flg22-treatmented 12h	lncRNA
TCONS_00175967	Chr4	18683402	18684127	CS_C	0.386474	Control	lncRNA	CS_6h	0.322671	flg22-treatmented 6h	CS_12h	0.393105	flg22-treatmented 12h	lncRNA	SY_C	0	Control	SY_6h	0	flg22-treatmented 6h	SY_12h	0.0142436	flg22-treatmented 12h	lncRNA
TCONS_00051528	Chr16	14582260	14582899	CS_C	0.193026	Control	lncRNA	CS_6h	0.118416	flg22-treatmented 6h	CS_12h	0.0965396	flg22-treatmented 12h	lncRNA	SY_C	0.22092	Control	SY_6h	0.358898	flg22-treatmented 6h	SY_12h	0.278434	flg22-treatmented 12h	lncRNA
TCONS_00059730	Chr14	26724864	26726248	CS_C	0	Control	lncRNA	CS_6h	0	flg22-treatmented 6h	CS_12h	0	flg22-treatmented 12h	lncRNA	SY_C	0	Control	SY_6h	0	flg22-treatmented 6h	SY_12h	0	flg22-treatmented 12h	lncRNA
TCONS_00112369	Chr5	666248	666749	CS_C	0.0249509	Control	lncRNA	CS_6h	0.0492981	flg22-treatmented 6h	CS_12h	0.0255291	flg22-treatmented 12h	lncRNA	SY_C	0.0749122	Control	SY_6h	0	flg22-treatmented 6h	SY_12h	0.0905981	flg22-treatmented 12h	lncRNA
CNT20238331	Chr12	19629876	19640338	CS_C	0	Control	lncRNA	CS_6h	0	flg22-treatmented 6h	CS_12h	0	flg22-treatmented 12h	lncRNA	SY_C	0	Control	SY_6h	0	flg22-treatmented 6h	SY_12h	0	flg22-treatmented 12h	lncRNA
CNT20238330	Chr4	12708632	12737172	CS_C	0.801215	Control	lncRNA	CS_6h	0.809522	flg22-treatmented 6h	CS_12h	0.727826	flg22-treatmented 12h	lncRNA	SY_C	1.66282	Control	SY_6h	1.47516	flg22-treatmented 6h	SY_12h	1.56922	flg22-treatmented 12h	lncRNA
TCONS_00176436	Chr12	19678972	19696205	CS_C	0	Control	lncRNA	CS_6h	0	flg22-treatmented 6h	CS_12h	0	flg22-treatmented 12h	lncRNA	SY_C	0	Control	SY_6h	0	flg22-treatmented 6h	SY_12h	0	flg22-treatmented 12h	lncRNA
TCONS_00176435	Chr12	19694735	19696205	CS_C	0.460777	Control	lncRNA	CS_6h	0.50764	flg22-treatmented 6h	CS_12h	0.631845	flg22-treatmented 12h	lncRNA	SY_C	0.795873	Control	SY_6h	0.555796	flg22-treatmented 6h	SY_12h	0.708844	flg22-treatmented 12h	lncRNA
TCONS_00051298	Chr4	12707491	12708571	CS_C	0	Control	lncRNA	CS_6h	0	flg22-treatmented 6h	CS_12h	0	flg22-treatmented 12h	lncRNA	SY_C	0	Control	SY_6h	0	flg22-treatmented 6h	SY_12h	0	flg22-treatmented 12h	lncRNA
CNT20238190	Chr6	6036949	6037712	CS_C	0.476058	Control	lncRNA	CS_6h	0.427092	flg22-treatmented 6h	CS_12h	0.169601	flg22-treatmented 12h	lncRNA	SY_C	0.561247	Control	SY_6h	0.59731	flg22-treatmented 6h	SY_12h	0.502458	flg22-treatmented 12h	lncRNA
TCONS_00177918	Chr16	14086098	14086477	CS_C	0.0625582	Control	lncRNA	CS_6h	0.20883	flg22-treatmented 6h	CS_12h	0.117086	flg22-treatmented 12h	lncRNA	SY_C	0	Control	SY_6h	0	flg22-treatmented 6h	SY_12h	0.131736	flg22-treatmented 12h	lncRNA
TCONS_00082177	Chr2	10439780	10440842	CS_C	0	Control	lncRNA	CS_6h	0	flg22-treatmented 6h	CS_12h	0	flg22-treatmented 12h	lncRNA	SY_C	0	Control	SY_6h	0	flg22-treatmented 6h	SY_12h	0	flg22-treatmented 12h	lncRNA
TCONS_00047968	Chr1	20157974	20205150	CS_C	0	Control	lncRNA	CS_6h	0	flg22-treatmented 6h	CS_12h	0	flg22-treatmented 12h	lncRNA	SY_C	0	Control	SY_6h	0	flg22-treatmented 6h	SY_12h	0	flg22-treatmented 12h	lncRNA
TCONS_00047969	Chr15	15656282	15691147	CS_C	0	Control	lncRNA	CS_6h	0	flg22-treatmented 6h	CS_12h	0	flg22-treatmented 12h	lncRNA	SY_C	0.00714723	Control	SY_6h	0	flg22-treatmented 6h	SY_12h	0	flg22-treatmented 12h	lncRNA
TCONS_00047964	Chr12	19138047	19171958	CS_C	0.151017	Control	lncRNA	CS_6h	0.0818059	flg22-treatmented 6h	CS_12h	0.106707	flg22-treatmented 12h	lncRNA	SY_C	0.202837	Control	SY_6h	0.117959	flg22-treatmented 6h	SY_12h	0.0895883	flg22-treatmented 12h	lncRNA
TCONS_00047962	Chr12	22226401	22228423	CS_C	0	Control	lncRNA	CS_6h	0	flg22-treatmented 6h	CS_12h	0	flg22-treatmented 12h	lncRNA	SY_C	0	Control	SY_6h	0	flg22-treatmented 6h	SY_12h	0	flg22-treatmented 12h	lncRNA
TCONS_00150146	Chr18	29183296	29184661	CS_C	0.479767	Control	lncRNA	CS_6h	0.424826	flg22-treatmented 6h	CS_12h	0.387931	flg22-treatmented 12h	lncRNA	SY_C	0.544526	Control	SY_6h	0.457325	flg22-treatmented 6h	SY_12h	0.572671	flg22-treatmented 12h	lncRNA
TCONS_00116590	Chr12	22226401	22228423	CS_C	0.268217	Control	lncRNA	CS_6h	0.106042	flg22-treatmented 6h	CS_12h	0.18618	flg22-treatmented 12h	lncRNA	SY_C	0.251032	Control	SY_6h	0.264303	flg22-treatmented 6h	SY_12h	0.265818	flg22-treatmented 12h	lncRNA
CNT20238199	Un	21409035	21412184	CS_C	0.237637	Control	lncRNA	CS_6h	0.126123	flg22-treatmented 6h	CS_12h	0.180193	flg22-treatmented 12h	lncRNA	SY_C	0.423785	Control	SY_6h	0.335175	flg22-treatmented 6h	SY_12h	0.296921	flg22-treatmented 12h	lncRNA
TCONS_00032370	Chr18	29069617	29070117	CS_C	0	Control	lncRNA	CS_6h	0	flg22-treatmented 6h	CS_12h	0	flg22-treatmented 12h	lncRNA	SY_C	0.297592	Control	SY_6h	0.236137	flg22-treatmented 6h	SY_12h	0.535824	flg22-treatmented 12h	lncRNA
TCONS_00168925	Chr12	5782323	5793858	CS_C	0	Control	lncRNA	CS_6h	0	flg22-treatmented 6h	CS_12h	0	flg22-treatmented 12h	lncRNA	SY_C	0	Control	SY_6h	0	flg22-treatmented 6h	SY_12h	0	flg22-treatmented 12h	lncRNA
TCONS_00168921	Chr6	4433427	4435794	CS_C	0	Control	lncRNA	CS_6h	0	flg22-treatmented 6h	CS_12h	0	flg22-treatmented 12h	lncRNA	SY_C	0	Control	SY_6h	0	flg22-treatmented 6h	SY_12h	0	flg22-treatmented 12h	lncRNA
TCONS_00148821	Chr13	13684214	13699513	CS_C	0	Control	lncRNA	CS_6h	0	flg22-treatmented 6h	CS_12h	0	flg22-treatmented 12h	lncRNA	SY_C	0.0275843	Control	SY_6h	0.0924856	flg22-treatmented 6h	SY_12h	0.0359169	flg22-treatmented 12h	lncRNA
TCONS_00029501	Chr3	866332	869864	CS_C	0	Control	lncRNA	CS_6h	0	flg22-treatmented 6h	CS_12h	0	flg22-treatmented 12h	lncRNA	SY_C	0	Control	SY_6h	0	flg22-treatmented 6h	SY_12h	0	flg22-treatmented 12h	lncRNA
TCONS_00148822	Chr6	14794762	14796123	CS_C	0.0820601	Control	lncRNA	CS_6h	0.0216624	flg22-treatmented 6h	CS_12h	0.0463261	flg22-treatmented 12h	lncRNA	SY_C	0.0693742	Control	SY_6h	0.534862	flg22-treatmented 6h	SY_12h	0.0460235	flg22-treatmented 12h	lncRNA
TCONS_00123712	Chr9	2380363	2381391	CS_C	0.519984	Control	lncRNA	CS_6h	0.514627	flg22-treatmented 6h	CS_12h	0.542267	flg22-treatmented 12h	lncRNA	SY_C	0.935497	Control	SY_6h	0.92796	flg22-treatmented 6h	SY_12h	0.93002	flg22-treatmented 12h	lncRNA
TCONS_00119486	Chr9	2380363	2381391	CS_C	0	Control	lncRNA	CS_6h	0	flg22-treatmented 6h	CS_12h	0	flg22-treatmented 12h	lncRNA	SY_C	0	Control	SY_6h	0	flg22-treatmented 6h	SY_12h	0	flg22-treatmented 12h	lncRNA
TCONS_00123718	Chr12	5792669	5898081	CS_C	0	Control	lncRNA	CS_6h	0	flg22-treatmented 6h	CS_12h	0	flg22-treatmented 12h	lncRNA	SY_C	0	Control	SY_6h	0	flg22-treatmented 6h	SY_12h	0	flg22-treatmented 12h	lncRNA
TCONS_00091650	Chr9	12802584	12803071	CS_C	0.0810865	Control	lncRNA	CS_6h	0.0473656	flg22-treatmented 6h	CS_12h	0.288881	flg22-treatmented 12h	lncRNA	SY_C	0.299812	Control	SY_6h	0.246689	flg22-treatmented 6h	SY_12h	0.490646	flg22-treatmented 12h	lncRNA
TCONS_00066785	Chr11	17532086	17539078	CS_C	0.770093	Control	lncRNA	CS_6h	0.705983	flg22-treatmented 6h	CS_12h	0.701912	flg22-treatmented 12h	lncRNA	SY_C	0.78791	Control	SY_6h	0.565611	flg22-treatmented 6h	SY_12h	0.643034	flg22-treatmented 12h	lncRNA
TCONS_00141649	Chr18	12882115	12885882	CS_C	0	Control	lncRNA	CS_6h	0	flg22-treatmented 6h	CS_12h	0	flg22-treatmented 12h	lncRNA	SY_C	0	Control	SY_6h	0	flg22-treatmented 6h	SY_12h	0	flg22-treatmented 12h	lncRNA
TCONS_00119731	Chr4	581096	582034	CS_C	0.89061	Control	lncRNA	CS_6h	0.943415	flg22-treatmented 6h	CS_12h	1.06249	flg22-treatmented 12h	lncRNA	SY_C	0.973846	Control	SY_6h	1.02566	flg22-treatmented 6h	SY_12h	1.00587	flg22-treatmented 12h	lncRNA
TCONS_00146617	Chr4	3385025	3386099	CS_C	0	Control	lncRNA	CS_6h	0	flg22-treatmented 6h	CS_12h	0	flg22-treatmented 12h	lncRNA	SY_C	0	Control	SY_6h	0	flg22-treatmented 6h	SY_12h	0	flg22-treatmented 12h	lncRNA
TCONS_00052177	Chr5	16118695	16133970	CS_C	0.425818	Control	lncRNA	CS_6h	0.370972	flg22-treatmented 6h	CS_12h	0.349098	flg22-treatmented 12h	lncRNA	SY_C	0.50177	Control	SY_6h	0.347157	flg22-treatmented 6h	SY_12h	0.508597	flg22-treatmented 12h	lncRNA
TCONS_00096389	Chr11	5618494	5621557	CS_C	0.350869	Control	lncRNA	CS_6h	0.452272	flg22-treatmented 6h	CS_12h	0.249979	flg22-treatmented 12h	lncRNA	SY_C	0.0424755	Control	SY_6h	0.0287544	flg22-treatmented 6h	SY_12h	0	flg22-treatmented 12h	lncRNA
TCONS_00055996	Chr15	8279529	8279923	CS_C	0.611668	Control	lncRNA	CS_6h	0.512391	flg22-treatmented 6h	CS_12h	0.495255	flg22-treatmented 12h	lncRNA	SY_C	0.644229	Control	SY_6h	0.716312	flg22-treatmented 6h	SY_12h	0.656195	flg22-treatmented 12h	lncRNA
TCONS_00008767	Chr13	4412742	4413993	CS_C	0	Control	lncRNA	CS_6h	0	flg22-treatmented 6h	CS_12h	0	flg22-treatmented 12h	lncRNA	SY_C	0	Control	SY_6h	0	flg22-treatmented 6h	SY_12h	0	flg22-treatmented 12h	lncRNA
TCONS_00008768	Chr8	3239117	3240663	CS_C	0.192098	Control	lncRNA	CS_6h	0.283925	flg22-treatmented 6h	CS_12h	0.216092	flg22-treatmented 12h	lncRNA	SY_C	0.360774	Control	SY_6h	0.517398	flg22-treatmented 6h	SY_12h	0.569918	flg22-treatmented 12h	lncRNA
TCONS_00064921	Un	14347420	14349837	CS_C	0.661828	Control	lncRNA	CS_6h	0.619702	flg22-treatmented 6h	CS_12h	0.533446	flg22-treatmented 12h	lncRNA	SY_C	0.449393	Control	SY_6h	0.481819	flg22-treatmented 6h	SY_12h	0.489852	flg22-treatmented 12h	lncRNA
TCONS_00064925	Chr13	21415404	21416369	CS_C	0	Control	lncRNA	CS_6h	0	flg22-treatmented 6h	CS_12h	0	flg22-treatmented 12h	lncRNA	SY_C	0	Control	SY_6h	0	flg22-treatmented 6h	SY_12h	0	flg22-treatmented 12h	lncRNA
TCONS_00064928	Un	14347420	14349837	CS_C	0.821441	Control	lncRNA	CS_6h	0.729595	flg22-treatmented 6h	CS_12h	0.765356	flg22-treatmented 12h	lncRNA	SY_C	0.82446	Control	SY_6h	0.838002	flg22-treatmented 6h	SY_12h	0.845879	flg22-treatmented 12h	lncRNA
TCONS_00118468	Un	10248418	10249240	CS_C	0	Control	lncRNA	CS_6h	0	flg22-treatmented 6h	CS_12h	0	flg22-treatmented 12h	lncRNA	SY_C	0.254859	Control	SY_6h	0.293177	flg22-treatmented 6h	SY_12h	0.580196	flg22-treatmented 12h	lncRNA
TCONS_00118462	Chr5	10431954	10432351	CS_C	0	Control	lncRNA	CS_6h	0	flg22-treatmented 6h	CS_12h	0	flg22-treatmented 12h	lncRNA	SY_C	0.631425	Control	SY_6h	0.557541	flg22-treatmented 6h	SY_12h	0.472748	flg22-treatmented 12h	lncRNA
TCONS_00118463	Un	10269579	10270722	CS_C	0	Control	lncRNA	CS_6h	0	flg22-treatmented 6h	CS_12h	0	flg22-treatmented 12h	lncRNA	SY_C	0.0908106	Control	SY_6h	0.383352	flg22-treatmented 6h	SY_12h	0.240538	flg22-treatmented 12h	lncRNA
TCONS_00118464	Chr8	12683788	12684313	CS_C	0.0344363	Control	lncRNA	CS_6h	0	flg22-treatmented 6h	CS_12h	0	flg22-treatmented 12h	lncRNA	SY_C	0.434617	Control	SY_6h	0.461625	flg22-treatmented 6h	SY_12h	0.391556	flg22-treatmented 12h	lncRNA
TCONS_00118465	Chr13	11966131	11968029	CS_C	0	Control	lncRNA	CS_6h	0	flg22-treatmented 6h	CS_12h	0	flg22-treatmented 12h	lncRNA	SY_C	0.347199	Control	SY_6h	0.642777	flg22-treatmented 6h	SY_12h	0.498835	flg22-treatmented 12h	lncRNA
TCONS_00089517	Chr18	10689377	10691462	CS_C	0.524435	Control	lncRNA	CS_6h	0.583945	flg22-treatmented 6h	CS_12h	0.353964	flg22-treatmented 12h	lncRNA	SY_C	0.288595	Control	SY_6h	0.1789	flg22-treatmented 6h	SY_12h	0.240741	flg22-treatmented 12h	lncRNA
TCONS_00061254	Chr1	8506597	8507459	CS_C	0	Control	lncRNA	CS_6h	0	flg22-treatmented 6h	CS_12h	0	flg22-treatmented 12h	lncRNA	SY_C	0	Control	SY_6h	0	flg22-treatmented 6h	SY_12h	0	flg22-treatmented 12h	lncRNA
TCONS_00061255	Chr13	1088345	1088976	CS_C	0	Control	lncRNA	CS_6h	0	flg22-treatmented 6h	CS_12h	0	flg22-treatmented 12h	lncRNA	SY_C	0	Control	SY_6h	0	flg22-treatmented 6h	SY_12h	0	flg22-treatmented 12h	lncRNA
TCONS_00061256	Chr18	20057019	20057656	CS_C	0	Control	lncRNA	CS_6h	0	flg22-treatmented 6h	CS_12h	0	flg22-treatmented 12h	lncRNA	SY_C	0	Control	SY_6h	0	flg22-treatmented 6h	SY_12h	0	flg22-treatmented 12h	lncRNA
TCONS_00041211	Chr12	16879995	16916309	CS_C	0	Control	lncRNA	CS_6h	0	flg22-treatmented 6h	CS_12h	0	flg22-treatmented 12h	lncRNA	SY_C	0	Control	SY_6h	0	flg22-treatmented 6h	SY_12h	0	flg22-treatmented 12h	lncRNA
TCONS_00185707	Chr1	6600456	6600958	CS_C	0	Control	lncRNA	CS_6h	0	flg22-treatmented 6h	CS_12h	0	flg22-treatmented 12h	lncRNA	SY_C	0	Control	SY_6h	0	flg22-treatmented 6h	SY_12h	0	flg22-treatmented 12h	lncRNA
TCONS_00140719	Chr1	6599768	6600390	CS_C	0.376877	Control	lncRNA	CS_6h	0.35751	flg22-treatmented 6h	CS_12h	0.395607	flg22-treatmented 12h	lncRNA	SY_C	0.15099	Control	SY_6h	0.191202	flg22-treatmented 6h	SY_12h	0.162222	flg22-treatmented 12h	lncRNA
TCONS_00150922	Chr8	12482887	12483838	CS_C	0.261181	Control	lncRNA	CS_6h	0.382322	flg22-treatmented 6h	CS_12h	0.32585	flg22-treatmented 12h	lncRNA	SY_C	0.905555	Control	SY_6h	1.05596	flg22-treatmented 6h	SY_12h	1.10081	flg22-treatmented 12h	lncRNA
TCONS_00003009	Chr18	6385905	6386141	CS_C	0.262953	Control	lncRNA	CS_6h	0.305923	flg22-treatmented 6h	CS_12h	0.146412	flg22-treatmented 12h	lncRNA	SY_C	0.676272	Control	SY_6h	0.524821	flg22-treatmented 6h	SY_12h	0.569706	flg22-treatmented 12h	lncRNA
TCONS_00150924	Chr6	19156724	19157572	CS_C	0	Control	lncRNA	CS_6h	0	flg22-treatmented 6h	CS_12h	0	flg22-treatmented 12h	lncRNA	SY_C	0.0455716	Control	SY_6h	0	flg22-treatmented 6h	SY_12h	0	flg22-treatmented 12h	lncRNA
TCONS_00038856	Chr11	5958540	5959167	CS_C	0	Control	lncRNA	CS_6h	0	flg22-treatmented 6h	CS_12h	0.0612192	flg22-treatmented 12h	lncRNA	SY_C	0.302339	Control	SY_6h	0.500815	flg22-treatmented 6h	SY_12h	0.507461	flg22-treatmented 12h	lncRNA
TCONS_00150929	Chr15	8151018	8151383	CS_C	0	Control	lncRNA	CS_6h	0	flg22-treatmented 6h	CS_12h	0	flg22-treatmented 12h	lncRNA	SY_C	0	Control	SY_6h	0	flg22-treatmented 6h	SY_12h	0	flg22-treatmented 12h	lncRNA
TCONS_00003007	Chr6	8166633	8172026	CS_C	0	Control	lncRNA	CS_6h	0	flg22-treatmented 6h	CS_12h	0	flg22-treatmented 12h	lncRNA	SY_C	0	Control	SY_6h	0	flg22-treatmented 6h	SY_12h	0	flg22-treatmented 12h	lncRNA
TCONS_00003006	Chr6	8166633	8172026	CS_C	0	Control	lncRNA	CS_6h	0	flg22-treatmented 6h	CS_12h	0	flg22-treatmented 12h	lncRNA	SY_C	0	Control	SY_6h	0	flg22-treatmented 6h	SY_12h	0	flg22-treatmented 12h	lncRNA
TCONS_00179255	Chr14	623990	646789	CS_C	0	Control	lncRNA	CS_6h	0	flg22-treatmented 6h	CS_12h	0.0604994	flg22-treatmented 12h	lncRNA	SY_C	0.509447	Control	SY_6h	0.264756	flg22-treatmented 6h	SY_12h	0.265573	flg22-treatmented 12h	lncRNA
TCONS_00020904	Chr11	4746439	4748636	CS_C	0	Control	lncRNA	CS_6h	0	flg22-treatmented 6h	CS_12h	0	flg22-treatmented 12h	lncRNA	SY_C	0	Control	SY_6h	0	flg22-treatmented 6h	SY_12h	0	flg22-treatmented 12h	lncRNA
TCONS_00102193	Chr18	4100033	4102815	CS_C	0.826829	Control	lncRNA	CS_6h	0.768411	flg22-treatmented 6h	CS_12h	0.76961	flg22-treatmented 12h	lncRNA	SY_C	0.578837	Control	SY_6h	0.594356	flg22-treatmented 6h	SY_12h	0.501301	flg22-treatmented 12h	lncRNA
TCONS_00102197	Chr18	13887161	13943478	CS_C	0.375269	Control	lncRNA	CS_6h	0.495617	flg22-treatmented 6h	CS_12h	0.35818	flg22-treatmented 12h	lncRNA	SY_C	0.285689	Control	SY_6h	0.42646	flg22-treatmented 6h	SY_12h	0.601091	flg22-treatmented 12h	lncRNA
TCONS_00141042	Chr18	13887161	13899738	CS_C	0	Control	lncRNA	CS_6h	0.274679	flg22-treatmented 6h	CS_12h	0	flg22-treatmented 12h	lncRNA	SY_C	0	Control	SY_6h	0.154456	flg22-treatmented 6h	SY_12h	0.0787121	flg22-treatmented 12h	lncRNA
TCONS_00109429	Chr19	20810643	20811298	CS_C	0.129543	Control	lncRNA	CS_6h	0.131147	flg22-treatmented 6h	CS_12h	0.0307541	flg22-treatmented 12h	lncRNA	SY_C	0.215008	Control	SY_6h	0.0418055	flg22-treatmented 6h	SY_12h	0.128217	flg22-treatmented 12h	lncRNA
TCONS_00141044	Un	29562598	29563168	CS_C	0	Control	lncRNA	CS_6h	0	flg22-treatmented 6h	CS_12h	0	flg22-treatmented 12h	lncRNA	SY_C	0	Control	SY_6h	0	flg22-treatmented 6h	SY_12h	0	flg22-treatmented 12h	lncRNA
TCONS_00141045	Chr3	6785102	6785816	CS_C	0	Control	lncRNA	CS_6h	0	flg22-treatmented 6h	CS_12h	0	flg22-treatmented 12h	lncRNA	SY_C	0	Control	SY_6h	0	flg22-treatmented 6h	SY_12h	0	flg22-treatmented 12h	lncRNA
TCONS_00141049	Chr10	8432429	8432796	CS_C	0	Control	lncRNA	CS_6h	0	flg22-treatmented 6h	CS_12h	0	flg22-treatmented 12h	lncRNA	SY_C	0	Control	SY_6h	0	flg22-treatmented 6h	SY_12h	0	flg22-treatmented 12h	lncRNA
TCONS_00089237	Chr6	6204602	6241948	CS_C	0.586097	Control	lncRNA	CS_6h	0.695645	flg22-treatmented 6h	CS_12h	0.508635	flg22-treatmented 12h	lncRNA	SY_C	0.277255	Control	SY_6h	0.259605	flg22-treatmented 6h	SY_12h	0.396691	flg22-treatmented 12h	lncRNA
TCONS_00014524	Chr6	6204602	6208182	CS_C	0	Control	lncRNA	CS_6h	0	flg22-treatmented 6h	CS_12h	0	flg22-treatmented 12h	lncRNA	SY_C	0	Control	SY_6h	0	flg22-treatmented 6h	SY_12h	0	flg22-treatmented 12h	lncRNA
TCONS_00158842	Chr6	6207279	6297983	CS_C	0.307216	Control	lncRNA	CS_6h	0.405855	flg22-treatmented 6h	CS_12h	0.313197	flg22-treatmented 12h	lncRNA	SY_C	0.255614	Control	SY_6h	0.264613	flg22-treatmented 6h	SY_12h	0.300874	flg22-treatmented 12h	lncRNA
TCONS_00158849	Chr2	11550009	11553802	CS_C	0.119309	Control	lncRNA	CS_6h	0.0519355	flg22-treatmented 6h	CS_12h	0.091219	flg22-treatmented 12h	lncRNA	SY_C	0.0262133	Control	SY_6h	0.067343	flg22-treatmented 6h	SY_12h	0	flg22-treatmented 12h	lncRNA
TCONS_00039819	Chr18	6229264	6229623	CS_C	0	Control	lncRNA	CS_6h	0	flg22-treatmented 6h	CS_12h	0	flg22-treatmented 12h	lncRNA	SY_C	0.0905066	Control	SY_6h	0.242178	flg22-treatmented 6h	SY_12h	0.356967	flg22-treatmented 12h	lncRNA
TCONS_00039818	Chr12	9067010	9068134	CS_C	0.0909336	Control	lncRNA	CS_6h	0.192532	flg22-treatmented 6h	CS_12h	0.183396	flg22-treatmented 12h	lncRNA	SY_C	0.207909	Control	SY_6h	0.107817	flg22-treatmented 6h	SY_12h	0.394714	flg22-treatmented 12h	lncRNA
TCONS_00039812	Chr16	14573915	14576710	CS_C	0	Control	lncRNA	CS_6h	0	flg22-treatmented 6h	CS_12h	0	flg22-treatmented 12h	lncRNA	SY_C	0.408399	Control	SY_6h	0.181708	flg22-treatmented 6h	SY_12h	0.216765	flg22-treatmented 12h	lncRNA
TCONS_00076021	Chr12	22316253	22317900	CS_C	0.696996	Control	lncRNA	CS_6h	0.700651	flg22-treatmented 6h	CS_12h	0.711218	flg22-treatmented 12h	lncRNA	SY_C	0.440041	Control	SY_6h	1.17208	flg22-treatmented 6h	SY_12h	0.267886	flg22-treatmented 12h	lncRNA
TCONS_00039816	Chr18	8684008	8684445	CS_C	0	Control	lncRNA	CS_6h	0	flg22-treatmented 6h	CS_12h	0	flg22-treatmented 12h	lncRNA	SY_C	0.135242	Control	SY_6h	0	flg22-treatmented 6h	SY_12h	0.22683	flg22-treatmented 12h	lncRNA
TCONS_00160224	Chr14	15559456	15559985	CS_C	0.211801	Control	lncRNA	CS_6h	0.169289	flg22-treatmented 6h	CS_12h	0.046865	flg22-treatmented 12h	lncRNA	SY_C	0	Control	SY_6h	0	flg22-treatmented 6h	SY_12h	0	flg22-treatmented 12h	lncRNA
TCONS_00022419	Chr14	26420015	26421161	CS_C	0.155886	Control	lncRNA	CS_6h	0	flg22-treatmented 6h	CS_12h	0.172331	flg22-treatmented 12h	lncRNA	SY_C	0.473237	Control	SY_6h	0.412652	flg22-treatmented 6h	SY_12h	0	flg22-treatmented 12h	lncRNA
TCONS_00022418	Chr3	1493707	1494711	CS_C	0.242705	Control	lncRNA	CS_6h	0.183697	flg22-treatmented 6h	CS_12h	0	flg22-treatmented 12h	lncRNA	SY_C	0.158192	Control	SY_6h	0	flg22-treatmented 6h	SY_12h	0.103544	flg22-treatmented 12h	lncRNA
CNT20239384	Chr3	1493707	1494711	CS_C	0.722376	Control	lncRNA	CS_6h	0.496218	flg22-treatmented 6h	CS_12h	0.189999	flg22-treatmented 12h	lncRNA	SY_C	0.439946	Control	SY_6h	0.613428	flg22-treatmented 6h	SY_12h	0.771704	flg22-treatmented 12h	lncRNA
CNT20239380	Chr11	3397553	3398353	CS_C	0.0620458	Control	lncRNA	CS_6h	0.0236592	flg22-treatmented 6h	CS_12h	0	flg22-treatmented 12h	lncRNA	SY_C	0.136659	Control	SY_6h	0.132664	flg22-treatmented 6h	SY_12h	0.0351178	flg22-treatmented 12h	lncRNA
TCONS_00139525	Chr5	1295912	1296153	CS_C	0	Control	lncRNA	CS_6h	0	flg22-treatmented 6h	CS_12h	0	flg22-treatmented 12h	lncRNA	SY_C	0	Control	SY_6h	0	flg22-treatmented 6h	SY_12h	0	flg22-treatmented 12h	lncRNA
TCONS_00175183	Chr10	15268376	15269216	CS_C	0	Control	lncRNA	CS_6h	0	flg22-treatmented 6h	CS_12h	0	flg22-treatmented 12h	lncRNA	SY_C	0	Control	SY_6h	0	flg22-treatmented 6h	SY_12h	0	flg22-treatmented 12h	lncRNA
TCONS_00154227	Chr8	20060701	20062050	CS_C	0.108793	Control	lncRNA	CS_6h	0.0671214	flg22-treatmented 6h	CS_12h	0.352352	flg22-treatmented 12h	lncRNA	SY_C	0	Control	SY_6h	0	flg22-treatmented 6h	SY_12h	0	flg22-treatmented 12h	lncRNA
TCONS_00090247	Chr18	12839574	12847737	CS_C	0.378574	Control	lncRNA	CS_6h	0.0508063	flg22-treatmented 6h	CS_12h	0.143952	flg22-treatmented 12h	lncRNA	SY_C	0.276112	Control	SY_6h	0	flg22-treatmented 6h	SY_12h	0.138783	flg22-treatmented 12h	lncRNA
TCONS_00090246	Un	3695239	3695786	CS_C	0.212758	Control	lncRNA	CS_6h	0.0678981	flg22-treatmented 6h	CS_12h	0.222511	flg22-treatmented 12h	lncRNA	SY_C	0.138461	Control	SY_6h	0.0502356	flg22-treatmented 6h	SY_12h	0.296109	flg22-treatmented 12h	lncRNA
TCONS_00090244	Chr5	17540311	17558622	CS_C	0	Control	lncRNA	CS_6h	0	flg22-treatmented 6h	CS_12h	0	flg22-treatmented 12h	lncRNA	SY_C	0	Control	SY_6h	0	flg22-treatmented 6h	SY_12h	0	flg22-treatmented 12h	lncRNA
TCONS_00164373	Chr5	10560142	10570137	CS_C	0.463996	Control	lncRNA	CS_6h	0.374868	flg22-treatmented 6h	CS_12h	0.414972	flg22-treatmented 12h	lncRNA	SY_C	0.321541	Control	SY_6h	0.347723	flg22-treatmented 6h	SY_12h	0.366314	flg22-treatmented 12h	lncRNA
TCONS_00183896	Chr2	2707122	2708088	CS_C	0.729166	Control	lncRNA	CS_6h	0.542553	flg22-treatmented 6h	CS_12h	0.534435	flg22-treatmented 12h	lncRNA	SY_C	0.90684	Control	SY_6h	1.20629	flg22-treatmented 6h	SY_12h	0.953385	flg22-treatmented 12h	lncRNA
TCONS_00183891	Chr7	6219878	6232650	CS_C	0	Control	lncRNA	CS_6h	0	flg22-treatmented 6h	CS_12h	0	flg22-treatmented 12h	lncRNA	SY_C	0	Control	SY_6h	0	flg22-treatmented 6h	SY_12h	0	flg22-treatmented 12h	lncRNA
TCONS_00185810	Chr18	28955943	28958042	CS_C	0.00676609	Control	lncRNA	CS_6h	0.0537677	flg22-treatmented 6h	CS_12h	0	flg22-treatmented 12h	lncRNA	SY_C	0.0430198	Control	SY_6h	0.012698	flg22-treatmented 6h	SY_12h	0.0534274	flg22-treatmented 12h	lncRNA
TCONS_00185815	Chr16	10049328	10050538	CS_C	0	Control	lncRNA	CS_6h	0	flg22-treatmented 6h	CS_12h	0	flg22-treatmented 12h	lncRNA	SY_C	0	Control	SY_6h	0	flg22-treatmented 6h	SY_12h	0	flg22-treatmented 12h	lncRNA
TCONS_00107476	Chr16	17054759	17063844	CS_C	0	Control	lncRNA	CS_6h	0	flg22-treatmented 6h	CS_12h	0	flg22-treatmented 12h	lncRNA	SY_C	0.587391	Control	SY_6h	0.260303	flg22-treatmented 6h	SY_12h	0.559734	flg22-treatmented 12h	lncRNA
TCONS_00107479	Chr8	15367928	15368245	CS_C	0.433891	Control	lncRNA	CS_6h	0.595335	flg22-treatmented 6h	CS_12h	0.398199	flg22-treatmented 12h	lncRNA	SY_C	0.19561	Control	SY_6h	0.393242	flg22-treatmented 6h	SY_12h	0.405034	flg22-treatmented 12h	lncRNA
TCONS_00077373	Chr16	10049328	10050538	CS_C	0	Control	lncRNA	CS_6h	0	flg22-treatmented 6h	CS_12h	0	flg22-treatmented 12h	lncRNA	SY_C	0	Control	SY_6h	0	flg22-treatmented 6h	SY_12h	0	flg22-treatmented 12h	lncRNA
TCONS_00077374	Chr15	1411485	1412205	CS_C	0	Control	lncRNA	CS_6h	0	flg22-treatmented 6h	CS_12h	0	flg22-treatmented 12h	lncRNA	SY_C	0.00399137	Control	SY_6h	0	flg22-treatmented 6h	SY_12h	0	flg22-treatmented 12h	lncRNA
TCONS_00161170	Chr8	15520031	15520676	CS_C	0	Control	lncRNA	CS_6h	0	flg22-treatmented 6h	CS_12h	0	flg22-treatmented 12h	lncRNA	SY_C	0	Control	SY_6h	0	flg22-treatmented 6h	SY_12h	0	flg22-treatmented 12h	lncRNA
TCONS_00143994	Chr10	9522355	9524057	CS_C	0	Control	lncRNA	CS_6h	0.362924	flg22-treatmented 6h	CS_12h	0	flg22-treatmented 12h	lncRNA	SY_C	0.449981	Control	SY_6h	0.374392	flg22-treatmented 6h	SY_12h	0.525716	flg22-treatmented 12h	lncRNA
TCONS_00143996	Chr18	12887541	12888300	CS_C	0	Control	lncRNA	CS_6h	0	flg22-treatmented 6h	CS_12h	0	flg22-treatmented 12h	lncRNA	SY_C	0	Control	SY_6h	0	flg22-treatmented 6h	SY_12h	0	flg22-treatmented 12h	lncRNA
TCONS_00111842	Chr7	1121215	1121858	CS_C	0	Control	lncRNA	CS_6h	0	flg22-treatmented 6h	CS_12h	0	flg22-treatmented 12h	lncRNA	SY_C	0	Control	SY_6h	0	flg22-treatmented 6h	SY_12h	0	flg22-treatmented 12h	lncRNA
TCONS_00143993	Chr15	8216557	8219060	CS_C	0	Control	lncRNA	CS_6h	0	flg22-treatmented 6h	CS_12h	0	flg22-treatmented 12h	lncRNA	SY_C	0	Control	SY_6h	0	flg22-treatmented 6h	SY_12h	0	flg22-treatmented 12h	lncRNA
TCONS_00165886	Chr18	11723646	11724826	CS_C	0	Control	lncRNA	CS_6h	0	flg22-treatmented 6h	CS_12h	0	flg22-treatmented 12h	lncRNA	SY_C	0	Control	SY_6h	0	flg22-treatmented 6h	SY_12h	0	flg22-treatmented 12h	lncRNA
TCONS_00165884	Chr18	25982084	26018521	CS_C	0	Control	lncRNA	CS_6h	0	flg22-treatmented 6h	CS_12h	0	flg22-treatmented 12h	lncRNA	SY_C	0	Control	SY_6h	0	flg22-treatmented 6h	SY_12h	0	flg22-treatmented 12h	lncRNA
TCONS_00165885	Chr12	7723254	7723863	CS_C	1.1306	Control	lncRNA	CS_6h	1.04441	flg22-treatmented 6h	CS_12h	1.07237	flg22-treatmented 12h	lncRNA	SY_C	1.28772	Control	SY_6h	1.38228	flg22-treatmented 6h	SY_12h	1.38389	flg22-treatmented 12h	lncRNA
TCONS_00143999	Chr14	27632536	27634262	CS_C	0.114418	Control	lncRNA	CS_6h	0.372522	flg22-treatmented 6h	CS_12h	0.0982331	flg22-treatmented 12h	lncRNA	SY_C	0.0391503	Control	SY_6h	0	flg22-treatmented 6h	SY_12h	0	flg22-treatmented 12h	lncRNA
TCONS_00136175	Chr8	17228051	17229145	CS_C	0	Control	lncRNA	CS_6h	0	flg22-treatmented 6h	CS_12h	0	flg22-treatmented 12h	lncRNA	SY_C	0	Control	SY_6h	0	flg22-treatmented 6h	SY_12h	0	flg22-treatmented 12h	lncRNA
TCONS_00015343	Chr18	24322983	24343945	CS_C	0	Control	lncRNA	CS_6h	0	flg22-treatmented 6h	CS_12h	0	flg22-treatmented 12h	lncRNA	SY_C	0	Control	SY_6h	0	flg22-treatmented 6h	SY_12h	0	flg22-treatmented 12h	lncRNA
TCONS_00062509	Chr18	10441674	10443988	CS_C	0	Control	lncRNA	CS_6h	0	flg22-treatmented 6h	CS_12h	0	flg22-treatmented 12h	lncRNA	SY_C	0	Control	SY_6h	0	flg22-treatmented 6h	SY_12h	0	flg22-treatmented 12h	lncRNA
TCONS_00062508	Chr18	10439709	10441149	CS_C	0	Control	lncRNA	CS_6h	0	flg22-treatmented 6h	CS_12h	0	flg22-treatmented 12h	lncRNA	SY_C	0.110206	Control	SY_6h	0.0222678	flg22-treatmented 6h	SY_12h	0.0355695	flg22-treatmented 12h	lncRNA
TCONS_00072828	Chr18	10439709	10441149	CS_C	0	Control	lncRNA	CS_6h	0.187535	flg22-treatmented 6h	CS_12h	0	flg22-treatmented 12h	lncRNA	SY_C	0	Control	SY_6h	0	flg22-treatmented 6h	SY_12h	0	flg22-treatmented 12h	lncRNA
TCONS_00062504	Chr9	12707858	12708180	CS_C	0	Control	lncRNA	CS_6h	0	flg22-treatmented 6h	CS_12h	0	flg22-treatmented 12h	lncRNA	SY_C	0.24715	Control	SY_6h	0.205229	flg22-treatmented 6h	SY_12h	0.280641	flg22-treatmented 12h	lncRNA
TCONS_00062507	Chr9	12707858	12708180	CS_C	0	Control	lncRNA	CS_6h	0	flg22-treatmented 6h	CS_12h	0	flg22-treatmented 12h	lncRNA	SY_C	0	Control	SY_6h	0.0590426	flg22-treatmented 6h	SY_12h	0.0971365	flg22-treatmented 12h	lncRNA
TCONS_00062506	Chr5	24901619	24902436	CS_C	0.0664251	Control	lncRNA	CS_6h	0	flg22-treatmented 6h	CS_12h	0.100219	flg22-treatmented 12h	lncRNA	SY_C	0.889741	Control	SY_6h	0.778859	flg22-treatmented 6h	SY_12h	0.782293	flg22-treatmented 12h	lncRNA
TCONS_00062501	Chr2	17380096	17381117	CS_C	0	Control	lncRNA	CS_6h	0	flg22-treatmented 6h	CS_12h	0	flg22-treatmented 12h	lncRNA	SY_C	0	Control	SY_6h	0	flg22-treatmented 6h	SY_12h	0	flg22-treatmented 12h	lncRNA
TCONS_00062503	Chr5	3338972	3339527	CS_C	0	Control	lncRNA	CS_6h	0	flg22-treatmented 6h	CS_12h	0	flg22-treatmented 12h	lncRNA	SY_C	0.414997	Control	SY_6h	0.534561	flg22-treatmented 6h	SY_12h	0.481429	flg22-treatmented 12h	lncRNA
TCONS_00069429	Chr17	7293161	7297713	CS_C	0	Control	lncRNA	CS_6h	0	flg22-treatmented 6h	CS_12h	0	flg22-treatmented 12h	lncRNA	SY_C	0	Control	SY_6h	0	flg22-treatmented 6h	SY_12h	0	flg22-treatmented 12h	lncRNA
TCONS_00069428	Chr10	7428326	7430450	CS_C	0.15202	Control	lncRNA	CS_6h	0	flg22-treatmented 6h	CS_12h	0	flg22-treatmented 12h	lncRNA	SY_C	0.0321445	Control	SY_6h	0.0456064	flg22-treatmented 6h	SY_12h	0	flg22-treatmented 12h	lncRNA
TCONS_00156290	Chr11	17258065	17258457	CS_C	0	Control	lncRNA	CS_6h	0	flg22-treatmented 6h	CS_12h	0	flg22-treatmented 12h	lncRNA	SY_C	0	Control	SY_6h	0.116382	flg22-treatmented 6h	SY_12h	0.091342	flg22-treatmented 12h	lncRNA
TCONS_00069423	Un	29778127	29782222	CS_C	0	Control	lncRNA	CS_6h	0	flg22-treatmented 6h	CS_12h	0.463035	flg22-treatmented 12h	lncRNA	SY_C	0.279651	Control	SY_6h	0.0723027	flg22-treatmented 6h	SY_12h	0	flg22-treatmented 12h	lncRNA
TCONS_00026412	Chr8	21109623	21110316	CS_C	0	Control	lncRNA	CS_6h	0	flg22-treatmented 6h	CS_12h	0	flg22-treatmented 12h	lncRNA	SY_C	0	Control	SY_6h	0	flg22-treatmented 6h	SY_12h	0	flg22-treatmented 12h	lncRNA
TCONS_00069421	Chr18	8048336	8049035	CS_C	0.392101	Control	lncRNA	CS_6h	0.43677	flg22-treatmented 6h	CS_12h	0.341219	flg22-treatmented 12h	lncRNA	SY_C	0.769387	Control	SY_6h	0.716868	flg22-treatmented 6h	SY_12h	0.722171	flg22-treatmented 12h	lncRNA
TCONS_00069420	Un	16393527	16394867	CS_C	0.634958	Control	lncRNA	CS_6h	0.546352	flg22-treatmented 6h	CS_12h	0.263994	flg22-treatmented 12h	lncRNA	SY_C	0.858648	Control	SY_6h	0.665577	flg22-treatmented 6h	SY_12h	0.701033	flg22-treatmented 12h	lncRNA
TCONS_00069427	Chr15	14196200	14196825	CS_C	0.361524	Control	lncRNA	CS_6h	0.314387	flg22-treatmented 6h	CS_12h	0	flg22-treatmented 12h	lncRNA	SY_C	0	Control	SY_6h	0	flg22-treatmented 6h	SY_12h	0.109003	flg22-treatmented 12h	lncRNA
TCONS_00069424	Chr15	12602566	12603032	CS_C	0	Control	lncRNA	CS_6h	0	flg22-treatmented 6h	CS_12h	0	flg22-treatmented 12h	lncRNA	SY_C	0.362779	Control	SY_6h	0.361148	flg22-treatmented 6h	SY_12h	0.375907	flg22-treatmented 12h	lncRNA
CNT20236436	Chr3	17392162	17392629	CS_C	0	Control	lncRNA	CS_6h	0	flg22-treatmented 6h	CS_12h	0	flg22-treatmented 12h	lncRNA	SY_C	0	Control	SY_6h	0	flg22-treatmented 6h	SY_12h	0	flg22-treatmented 12h	lncRNA
TCONS_00025149	Chr14	24569806	24570755	CS_C	0.796071	Control	lncRNA	CS_6h	0.997068	flg22-treatmented 6h	CS_12h	0.473967	flg22-treatmented 12h	lncRNA	SY_C	1.13734	Control	SY_6h	1.11169	flg22-treatmented 6h	SY_12h	1.22456	flg22-treatmented 12h	lncRNA
CNT20236434	Un	30680424	30683273	CS_C	0	Control	lncRNA	CS_6h	0	flg22-treatmented 6h	CS_12h	0	flg22-treatmented 12h	lncRNA	SY_C	0	Control	SY_6h	0	flg22-treatmented 6h	SY_12h	0	flg22-treatmented 12h	lncRNA
CNT20236435	Un	42933880	42934144	CS_C	0.978207	Control	lncRNA	CS_6h	0.953301	flg22-treatmented 6h	CS_12h	0.897276	flg22-treatmented 12h	lncRNA	SY_C	0.384363	Control	SY_6h	0.478583	flg22-treatmented 6h	SY_12h	0.34694	flg22-treatmented 12h	lncRNA
CNT20236432	Chr11	13285634	13287124	CS_C	0	Control	lncRNA	CS_6h	0	flg22-treatmented 6h	CS_12h	0	flg22-treatmented 12h	lncRNA	SY_C	0	Control	SY_6h	0	flg22-treatmented 6h	SY_12h	0	flg22-treatmented 12h	lncRNA
CNT20236433	Un	10646791	10649583	CS_C	0	Control	lncRNA	CS_6h	0	flg22-treatmented 6h	CS_12h	0	flg22-treatmented 12h	lncRNA	SY_C	0	Control	SY_6h	0	flg22-treatmented 6h	SY_12h	0	flg22-treatmented 12h	lncRNA
CNT20236430	Chr18	10616474	10617394	CS_C	0	Control	lncRNA	CS_6h	0	flg22-treatmented 6h	CS_12h	0	flg22-treatmented 12h	lncRNA	SY_C	0	Control	SY_6h	0	flg22-treatmented 6h	SY_12h	0.0427206	flg22-treatmented 12h	lncRNA
CNT20236431	Chr7	14666853	14678674	CS_C	0	Control	lncRNA	CS_6h	0	flg22-treatmented 6h	CS_12h	0	flg22-treatmented 12h	lncRNA	SY_C	0	Control	SY_6h	0	flg22-treatmented 6h	SY_12h	0	flg22-treatmented 12h	lncRNA
CNT20236438	Chr16	14582260	14582899	CS_C	0	Control	lncRNA	CS_6h	0	flg22-treatmented 6h	CS_12h	0	flg22-treatmented 12h	lncRNA	SY_C	0	Control	SY_6h	0	flg22-treatmented 6h	SY_12h	0	flg22-treatmented 12h	lncRNA
CNT20236439	Chr19	7305396	7306444	CS_C	0.567805	Control	lncRNA	CS_6h	0.649112	flg22-treatmented 6h	CS_12h	0.725667	flg22-treatmented 12h	lncRNA	SY_C	0.459779	Control	SY_6h	0.809449	flg22-treatmented 6h	SY_12h	0.182957	flg22-treatmented 12h	lncRNA
CNT20235983	Chr14	15564273	15564496	CS_C	0	Control	lncRNA	CS_6h	0	flg22-treatmented 6h	CS_12h	0	flg22-treatmented 12h	lncRNA	SY_C	0	Control	SY_6h	0	flg22-treatmented 6h	SY_12h	0	flg22-treatmented 12h	lncRNA
TCONS_00143375	Chr9	16539058	16543530	CS_C	0	Control	lncRNA	CS_6h	0	flg22-treatmented 6h	CS_12h	0	flg22-treatmented 12h	lncRNA	SY_C	0	Control	SY_6h	0	flg22-treatmented 6h	SY_12h	0	flg22-treatmented 12h	lncRNA
TCONS_00143376	Chr9	16539058	16540488	CS_C	0.225566	Control	lncRNA	CS_6h	0.231528	flg22-treatmented 6h	CS_12h	0.185947	flg22-treatmented 12h	lncRNA	SY_C	0.212832	Control	SY_6h	0.125255	flg22-treatmented 6h	SY_12h	0.0764564	flg22-treatmented 12h	lncRNA
CNT20235980	Chr12	10073757	10074246	CS_C	0	Control	lncRNA	CS_6h	0	flg22-treatmented 6h	CS_12h	0	flg22-treatmented 12h	lncRNA	SY_C	0	Control	SY_6h	0	flg22-treatmented 6h	SY_12h	0	flg22-treatmented 12h	lncRNA
CNT20235987	Chr17	11856534	11858977	CS_C	0	Control	lncRNA	CS_6h	0	flg22-treatmented 6h	CS_12h	0	flg22-treatmented 12h	lncRNA	SY_C	0	Control	SY_6h	0	flg22-treatmented 6h	SY_12h	0	flg22-treatmented 12h	lncRNA
TCONS_00086951	Chr14	8417122	8417519	CS_C	0	Control	lncRNA	CS_6h	0	flg22-treatmented 6h	CS_12h	0	flg22-treatmented 12h	lncRNA	SY_C	0	Control	SY_6h	0	flg22-treatmented 6h	SY_12h	0	flg22-treatmented 12h	lncRNA
CNT20238001	Chr2	4914748	4915416	CS_C	0.038815	Control	lncRNA	CS_6h	0.0422804	flg22-treatmented 6h	CS_12h	0.0799688	flg22-treatmented 12h	lncRNA	SY_C	0	Control	SY_6h	0	flg22-treatmented 6h	SY_12h	0	flg22-treatmented 12h	lncRNA
CNT20238000	Chr6	8756695	8769636	CS_C	0	Control	lncRNA	CS_6h	0	flg22-treatmented 6h	CS_12h	0	flg22-treatmented 12h	lncRNA	SY_C	0	Control	SY_6h	0	flg22-treatmented 6h	SY_12h	0	flg22-treatmented 12h	lncRNA
TCONS_00007267	Chr4	16769920	16776378	CS_C	0.181165	Control	lncRNA	CS_6h	0.389388	flg22-treatmented 6h	CS_12h	0.128853	flg22-treatmented 12h	lncRNA	SY_C	0.436375	Control	SY_6h	0.500408	flg22-treatmented 6h	SY_12h	0.570789	flg22-treatmented 12h	lncRNA
CNT20238002	Chr5	4157637	4159555	CS_C	0.843832	Control	lncRNA	CS_6h	0.663232	flg22-treatmented 6h	CS_12h	0.665454	flg22-treatmented 12h	lncRNA	SY_C	0.885364	Control	SY_6h	0.916647	flg22-treatmented 6h	SY_12h	0.781679	flg22-treatmented 12h	lncRNA
CNT20238005	Chr19	3559071	3559999	CS_C	0	Control	lncRNA	CS_6h	0	flg22-treatmented 6h	CS_12h	0	flg22-treatmented 12h	lncRNA	SY_C	0.0354693	Control	SY_6h	0	flg22-treatmented 6h	SY_12h	0.0330729	flg22-treatmented 12h	lncRNA
TCONS_00007260	Chr12	21135593	21136322	CS_C	0	Control	lncRNA	CS_6h	0	flg22-treatmented 6h	CS_12h	0	flg22-treatmented 12h	lncRNA	SY_C	0	Control	SY_6h	0	flg22-treatmented 6h	SY_12h	0	flg22-treatmented 12h	lncRNA
CNT20238007	Chr5	7435696	7446962	CS_C	0	Control	lncRNA	CS_6h	0	flg22-treatmented 6h	CS_12h	0	flg22-treatmented 12h	lncRNA	SY_C	0	Control	SY_6h	0	flg22-treatmented 6h	SY_12h	0	flg22-treatmented 12h	lncRNA
CNT20238006	Chr5	19123532	19124585	CS_C	0.0684485	Control	lncRNA	CS_6h	0.0769136	flg22-treatmented 6h	CS_12h	0	flg22-treatmented 12h	lncRNA	SY_C	0.28102	Control	SY_6h	0.184154	flg22-treatmented 6h	SY_12h	0.244919	flg22-treatmented 12h	lncRNA
CNT20238009	Chr5	7435696	7446468	CS_C	0	Control	lncRNA	CS_6h	0	flg22-treatmented 6h	CS_12h	0	flg22-treatmented 12h	lncRNA	SY_C	0	Control	SY_6h	0	flg22-treatmented 6h	SY_12h	0	flg22-treatmented 12h	lncRNA
CNT20238008	Chr15	12506475	12507087	CS_C	0	Control	lncRNA	CS_6h	0	flg22-treatmented 6h	CS_12h	0	flg22-treatmented 12h	lncRNA	SY_C	0	Control	SY_6h	0	flg22-treatmented 6h	SY_12h	0	flg22-treatmented 12h	lncRNA
TCONS_00146829	Chr16	21165643	21178726	CS_C	0.482964	Control	lncRNA	CS_6h	0.533616	flg22-treatmented 6h	CS_12h	0.419898	flg22-treatmented 12h	lncRNA	SY_C	0.291488	Control	SY_6h	0.29742	flg22-treatmented 6h	SY_12h	0.293179	flg22-treatmented 12h	lncRNA
TCONS_00019692	Chr18	26029487	26029870	CS_C	0	Control	lncRNA	CS_6h	0	flg22-treatmented 6h	CS_12h	0	flg22-treatmented 12h	lncRNA	SY_C	0.951637	Control	SY_6h	0.655511	flg22-treatmented 6h	SY_12h	0.576951	flg22-treatmented 12h	lncRNA
TCONS_00019691	Un	30441971	30467421	CS_C	0.447646	Control	lncRNA	CS_6h	0.716712	flg22-treatmented 6h	CS_12h	0.531434	flg22-treatmented 12h	lncRNA	SY_C	0.309535	Control	SY_6h	0.196821	flg22-treatmented 6h	SY_12h	0.273299	flg22-treatmented 12h	lncRNA
TCONS_00071022	Chr18	19577921	19584387	CS_C	0	Control	lncRNA	CS_6h	0	flg22-treatmented 6h	CS_12h	0	flg22-treatmented 12h	lncRNA	SY_C	0	Control	SY_6h	0	flg22-treatmented 6h	SY_12h	0	flg22-treatmented 12h	lncRNA
TCONS_00074057	Un	10710759	10711296	CS_C	0	Control	lncRNA	CS_6h	0	flg22-treatmented 6h	CS_12h	0	flg22-treatmented 12h	lncRNA	SY_C	0	Control	SY_6h	0	flg22-treatmented 6h	SY_12h	0	flg22-treatmented 12h	lncRNA
TCONS_00027430	Chr11	9110358	9111556	CS_C	0	Control	lncRNA	CS_6h	0	flg22-treatmented 6h	CS_12h	0	flg22-treatmented 12h	lncRNA	SY_C	0	Control	SY_6h	0	flg22-treatmented 6h	SY_12h	0	flg22-treatmented 12h	lncRNA
TCONS_00027431	Chr12	16382553	16383100	CS_C	0	Control	lncRNA	CS_6h	0	flg22-treatmented 6h	CS_12h	0	flg22-treatmented 12h	lncRNA	SY_C	0	Control	SY_6h	0	flg22-treatmented 6h	SY_12h	0	flg22-treatmented 12h	lncRNA
TCONS_00182395	Chr18	19577921	19584387	CS_C	0.145232	Control	lncRNA	CS_6h	0.25032	flg22-treatmented 6h	CS_12h	0.167632	flg22-treatmented 12h	lncRNA	SY_C	0.275155	Control	SY_6h	0.297772	flg22-treatmented 6h	SY_12h	0.355967	flg22-treatmented 12h	lncRNA
TCONS_00038337	Chr18	19577921	19584387	CS_C	0.473657	Control	lncRNA	CS_6h	0.198053	flg22-treatmented 6h	CS_12h	0.143804	flg22-treatmented 12h	lncRNA	SY_C	0.45573	Control	SY_6h	0.279183	flg22-treatmented 6h	SY_12h	0.373054	flg22-treatmented 12h	lncRNA
TCONS_00073883	Chr3	7772253	7772566	CS_C	0.167546	Control	lncRNA	CS_6h	0.292535	flg22-treatmented 6h	CS_12h	0.35745	flg22-treatmented 12h	lncRNA	SY_C	0.432646	Control	SY_6h	0.461019	flg22-treatmented 6h	SY_12h	0.397798	flg22-treatmented 12h	lncRNA
TCONS_00038338	Chr4	239770	242540	CS_C	0	Control	lncRNA	CS_6h	0	flg22-treatmented 6h	CS_12h	0	flg22-treatmented 12h	lncRNA	SY_C	0	Control	SY_6h	0	flg22-treatmented 6h	SY_12h	0	flg22-treatmented 12h	lncRNA
TCONS_00073888	Chr4	224554	242540	CS_C	1.1791	Control	lncRNA	CS_6h	1.14932	flg22-treatmented 6h	CS_12h	1.14079	flg22-treatmented 12h	lncRNA	SY_C	0.92152	Control	SY_6h	0.842788	flg22-treatmented 6h	SY_12h	0.84875	flg22-treatmented 12h	lncRNA
TCONS_00073889	Chr4	241112	242540	CS_C	1.03503	Control	lncRNA	CS_6h	1.22282	flg22-treatmented 6h	CS_12h	1.00884	flg22-treatmented 12h	lncRNA	SY_C	0.552057	Control	SY_6h	0.520955	flg22-treatmented 6h	SY_12h	0.476278	flg22-treatmented 12h	lncRNA
TCONS_00132952	Chr2	13839351	13840807	CS_C	0	Control	lncRNA	CS_6h	0	flg22-treatmented 6h	CS_12h	0	flg22-treatmented 12h	lncRNA	SY_C	0	Control	SY_6h	0	flg22-treatmented 6h	SY_12h	0	flg22-treatmented 12h	lncRNA
TCONS_00132955	Chr4	239156	242540	CS_C	0	Control	lncRNA	CS_6h	0	flg22-treatmented 6h	CS_12h	0	flg22-treatmented 12h	lncRNA	SY_C	0	Control	SY_6h	0	flg22-treatmented 6h	SY_12h	0	flg22-treatmented 12h	lncRNA
TCONS_00132956	Chr9	21227583	21228946	CS_C	0	Control	lncRNA	CS_6h	0	flg22-treatmented 6h	CS_12h	0	flg22-treatmented 12h	lncRNA	SY_C	0	Control	SY_6h	0	flg22-treatmented 6h	SY_12h	0	flg22-treatmented 12h	lncRNA
TCONS_00132957	Chr9	2595421	2646981	CS_C	0	Control	lncRNA	CS_6h	0	flg22-treatmented 6h	CS_12h	0	flg22-treatmented 12h	lncRNA	SY_C	0	Control	SY_6h	0	flg22-treatmented 6h	SY_12h	0	flg22-treatmented 12h	lncRNA
TCONS_00132959	Chr5	18864371	18865362	CS_C	0.0462518	Control	lncRNA	CS_6h	0.0385719	flg22-treatmented 6h	CS_12h	0	flg22-treatmented 12h	lncRNA	SY_C	0.033832	Control	SY_6h	0	flg22-treatmented 6h	SY_12h	0.0452681	flg22-treatmented 12h	lncRNA
TCONS_00040884	Chr3	13194183	13195101	CS_C	0	Control	lncRNA	CS_6h	0	flg22-treatmented 6h	CS_12h	0	flg22-treatmented 12h	lncRNA	SY_C	0	Control	SY_6h	0	flg22-treatmented 6h	SY_12h	0	flg22-treatmented 12h	lncRNA
TCONS_00040882	Chr18	14041185	14041518	CS_C	0	Control	lncRNA	CS_6h	0	flg22-treatmented 6h	CS_12h	0	flg22-treatmented 12h	lncRNA	SY_C	0	Control	SY_6h	0	flg22-treatmented 6h	SY_12h	0	flg22-treatmented 12h	lncRNA
TCONS_00040889	Chr2	6185997	6199612	CS_C	0.280302	Control	lncRNA	CS_6h	0.184305	flg22-treatmented 6h	CS_12h	0.356426	flg22-treatmented 12h	lncRNA	SY_C	0.380613	Control	SY_6h	0.346904	flg22-treatmented 6h	SY_12h	0.372557	flg22-treatmented 12h	lncRNA
TCONS_00081821	Chr3	2248353	2248792	CS_C	0	Control	lncRNA	CS_6h	0	flg22-treatmented 6h	CS_12h	0	flg22-treatmented 12h	lncRNA	SY_C	0	Control	SY_6h	0	flg22-treatmented 6h	SY_12h	0	flg22-treatmented 12h	lncRNA
TCONS_00107144	Chr10	3839876	3845552	CS_C	0.319781	Control	lncRNA	CS_6h	0.145869	flg22-treatmented 6h	CS_12h	0.364317	flg22-treatmented 12h	lncRNA	SY_C	0.200505	Control	SY_6h	0.246223	flg22-treatmented 6h	SY_12h	0.311988	flg22-treatmented 12h	lncRNA
TCONS_00140058	Chr6	12584300	12592468	CS_C	0.166246	Control	lncRNA	CS_6h	0.116237	flg22-treatmented 6h	CS_12h	0.190559	flg22-treatmented 12h	lncRNA	SY_C	0.234872	Control	SY_6h	0.217934	flg22-treatmented 6h	SY_12h	0.180204	flg22-treatmented 12h	lncRNA
TCONS_00098538	Chr17	13300446	13301476	CS_C	0	Control	lncRNA	CS_6h	0	flg22-treatmented 6h	CS_12h	0	flg22-treatmented 12h	lncRNA	SY_C	0	Control	SY_6h	0	flg22-treatmented 6h	SY_12h	0	flg22-treatmented 12h	lncRNA
TCONS_00140056	Chr6	8379546	8380427	CS_C	0	Control	lncRNA	CS_6h	0	flg22-treatmented 6h	CS_12h	0	flg22-treatmented 12h	lncRNA	SY_C	0	Control	SY_6h	0	flg22-treatmented 6h	SY_12h	0	flg22-treatmented 12h	lncRNA
TCONS_00140057	Chr9	17739644	17749590	CS_C	0	Control	lncRNA	CS_6h	0	flg22-treatmented 6h	CS_12h	0	flg22-treatmented 12h	lncRNA	SY_C	0	Control	SY_6h	0	flg22-treatmented 6h	SY_12h	0	flg22-treatmented 12h	lncRNA
TCONS_00043289	Chr16	20511640	20511913	CS_C	0	Control	lncRNA	CS_6h	0	flg22-treatmented 6h	CS_12h	0	flg22-treatmented 12h	lncRNA	SY_C	0	Control	SY_6h	0	flg22-treatmented 6h	SY_12h	0	flg22-treatmented 12h	lncRNA
TCONS_00043281	Chr4	2968006	2968948	CS_C	0	Control	lncRNA	CS_6h	0	flg22-treatmented 6h	CS_12h	0	flg22-treatmented 12h	lncRNA	SY_C	0	Control	SY_6h	0	flg22-treatmented 6h	SY_12h	0	flg22-treatmented 12h	lncRNA
TCONS_00043287	Chr2	13675420	13769948	CS_C	0	Control	lncRNA	CS_6h	0	flg22-treatmented 6h	CS_12h	0	flg22-treatmented 12h	lncRNA	SY_C	0	Control	SY_6h	0	flg22-treatmented 6h	SY_12h	0	flg22-treatmented 12h	lncRNA
TCONS_00147884	Chr13	2760148	2821210	CS_C	0	Control	lncRNA	CS_6h	0	flg22-treatmented 6h	CS_12h	0	flg22-treatmented 12h	lncRNA	SY_C	0	Control	SY_6h	0	flg22-treatmented 6h	SY_12h	0	flg22-treatmented 12h	lncRNA
TCONS_00148535	Chr14	8587424	8587668	CS_C	0	Control	lncRNA	CS_6h	0	flg22-treatmented 6h	CS_12h	0	flg22-treatmented 12h	lncRNA	SY_C	0	Control	SY_6h	0	flg22-treatmented 6h	SY_12h	0	flg22-treatmented 12h	lncRNA
TCONS_00148534	Chr13	2760148	2821210	CS_C	0.171848	Control	lncRNA	CS_6h	0	flg22-treatmented 6h	CS_12h	0	flg22-treatmented 12h	lncRNA	SY_C	0.185782	Control	SY_6h	0.197851	flg22-treatmented 6h	SY_12h	0.0947855	flg22-treatmented 12h	lncRNA
TCONS_00148533	Chr11	2385375	2386423	CS_C	0	Control	lncRNA	CS_6h	0	flg22-treatmented 6h	CS_12h	0	flg22-treatmented 12h	lncRNA	SY_C	0	Control	SY_6h	0	flg22-treatmented 6h	SY_12h	0	flg22-treatmented 12h	lncRNA
TCONS_00148532	Un	36705919	36706982	CS_C	0	Control	lncRNA	CS_6h	0	flg22-treatmented 6h	CS_12h	0	flg22-treatmented 12h	lncRNA	SY_C	0	Control	SY_6h	0	flg22-treatmented 6h	SY_12h	0	flg22-treatmented 12h	lncRNA
TCONS_00148531	Chr14	25953407	25967157	CS_C	0	Control	lncRNA	CS_6h	0	flg22-treatmented 6h	CS_12h	0	flg22-treatmented 12h	lncRNA	SY_C	0	Control	SY_6h	0	flg22-treatmented 6h	SY_12h	0	flg22-treatmented 12h	lncRNA
TCONS_00148538	Un	41915863	41918370	CS_C	0	Control	lncRNA	CS_6h	0	flg22-treatmented 6h	CS_12h	0	flg22-treatmented 12h	lncRNA	SY_C	0	Control	SY_6h	0	flg22-treatmented 6h	SY_12h	0	flg22-treatmented 12h	lncRNA
CNT20235316	Un	1456243	1457250	CS_C	0.868541	Control	lncRNA	CS_6h	0.639485	flg22-treatmented 6h	CS_12h	0.827331	flg22-treatmented 12h	lncRNA	SY_C	0.809022	Control	SY_6h	0.916692	flg22-treatmented 6h	SY_12h	0.78787	flg22-treatmented 12h	lncRNA
CNT20235317	Un	1456243	1457250	CS_C	0.0810739	Control	lncRNA	CS_6h	0.153217	flg22-treatmented 6h	CS_12h	0.0809707	flg22-treatmented 12h	lncRNA	SY_C	0	Control	SY_6h	0	flg22-treatmented 6h	SY_12h	0	flg22-treatmented 12h	lncRNA
CNT20235314	Un	1456243	1457250	CS_C	0	Control	lncRNA	CS_6h	0.0452437	flg22-treatmented 6h	CS_12h	0	flg22-treatmented 12h	lncRNA	SY_C	0.386703	Control	SY_6h	0.280002	flg22-treatmented 6h	SY_12h	0.488417	flg22-treatmented 12h	lncRNA
CNT20235315	Chr4	10827945	10828486	CS_C	0.043065	Control	lncRNA	CS_6h	0	flg22-treatmented 6h	CS_12h	0	flg22-treatmented 12h	lncRNA	SY_C	0	Control	SY_6h	0	flg22-treatmented 6h	SY_12h	0	flg22-treatmented 12h	lncRNA
CNT20235312	Chr11	2387316	2387917	CS_C	0.0398963	Control	lncRNA	CS_6h	0.110885	flg22-treatmented 6h	CS_12h	0.0781031	flg22-treatmented 12h	lncRNA	SY_C	0.332309	Control	SY_6h	0.430391	flg22-treatmented 6h	SY_12h	0.572215	flg22-treatmented 12h	lncRNA
CNT20235313	Chr13	176833	177434	CS_C	0	Control	lncRNA	CS_6h	0	flg22-treatmented 6h	CS_12h	0	flg22-treatmented 12h	lncRNA	SY_C	0	Control	SY_6h	0	flg22-treatmented 6h	SY_12h	0	flg22-treatmented 12h	lncRNA
CNT20235310	Chr8	9505264	9505750	CS_C	0	Control	lncRNA	CS_6h	0	flg22-treatmented 6h	CS_12h	0	flg22-treatmented 12h	lncRNA	SY_C	0	Control	SY_6h	0	flg22-treatmented 6h	SY_12h	0	flg22-treatmented 12h	lncRNA
CNT20235311	Chr2	17805654	17806384	CS_C	0	Control	lncRNA	CS_6h	0	flg22-treatmented 6h	CS_12h	0	flg22-treatmented 12h	lncRNA	SY_C	0	Control	SY_6h	0	flg22-treatmented 6h	SY_12h	0	flg22-treatmented 12h	lncRNA
CNT20235318	Chr12	16005428	16006818	CS_C	0	Control	lncRNA	CS_6h	0	flg22-treatmented 6h	CS_12h	0	flg22-treatmented 12h	lncRNA	SY_C	0	Control	SY_6h	0	flg22-treatmented 6h	SY_12h	0	flg22-treatmented 12h	lncRNA
CNT20235319	Chr12	15418046	15463578	CS_C	0	Control	lncRNA	CS_6h	0	flg22-treatmented 6h	CS_12h	0	flg22-treatmented 12h	lncRNA	SY_C	0	Control	SY_6h	0	flg22-treatmented 6h	SY_12h	0	flg22-treatmented 12h	lncRNA
TCONS_00181781	Chr18	1198489	1199020	CS_C	0	Control	lncRNA	CS_6h	0	flg22-treatmented 6h	CS_12h	0	flg22-treatmented 12h	lncRNA	SY_C	0	Control	SY_6h	0	flg22-treatmented 6h	SY_12h	0	flg22-treatmented 12h	lncRNA
TCONS_00181780	Chr1	8086503	8086865	CS_C	0	Control	lncRNA	CS_6h	0	flg22-treatmented 6h	CS_12h	0	flg22-treatmented 12h	lncRNA	SY_C	0	Control	SY_6h	0	flg22-treatmented 6h	SY_12h	0	flg22-treatmented 12h	lncRNA
TCONS_00113963	Un	27163518	27164669	CS_C	0	Control	lncRNA	CS_6h	0	flg22-treatmented 6h	CS_12h	0.0155398	flg22-treatmented 12h	lncRNA	SY_C	0	Control	SY_6h	0	flg22-treatmented 6h	SY_12h	0	flg22-treatmented 12h	lncRNA
TCONS_00011121	Chr18	1707494	1709911	CS_C	0	Control	lncRNA	CS_6h	0	flg22-treatmented 6h	CS_12h	0	flg22-treatmented 12h	lncRNA	SY_C	0	Control	SY_6h	0	flg22-treatmented 6h	SY_12h	0	flg22-treatmented 12h	lncRNA
TCONS_00183785	Chr3	16649729	16650393	CS_C	0.279276	Control	lncRNA	CS_6h	0.254615	flg22-treatmented 6h	CS_12h	0.340818	flg22-treatmented 12h	lncRNA	SY_C	0.240725	Control	SY_6h	0.207617	flg22-treatmented 6h	SY_12h	0.148113	flg22-treatmented 12h	lncRNA
TCONS_00183789	Chr14	21850484	21850942	CS_C	0.378851	Control	lncRNA	CS_6h	0.307926	flg22-treatmented 6h	CS_12h	0.378216	flg22-treatmented 12h	lncRNA	SY_C	0.0487231	Control	SY_6h	0.249667	flg22-treatmented 6h	SY_12h	0.122073	flg22-treatmented 12h	lncRNA
TCONS_00181871	Chr5	4484042	4486353	CS_C	0.0778465	Control	lncRNA	CS_6h	0.147567	flg22-treatmented 6h	CS_12h	0.0795436	flg22-treatmented 12h	lncRNA	SY_C	0	Control	SY_6h	0	flg22-treatmented 6h	SY_12h	0	flg22-treatmented 12h	lncRNA
TCONS_00181870	Chr7	15148891	15149672	CS_C	0.431112	Control	lncRNA	CS_6h	0.486619	flg22-treatmented 6h	CS_12h	0.386503	flg22-treatmented 12h	lncRNA	SY_C	0.643759	Control	SY_6h	0.711368	flg22-treatmented 6h	SY_12h	0.582182	flg22-treatmented 12h	lncRNA
TCONS_00146044	Chr11	17753698	17768634	CS_C	0.519667	Control	lncRNA	CS_6h	0.636531	flg22-treatmented 6h	CS_12h	0.38585	flg22-treatmented 12h	lncRNA	SY_C	0	Control	SY_6h	0	flg22-treatmented 6h	SY_12h	0	flg22-treatmented 12h	lncRNA
TCONS_00146047	Chr9	10349548	10349977	CS_C	0	Control	lncRNA	CS_6h	0	flg22-treatmented 6h	CS_12h	0	flg22-treatmented 12h	lncRNA	SY_C	0	Control	SY_6h	0	flg22-treatmented 6h	SY_12h	0	flg22-treatmented 12h	lncRNA
TCONS_00146048	Chr14	23405493	23408230	CS_C	0	Control	lncRNA	CS_6h	0	flg22-treatmented 6h	CS_12h	0	flg22-treatmented 12h	lncRNA	SY_C	0	Control	SY_6h	0	flg22-treatmented 6h	SY_12h	0	flg22-treatmented 12h	lncRNA
TCONS_00073310	Chr16	21966520	21967139	CS_C	0	Control	lncRNA	CS_6h	0	flg22-treatmented 6h	CS_12h	0	flg22-treatmented 12h	lncRNA	SY_C	0.243413	Control	SY_6h	0	flg22-treatmented 6h	SY_12h	0	flg22-treatmented 12h	lncRNA
TCONS_00073311	Chr10	657129	658512	CS_C	0.41999	Control	lncRNA	CS_6h	0.10642	flg22-treatmented 6h	CS_12h	0.197692	flg22-treatmented 12h	lncRNA	SY_C	0	Control	SY_6h	0	flg22-treatmented 6h	SY_12h	0	flg22-treatmented 12h	lncRNA
TCONS_00049631	Chr18	4962778	4963238	CS_C	0	Control	lncRNA	CS_6h	0	flg22-treatmented 6h	CS_12h	0	flg22-treatmented 12h	lncRNA	SY_C	0	Control	SY_6h	0	flg22-treatmented 6h	SY_12h	0	flg22-treatmented 12h	lncRNA
TCONS_00037202	Chr17	4377387	4379653	CS_C	0	Control	lncRNA	CS_6h	0	flg22-treatmented 6h	CS_12h	0	flg22-treatmented 12h	lncRNA	SY_C	0	Control	SY_6h	0	flg22-treatmented 6h	SY_12h	0	flg22-treatmented 12h	lncRNA
TCONS_00037203	Chr2	2242606	2243721	CS_C	0	Control	lncRNA	CS_6h	0	flg22-treatmented 6h	CS_12h	0	flg22-treatmented 12h	lncRNA	SY_C	0	Control	SY_6h	0	flg22-treatmented 6h	SY_12h	0	flg22-treatmented 12h	lncRNA
TCONS_00163828	Chr14	6605012	6613919	CS_C	0	Control	lncRNA	CS_6h	0	flg22-treatmented 6h	CS_12h	0	flg22-treatmented 12h	lncRNA	SY_C	0	Control	SY_6h	0	flg22-treatmented 6h	SY_12h	0	flg22-treatmented 12h	lncRNA
TCONS_00163829	Chr17	4377387	4390163	CS_C	0.539693	Control	lncRNA	CS_6h	0.344279	flg22-treatmented 6h	CS_12h	0.372493	flg22-treatmented 12h	lncRNA	SY_C	1.30417	Control	SY_6h	1.55136	flg22-treatmented 6h	SY_12h	1.59832	flg22-treatmented 12h	lncRNA
TCONS_00040718	Chr19	2094055	2094846	CS_C	0	Control	lncRNA	CS_6h	0	flg22-treatmented 6h	CS_12h	0	flg22-treatmented 12h	lncRNA	SY_C	0	Control	SY_6h	0	flg22-treatmented 6h	SY_12h	0	flg22-treatmented 12h	lncRNA
TCONS_00040719	Chr19	2094055	2094846	CS_C	0	Control	lncRNA	CS_6h	0	flg22-treatmented 6h	CS_12h	0	flg22-treatmented 12h	lncRNA	SY_C	0	Control	SY_6h	0	flg22-treatmented 6h	SY_12h	0	flg22-treatmented 12h	lncRNA
TCONS_00040715	Chr13	9756431	9757434	CS_C	0	Control	lncRNA	CS_6h	0	flg22-treatmented 6h	CS_12h	0	flg22-treatmented 12h	lncRNA	SY_C	0	Control	SY_6h	0	flg22-treatmented 6h	SY_12h	0	flg22-treatmented 12h	lncRNA
TCONS_00040716	Chr19	2088565	2094846	CS_C	0	Control	lncRNA	CS_6h	0	flg22-treatmented 6h	CS_12h	0	flg22-treatmented 12h	lncRNA	SY_C	0	Control	SY_6h	0	flg22-treatmented 6h	SY_12h	0	flg22-treatmented 12h	lncRNA
TCONS_00040717	Chr15	5851339	5851835	CS_C	0	Control	lncRNA	CS_6h	0	flg22-treatmented 6h	CS_12h	0	flg22-treatmented 12h	lncRNA	SY_C	0	Control	SY_6h	0	flg22-treatmented 6h	SY_12h	0	flg22-treatmented 12h	lncRNA
TCONS_00163826	Chr14	23410423	23411069	CS_C	0	Control	lncRNA	CS_6h	0	flg22-treatmented 6h	CS_12h	0	flg22-treatmented 12h	lncRNA	SY_C	0	Control	SY_6h	0	flg22-treatmented 6h	SY_12h	0	flg22-treatmented 12h	lncRNA
TCONS_00163827	Chr18	1603649	1604797	CS_C	0	Control	lncRNA	CS_6h	0	flg22-treatmented 6h	CS_12h	0	flg22-treatmented 12h	lncRNA	SY_C	0	Control	SY_6h	0	flg22-treatmented 6h	SY_12h	0	flg22-treatmented 12h	lncRNA
TCONS_00047564	Chr18	1603649	1604797	CS_C	0.0670755	Control	lncRNA	CS_6h	0.0647059	flg22-treatmented 6h	CS_12h	0.0367897	flg22-treatmented 12h	lncRNA	SY_C	0	Control	SY_6h	0.052922	flg22-treatmented 6h	SY_12h	0	flg22-treatmented 12h	lncRNA
TCONS_00087144	Chr15	12507357	12508370	CS_C	0	Control	lncRNA	CS_6h	0	flg22-treatmented 6h	CS_12h	0	flg22-treatmented 12h	lncRNA	SY_C	0	Control	SY_6h	0	flg22-treatmented 6h	SY_12h	0	flg22-treatmented 12h	lncRNA
TCONS_00168769	Un	21502619	21517822	CS_C	0	Control	lncRNA	CS_6h	0	flg22-treatmented 6h	CS_12h	0	flg22-treatmented 12h	lncRNA	SY_C	0	Control	SY_6h	0	flg22-treatmented 6h	SY_12h	0	flg22-treatmented 12h	lncRNA
TCONS_00087142	Chr17	4368402	4369232	CS_C	0	Control	lncRNA	CS_6h	0	flg22-treatmented 6h	CS_12h	0	flg22-treatmented 12h	lncRNA	SY_C	0	Control	SY_6h	0	flg22-treatmented 6h	SY_12h	0	flg22-treatmented 12h	lncRNA
TCONS_00030964	Chr18	1603649	1604797	CS_C	0	Control	lncRNA	CS_6h	0	flg22-treatmented 6h	CS_12h	0	flg22-treatmented 12h	lncRNA	SY_C	0	Control	SY_6h	0	flg22-treatmented 6h	SY_12h	0	flg22-treatmented 12h	lncRNA
TCONS_00030965	Chr5	3607268	3608363	CS_C	0.035675	Control	lncRNA	CS_6h	0	flg22-treatmented 6h	CS_12h	0.01	flg22-treatmented 12h	lncRNA	SY_C	0	Control	SY_6h	0	flg22-treatmented 6h	SY_12h	0.0264036	flg22-treatmented 12h	lncRNA
CNT20235864	Un	15033544	15036377	CS_C	0	Control	lncRNA	CS_6h	0	flg22-treatmented 6h	CS_12h	0.0260015	flg22-treatmented 12h	lncRNA	SY_C	0.446102	Control	SY_6h	0.0702045	flg22-treatmented 6h	SY_12h	0.228247	flg22-treatmented 12h	lncRNA
CNT20239159	Chr7	15554516	15554798	CS_C	0	Control	lncRNA	CS_6h	0	flg22-treatmented 6h	CS_12h	0	flg22-treatmented 12h	lncRNA	SY_C	0	Control	SY_6h	0	flg22-treatmented 6h	SY_12h	0	flg22-treatmented 12h	lncRNA
CNT20235866	Chr10	1133575	1148065	CS_C	0.177847	Control	lncRNA	CS_6h	0.374866	flg22-treatmented 6h	CS_12h	0.387017	flg22-treatmented 12h	lncRNA	SY_C	0.600275	Control	SY_6h	0.765268	flg22-treatmented 6h	SY_12h	0.731205	flg22-treatmented 12h	lncRNA
CNT20235867	Chr18	1603649	1604797	CS_C	0	Control	lncRNA	CS_6h	0	flg22-treatmented 6h	CS_12h	0	flg22-treatmented 12h	lncRNA	SY_C	0	Control	SY_6h	0	flg22-treatmented 6h	SY_12h	0	flg22-treatmented 12h	lncRNA
CNT20235860	Chr10	4648646	4651378	CS_C	0.066041	Control	lncRNA	CS_6h	0.246013	flg22-treatmented 6h	CS_12h	0	flg22-treatmented 12h	lncRNA	SY_C	0.350311	Control	SY_6h	0.399684	flg22-treatmented 6h	SY_12h	0.207965	flg22-treatmented 12h	lncRNA
CNT20235861	Un	15033544	15036169	CS_C	0	Control	lncRNA	CS_6h	0	flg22-treatmented 6h	CS_12h	0	flg22-treatmented 12h	lncRNA	SY_C	0	Control	SY_6h	0	flg22-treatmented 6h	SY_12h	0	flg22-treatmented 12h	lncRNA
CNT20235862	Un	15033544	15036377	CS_C	0	Control	lncRNA	CS_6h	0	flg22-treatmented 6h	CS_12h	0	flg22-treatmented 12h	lncRNA	SY_C	0	Control	SY_6h	0	flg22-treatmented 6h	SY_12h	0	flg22-treatmented 12h	lncRNA
CNT20235863	Un	15033544	15036169	CS_C	0	Control	lncRNA	CS_6h	0	flg22-treatmented 6h	CS_12h	0	flg22-treatmented 12h	lncRNA	SY_C	0	Control	SY_6h	0	flg22-treatmented 6h	SY_12h	0	flg22-treatmented 12h	lncRNA
CNT20239150	Chr13	18762732	18763712	CS_C	1.00105	Control	lncRNA	CS_6h	0.877314	flg22-treatmented 6h	CS_12h	1.0491	flg22-treatmented 12h	lncRNA	SY_C	0.9882	Control	SY_6h	0.942067	flg22-treatmented 6h	SY_12h	0.947033	flg22-treatmented 12h	lncRNA
CNT20239151	Chr17	1830240	1830855	CS_C	0	Control	lncRNA	CS_6h	0	flg22-treatmented 6h	CS_12h	0	flg22-treatmented 12h	lncRNA	SY_C	0	Control	SY_6h	0	flg22-treatmented 6h	SY_12h	0	flg22-treatmented 12h	lncRNA
CNT20239152	Chr8	9128477	9139056	CS_C	0	Control	lncRNA	CS_6h	0	flg22-treatmented 6h	CS_12h	0	flg22-treatmented 12h	lncRNA	SY_C	0.0226585	Control	SY_6h	0	flg22-treatmented 6h	SY_12h	0	flg22-treatmented 12h	lncRNA
CNT20239153	Chr8	10928809	10929586	CS_C	0	Control	lncRNA	CS_6h	0	flg22-treatmented 6h	CS_12h	0	flg22-treatmented 12h	lncRNA	SY_C	0	Control	SY_6h	0	flg22-treatmented 6h	SY_12h	0	flg22-treatmented 12h	lncRNA
CNT20239154	Chr19	2952875	2982705	CS_C	0	Control	lncRNA	CS_6h	0	flg22-treatmented 6h	CS_12h	0	flg22-treatmented 12h	lncRNA	SY_C	0.0345684	Control	SY_6h	0	flg22-treatmented 6h	SY_12h	0	flg22-treatmented 12h	lncRNA
CNT20239155	Chr5	23378810	23379267	CS_C	0	Control	lncRNA	CS_6h	0	flg22-treatmented 6h	CS_12h	0	flg22-treatmented 12h	lncRNA	SY_C	0	Control	SY_6h	0	flg22-treatmented 6h	SY_12h	0	flg22-treatmented 12h	lncRNA
CNT20239156	Chr14	8918779	8919184	CS_C	0	Control	lncRNA	CS_6h	0	flg22-treatmented 6h	CS_12h	0	flg22-treatmented 12h	lncRNA	SY_C	0	Control	SY_6h	0	flg22-treatmented 6h	SY_12h	0	flg22-treatmented 12h	lncRNA
CNT20239157	Chr8	15008564	15008890	CS_C	0	Control	lncRNA	CS_6h	0	flg22-treatmented 6h	CS_12h	0	flg22-treatmented 12h	lncRNA	SY_C	0	Control	SY_6h	0	flg22-treatmented 6h	SY_12h	0	flg22-treatmented 12h	lncRNA
TCONS_00130563	Chr4	14567305	14567723	CS_C	0	Control	lncRNA	CS_6h	0	flg22-treatmented 6h	CS_12h	0	flg22-treatmented 12h	lncRNA	SY_C	0	Control	SY_6h	0	flg22-treatmented 6h	SY_12h	0	flg22-treatmented 12h	lncRNA
TCONS_00130561	Chr9	20777169	20782781	CS_C	0.804594	Control	lncRNA	CS_6h	0.925256	flg22-treatmented 6h	CS_12h	0.976691	flg22-treatmented 12h	lncRNA	SY_C	0.837064	Control	SY_6h	0.876094	flg22-treatmented 6h	SY_12h	0.808005	flg22-treatmented 12h	lncRNA
TCONS_00071810	Chr10	2384326	2385389	CS_C	1.19753	Control	lncRNA	CS_6h	1.36219	flg22-treatmented 6h	CS_12h	1.18694	flg22-treatmented 12h	lncRNA	SY_C	0.185064	Control	SY_6h	0.0995029	flg22-treatmented 6h	SY_12h	0.125138	flg22-treatmented 12h	lncRNA
CNT20237428	Chr1	896156	904023	CS_C	0	Control	lncRNA	CS_6h	0	flg22-treatmented 6h	CS_12h	0	flg22-treatmented 12h	lncRNA	SY_C	0	Control	SY_6h	0	flg22-treatmented 6h	SY_12h	0	flg22-treatmented 12h	lncRNA
CNT20237429	Chr4	17878638	17879180	CS_C	1.03559	Control	lncRNA	CS_6h	1.22977	flg22-treatmented 6h	CS_12h	1.1586	flg22-treatmented 12h	lncRNA	SY_C	1.2392	Control	SY_6h	1.19026	flg22-treatmented 6h	SY_12h	1.30191	flg22-treatmented 12h	lncRNA
TCONS_00176217	Chr13	1867979	1868185	CS_C	0.323976	Control	lncRNA	CS_6h	0.447667	flg22-treatmented 6h	CS_12h	0.370078	flg22-treatmented 12h	lncRNA	SY_C	0.171774	Control	SY_6h	0.212849	flg22-treatmented 6h	SY_12h	0.059999	flg22-treatmented 12h	lncRNA
CNT20237427	Chr8	21859572	21864429	CS_C	0.024997	Control	lncRNA	CS_6h	0	flg22-treatmented 6h	CS_12h	0	flg22-treatmented 12h	lncRNA	SY_C	0	Control	SY_6h	0.139347	flg22-treatmented 6h	SY_12h	0.0148912	flg22-treatmented 12h	lncRNA
CNT20237424	Chr7	3060639	3067395	CS_C	0.0532086	Control	lncRNA	CS_6h	0	flg22-treatmented 6h	CS_12h	0.0289739	flg22-treatmented 12h	lncRNA	SY_C	0.586842	Control	SY_6h	0.392392	flg22-treatmented 6h	SY_12h	0.496561	flg22-treatmented 12h	lncRNA
CNT20237425	Un	21308247	21308587	CS_C	0	Control	lncRNA	CS_6h	0	flg22-treatmented 6h	CS_12h	0	flg22-treatmented 12h	lncRNA	SY_C	0	Control	SY_6h	0	flg22-treatmented 6h	SY_12h	0	flg22-treatmented 12h	lncRNA
CNT20237422	Chr10	2415683	2417216	CS_C	0	Control	lncRNA	CS_6h	0	flg22-treatmented 6h	CS_12h	0	flg22-treatmented 12h	lncRNA	SY_C	0.0257272	Control	SY_6h	0	flg22-treatmented 6h	SY_12h	0	flg22-treatmented 12h	lncRNA
CNT20237423	Chr14	28851889	28867363	CS_C	0	Control	lncRNA	CS_6h	0	flg22-treatmented 6h	CS_12h	0	flg22-treatmented 12h	lncRNA	SY_C	0	Control	SY_6h	0	flg22-treatmented 6h	SY_12h	0	flg22-treatmented 12h	lncRNA
CNT20237420	Chr6	11959786	11961251	CS_C	0.829778	Control	lncRNA	CS_6h	0.63617	flg22-treatmented 6h	CS_12h	0.721659	flg22-treatmented 12h	lncRNA	SY_C	0.559305	Control	SY_6h	0.707484	flg22-treatmented 6h	SY_12h	0.642687	flg22-treatmented 12h	lncRNA
CNT20237421	Chr11	18949195	18949662	CS_C	0	Control	lncRNA	CS_6h	0	flg22-treatmented 6h	CS_12h	0	flg22-treatmented 12h	lncRNA	SY_C	0	Control	SY_6h	0	flg22-treatmented 6h	SY_12h	0	flg22-treatmented 12h	lncRNA
TCONS_00016475	Chr16	14464930	14467520	CS_C	0.890572	Control	lncRNA	CS_6h	0.849598	flg22-treatmented 6h	CS_12h	0.856171	flg22-treatmented 12h	lncRNA	SY_C	0.850954	Control	SY_6h	0.762335	flg22-treatmented 6h	SY_12h	0.800638	flg22-treatmented 12h	lncRNA
TCONS_00033437	Chr6	2148667	2163753	CS_C	0	Control	lncRNA	CS_6h	0	flg22-treatmented 6h	CS_12h	0	flg22-treatmented 12h	lncRNA	SY_C	0	Control	SY_6h	0	flg22-treatmented 6h	SY_12h	0	flg22-treatmented 12h	lncRNA
TCONS_00033436	Un	31047563	31048002	CS_C	0.0645735	Control	lncRNA	CS_6h	0.128039	flg22-treatmented 6h	CS_12h	0.0888788	flg22-treatmented 12h	lncRNA	SY_C	0.336736	Control	SY_6h	0.597432	flg22-treatmented 6h	SY_12h	0.295032	flg22-treatmented 12h	lncRNA
TCONS_00033435	Chr12	9067010	9068134	CS_C	0	Control	lncRNA	CS_6h	0	flg22-treatmented 6h	CS_12h	0	flg22-treatmented 12h	lncRNA	SY_C	0.0781349	Control	SY_6h	0.164463	flg22-treatmented 6h	SY_12h	0.128738	flg22-treatmented 12h	lncRNA
TCONS_00033434	Chr6	15125922	15152481	CS_C	0	Control	lncRNA	CS_6h	0	flg22-treatmented 6h	CS_12h	0	flg22-treatmented 12h	lncRNA	SY_C	0.0375589	Control	SY_6h	0	flg22-treatmented 6h	SY_12h	0.0127617	flg22-treatmented 12h	lncRNA
TCONS_00033433	Chr14	25396551	25397176	CS_C	0	Control	lncRNA	CS_6h	0	flg22-treatmented 6h	CS_12h	0	flg22-treatmented 12h	lncRNA	SY_C	0.633947	Control	SY_6h	0.585058	flg22-treatmented 6h	SY_12h	0.686964	flg22-treatmented 12h	lncRNA
TCONS_00056053	Chr2	6944885	6947056	CS_C	0	Control	lncRNA	CS_6h	0	flg22-treatmented 6h	CS_12h	0	flg22-treatmented 12h	lncRNA	SY_C	0	Control	SY_6h	0	flg22-treatmented 6h	SY_12h	0	flg22-treatmented 12h	lncRNA
TCONS_00093846	Un	29778127	29782222	CS_C	0.238758	Control	lncRNA	CS_6h	0.0462041	flg22-treatmented 6h	CS_12h	0.220745	flg22-treatmented 12h	lncRNA	SY_C	0.338668	Control	SY_6h	0.288972	flg22-treatmented 6h	SY_12h	0.381344	flg22-treatmented 12h	lncRNA
TCONS_00147310	Chr3	1059516	1062453	CS_C	0	Control	lncRNA	CS_6h	0	flg22-treatmented 6h	CS_12h	0	flg22-treatmented 12h	lncRNA	SY_C	0	Control	SY_6h	0	flg22-treatmented 6h	SY_12h	0	flg22-treatmented 12h	lncRNA
TCONS_00098748	Chr19	5890360	5917567	CS_C	0	Control	lncRNA	CS_6h	0	flg22-treatmented 6h	CS_12h	0	flg22-treatmented 12h	lncRNA	SY_C	0	Control	SY_6h	0	flg22-treatmented 6h	SY_12h	0	flg22-treatmented 12h	lncRNA
TCONS_00169415	Chr6	12919388	12919946	CS_C	0	Control	lncRNA	CS_6h	0	flg22-treatmented 6h	CS_12h	0	flg22-treatmented 12h	lncRNA	SY_C	0	Control	SY_6h	0	flg22-treatmented 6h	SY_12h	0	flg22-treatmented 12h	lncRNA
TCONS_00169414	Un	10997458	11004396	CS_C	0.527695	Control	lncRNA	CS_6h	0.514049	flg22-treatmented 6h	CS_12h	0.432297	flg22-treatmented 12h	lncRNA	SY_C	0.392194	Control	SY_6h	0.370763	flg22-treatmented 6h	SY_12h	0.386312	flg22-treatmented 12h	lncRNA
TCONS_00145817	Un	39528544	39531375	CS_C	0.816498	Control	lncRNA	CS_6h	0.807791	flg22-treatmented 6h	CS_12h	0.966222	flg22-treatmented 12h	lncRNA	SY_C	0.962745	Control	SY_6h	0.788958	flg22-treatmented 6h	SY_12h	0.70002	flg22-treatmented 12h	lncRNA
TCONS_00007927	Chr17	9995607	9997023	CS_C	0.535098	Control	lncRNA	CS_6h	0.520789	flg22-treatmented 6h	CS_12h	0.371517	flg22-treatmented 12h	lncRNA	SY_C	0.94124	Control	SY_6h	1.05541	flg22-treatmented 6h	SY_12h	0.848361	flg22-treatmented 12h	lncRNA
TCONS_00048279	Chr15	11471086	11482564	CS_C	0.0424986	Control	lncRNA	CS_6h	0.0630501	flg22-treatmented 6h	CS_12h	0.0292805	flg22-treatmented 12h	lncRNA	SY_C	0.128522	Control	SY_6h	0.0966166	flg22-treatmented 6h	SY_12h	0.0599048	flg22-treatmented 12h	lncRNA
TCONS_00007922	Chr15	11471086	11482564	CS_C	0	Control	lncRNA	CS_6h	0	flg22-treatmented 6h	CS_12h	0	flg22-treatmented 12h	lncRNA	SY_C	0	Control	SY_6h	0	flg22-treatmented 6h	SY_12h	0	flg22-treatmented 12h	lncRNA
TCONS_00145812	Chr15	11471086	11482564	CS_C	0.318807	Control	lncRNA	CS_6h	0.0254573	flg22-treatmented 6h	CS_12h	0.268696	flg22-treatmented 12h	lncRNA	SY_C	0.719138	Control	SY_6h	1.1632	flg22-treatmented 6h	SY_12h	1.09742	flg22-treatmented 12h	lncRNA
TCONS_00063907	Chr17	7490364	7491342	CS_C	0	Control	lncRNA	CS_6h	0	flg22-treatmented 6h	CS_12h	0	flg22-treatmented 12h	lncRNA	SY_C	0	Control	SY_6h	0	flg22-treatmented 6h	SY_12h	0	flg22-treatmented 12h	lncRNA
TCONS_00123174	Chr7	2331178	2331622	CS_C	0.715019	Control	lncRNA	CS_6h	0.651321	flg22-treatmented 6h	CS_12h	0.720187	flg22-treatmented 12h	lncRNA	SY_C	0.787347	Control	SY_6h	0.890128	flg22-treatmented 6h	SY_12h	0.877089	flg22-treatmented 12h	lncRNA
TCONS_00123175	Chr16	7329996	7331483	CS_C	0.621665	Control	lncRNA	CS_6h	0.56213	flg22-treatmented 6h	CS_12h	0.631621	flg22-treatmented 12h	lncRNA	SY_C	0.538364	Control	SY_6h	0.655833	flg22-treatmented 6h	SY_12h	0.662173	flg22-treatmented 12h	lncRNA
TCONS_00123176	Un	23334886	23340978	CS_C	0	Control	lncRNA	CS_6h	0	flg22-treatmented 6h	CS_12h	0	flg22-treatmented 12h	lncRNA	SY_C	0	Control	SY_6h	0	flg22-treatmented 6h	SY_12h	0	flg22-treatmented 12h	lncRNA
CNT20236775	Chr17	5525502	5527657	CS_C	0.378259	Control	lncRNA	CS_6h	0.546719	flg22-treatmented 6h	CS_12h	0.630485	flg22-treatmented 12h	lncRNA	SY_C	0.716867	Control	SY_6h	0.360818	flg22-treatmented 6h	SY_12h	0.598498	flg22-treatmented 12h	lncRNA
TCONS_00123179	Chr7	2331178	2331622	CS_C	0	Control	lncRNA	CS_6h	0	flg22-treatmented 6h	CS_12h	0	flg22-treatmented 12h	lncRNA	SY_C	0	Control	SY_6h	0	flg22-treatmented 6h	SY_12h	0	flg22-treatmented 12h	lncRNA
CNT20236777	Chr18	5656640	5663312	CS_C	0	Control	lncRNA	CS_6h	0	flg22-treatmented 6h	CS_12h	0	flg22-treatmented 12h	lncRNA	SY_C	0	Control	SY_6h	0	flg22-treatmented 6h	SY_12h	0	flg22-treatmented 12h	lncRNA
CNT20236776	Un	36781064	36807828	CS_C	1.04035	Control	lncRNA	CS_6h	0.871631	flg22-treatmented 6h	CS_12h	0.90452	flg22-treatmented 12h	lncRNA	SY_C	0.717968	Control	SY_6h	0.576001	flg22-treatmented 6h	SY_12h	0.462951	flg22-treatmented 12h	lncRNA
CNT20236771	Chr14	28301099	28302673	CS_C	0	Control	lncRNA	CS_6h	0	flg22-treatmented 6h	CS_12h	0	flg22-treatmented 12h	lncRNA	SY_C	0	Control	SY_6h	0	flg22-treatmented 6h	SY_12h	0	flg22-treatmented 12h	lncRNA
CNT20236770	Chr14	11297734	11301281	CS_C	0.281446	Control	lncRNA	CS_6h	0.326944	flg22-treatmented 6h	CS_12h	0.131638	flg22-treatmented 12h	lncRNA	SY_C	0.282941	Control	SY_6h	0.323139	flg22-treatmented 6h	SY_12h	0.212651	flg22-treatmented 12h	lncRNA
CNT20236773	Chr4	1237899	1249358	CS_C	0.132563	Control	lncRNA	CS_6h	0.0826298	flg22-treatmented 6h	CS_12h	0.146363	flg22-treatmented 12h	lncRNA	SY_C	0	Control	SY_6h	0	flg22-treatmented 6h	SY_12h	0	flg22-treatmented 12h	lncRNA
CNT20236772	Chr17	5927895	5929955	CS_C	0.568162	Control	lncRNA	CS_6h	0.624685	flg22-treatmented 6h	CS_12h	0.397572	flg22-treatmented 12h	lncRNA	SY_C	0.509479	Control	SY_6h	0.68157	flg22-treatmented 6h	SY_12h	0.54832	flg22-treatmented 12h	lncRNA
TCONS_00044717	Chr19	21914821	21915355	CS_C	0.467914	Control	lncRNA	CS_6h	0.465102	flg22-treatmented 6h	CS_12h	0.447985	flg22-treatmented 12h	lncRNA	SY_C	0.767827	Control	SY_6h	0.760135	flg22-treatmented 6h	SY_12h	0.77923	flg22-treatmented 12h	lncRNA
TCONS_00173368	Chr3	14892672	14893300	CS_C	0	Control	lncRNA	CS_6h	0	flg22-treatmented 6h	CS_12h	0.0108295	flg22-treatmented 12h	lncRNA	SY_C	0.0388364	Control	SY_6h	0.00995155	flg22-treatmented 6h	SY_12h	0.042367	flg22-treatmented 12h	lncRNA
TCONS_00173362	Chr8	21925799	21928714	CS_C	0.0891757	Control	lncRNA	CS_6h	0	flg22-treatmented 6h	CS_12h	0	flg22-treatmented 12h	lncRNA	SY_C	0.243473	Control	SY_6h	0.0469215	flg22-treatmented 6h	SY_12h	0.0831989	flg22-treatmented 12h	lncRNA
TCONS_00126679	Chr6	386908	388434	CS_C	0.572749	Control	lncRNA	CS_6h	0.504767	flg22-treatmented 6h	CS_12h	0.438052	flg22-treatmented 12h	lncRNA	SY_C	0.446978	Control	SY_6h	0.396127	flg22-treatmented 6h	SY_12h	0.46962	flg22-treatmented 12h	lncRNA
TCONS_00172014	Chr4	3587242	3588085	CS_C	1.46563	Control	lncRNA	CS_6h	1.27524	flg22-treatmented 6h	CS_12h	1.47155	flg22-treatmented 12h	lncRNA	SY_C	1.29442	Control	SY_6h	1.264	flg22-treatmented 6h	SY_12h	1.35663	flg22-treatmented 12h	lncRNA
TCONS_00172010	Un	11004500	11005141	CS_C	0.296021	Control	lncRNA	CS_6h	0	flg22-treatmented 6h	CS_12h	0.0842139	flg22-treatmented 12h	lncRNA	SY_C	0.239023	Control	SY_6h	0.114648	flg22-treatmented 6h	SY_12h	0.163126	flg22-treatmented 12h	lncRNA
TCONS_00172013	Chr7	20863501	20864861	CS_C	0	Control	lncRNA	CS_6h	0	flg22-treatmented 6h	CS_12h	0	flg22-treatmented 12h	lncRNA	SY_C	0	Control	SY_6h	0	flg22-treatmented 6h	SY_12h	0	flg22-treatmented 12h	lncRNA
TCONS_00093331	Chr13	3002209	3036329	CS_C	0.275443	Control	lncRNA	CS_6h	0.308192	flg22-treatmented 6h	CS_12h	0.229528	flg22-treatmented 12h	lncRNA	SY_C	0.223201	Control	SY_6h	0.213978	flg22-treatmented 6h	SY_12h	0.253977	flg22-treatmented 12h	lncRNA
TCONS_00171297	Chr17	49473	51565	CS_C	0	Control	lncRNA	CS_6h	0	flg22-treatmented 6h	CS_12h	0	flg22-treatmented 12h	lncRNA	SY_C	0	Control	SY_6h	0	flg22-treatmented 6h	SY_12h	0	flg22-treatmented 12h	lncRNA
TCONS_00050048	Chr9	8779580	8813438	CS_C	0	Control	lncRNA	CS_6h	0	flg22-treatmented 6h	CS_12h	0	flg22-treatmented 12h	lncRNA	SY_C	0	Control	SY_6h	0	flg22-treatmented 6h	SY_12h	0	flg22-treatmented 12h	lncRNA
TCONS_00177621	Chr4	14423304	14425854	CS_C	1.15338	Control	lncRNA	CS_6h	1.14168	flg22-treatmented 6h	CS_12h	0.935849	flg22-treatmented 12h	lncRNA	SY_C	0	Control	SY_6h	0	flg22-treatmented 6h	SY_12h	0.045541	flg22-treatmented 12h	lncRNA
TCONS_00132232	Chr4	14423304	14425854	CS_C	0	Control	lncRNA	CS_6h	0	flg22-treatmented 6h	CS_12h	0	flg22-treatmented 12h	lncRNA	SY_C	0	Control	SY_6h	0	flg22-treatmented 6h	SY_12h	0	flg22-treatmented 12h	lncRNA
TCONS_00002192	Chr19	6074653	6075396	CS_C	0	Control	lncRNA	CS_6h	0	flg22-treatmented 6h	CS_12h	0	flg22-treatmented 12h	lncRNA	SY_C	0	Control	SY_6h	0	flg22-treatmented 6h	SY_12h	0	flg22-treatmented 12h	lncRNA
TCONS_00002193	Chr4	14423304	14425854	CS_C	0	Control	lncRNA	CS_6h	0	flg22-treatmented 6h	CS_12h	0	flg22-treatmented 12h	lncRNA	SY_C	0	Control	SY_6h	0	flg22-treatmented 6h	SY_12h	0	flg22-treatmented 12h	lncRNA
TCONS_00002194	Chr7	15327223	15328456	CS_C	0.151662	Control	lncRNA	CS_6h	0.113995	flg22-treatmented 6h	CS_12h	0.0707524	flg22-treatmented 12h	lncRNA	SY_C	0.290202	Control	SY_6h	0.108791	flg22-treatmented 6h	SY_12h	0.232282	flg22-treatmented 12h	lncRNA
TCONS_00177628	Chr2	777303	777970	CS_C	0.235192	Control	lncRNA	CS_6h	0.409548	flg22-treatmented 6h	CS_12h	0.322659	flg22-treatmented 12h	lncRNA	SY_C	0.114525	Control	SY_6h	0	flg22-treatmented 6h	SY_12h	0.182603	flg22-treatmented 12h	lncRNA
TCONS_00050047	Chr5	3492156	3493376	CS_C	0.306634	Control	lncRNA	CS_6h	0.325337	flg22-treatmented 6h	CS_12h	0.224532	flg22-treatmented 12h	lncRNA	SY_C	0.467289	Control	SY_6h	0.401467	flg22-treatmented 6h	SY_12h	0.439904	flg22-treatmented 12h	lncRNA
TCONS_00050046	Chr6	18142942	18180167	CS_C	0.437604	Control	lncRNA	CS_6h	0.474571	flg22-treatmented 6h	CS_12h	0.384815	flg22-treatmented 12h	lncRNA	SY_C	0.653929	Control	SY_6h	0.595304	flg22-treatmented 6h	SY_12h	0.631207	flg22-treatmented 12h	lncRNA
CNT20236981	Chr4	23262109	23271549	CS_C	0	Control	lncRNA	CS_6h	0	flg22-treatmented 6h	CS_12h	0	flg22-treatmented 12h	lncRNA	SY_C	0	Control	SY_6h	0	flg22-treatmented 6h	SY_12h	0	flg22-treatmented 12h	lncRNA
TCONS_00036987	Chr18	901875	907308	CS_C	0	Control	lncRNA	CS_6h	0	flg22-treatmented 6h	CS_12h	0	flg22-treatmented 12h	lncRNA	SY_C	0	Control	SY_6h	0	flg22-treatmented 6h	SY_12h	0	flg22-treatmented 12h	lncRNA
CNT20236984	Chr18	901875	907308	CS_C	0	Control	lncRNA	CS_6h	0	flg22-treatmented 6h	CS_12h	0	flg22-treatmented 12h	lncRNA	SY_C	0	Control	SY_6h	0	flg22-treatmented 6h	SY_12h	0	flg22-treatmented 12h	lncRNA
TCONS_00177998	Chr16	20981216	20981632	CS_C	0	Control	lncRNA	CS_6h	0	flg22-treatmented 6h	CS_12h	0	flg22-treatmented 12h	lncRNA	SY_C	0	Control	SY_6h	0	flg22-treatmented 6h	SY_12h	0	flg22-treatmented 12h	lncRNA
TCONS_00177997	Chr4	19606241	19606937	CS_C	0	Control	lncRNA	CS_6h	0	flg22-treatmented 6h	CS_12h	0	flg22-treatmented 12h	lncRNA	SY_C	0	Control	SY_6h	0	flg22-treatmented 6h	SY_12h	0	flg22-treatmented 12h	lncRNA
TCONS_00177995	Chr9	14871535	14871804	CS_C	0	Control	lncRNA	CS_6h	0	flg22-treatmented 6h	CS_12h	0	flg22-treatmented 12h	lncRNA	SY_C	0	Control	SY_6h	0	flg22-treatmented 6h	SY_12h	0	flg22-treatmented 12h	lncRNA
TCONS_00177994	Chr17	2062197	2088998	CS_C	0	Control	lncRNA	CS_6h	0	flg22-treatmented 6h	CS_12h	0	flg22-treatmented 12h	lncRNA	SY_C	0	Control	SY_6h	0	flg22-treatmented 6h	SY_12h	0	flg22-treatmented 12h	lncRNA
TCONS_00177993	Chr12	4004064	4005080	CS_C	0	Control	lncRNA	CS_6h	0	flg22-treatmented 6h	CS_12h	0	flg22-treatmented 12h	lncRNA	SY_C	0	Control	SY_6h	0	flg22-treatmented 6h	SY_12h	0	flg22-treatmented 12h	lncRNA
TCONS_00081276	Chr18	9002858	9003691	CS_C	0.482353	Control	lncRNA	CS_6h	0.358232	flg22-treatmented 6h	CS_12h	0.421955	flg22-treatmented 12h	lncRNA	SY_C	0.74316	Control	SY_6h	0.684313	flg22-treatmented 6h	SY_12h	0.803942	flg22-treatmented 12h	lncRNA
TCONS_00012579	Chr14	7732879	7736495	CS_C	0	Control	lncRNA	CS_6h	0	flg22-treatmented 6h	CS_12h	0	flg22-treatmented 12h	lncRNA	SY_C	0	Control	SY_6h	0	flg22-treatmented 6h	SY_12h	0	flg22-treatmented 12h	lncRNA
TCONS_00013224	Chr19	1678405	1679567	CS_C	0	Control	lncRNA	CS_6h	0	flg22-treatmented 6h	CS_12h	0	flg22-treatmented 12h	lncRNA	SY_C	0	Control	SY_6h	0	flg22-treatmented 6h	SY_12h	0	flg22-treatmented 12h	lncRNA
TCONS_00013225	Un	23324050	23326379	CS_C	0.315251	Control	lncRNA	CS_6h	0.0688543	flg22-treatmented 6h	CS_12h	0.120718	flg22-treatmented 12h	lncRNA	SY_C	0	Control	SY_6h	0.0465341	flg22-treatmented 6h	SY_12h	0	flg22-treatmented 12h	lncRNA
TCONS_00013227	Chr3	2970287	2971733	CS_C	0.808194	Control	lncRNA	CS_6h	0.761983	flg22-treatmented 6h	CS_12h	0.609699	flg22-treatmented 12h	lncRNA	SY_C	0.13487	Control	SY_6h	0.441929	flg22-treatmented 6h	SY_12h	0.0533964	flg22-treatmented 12h	lncRNA
TCONS_00128104	Chr16	20893120	20893615	CS_C	0.0831571	Control	lncRNA	CS_6h	0.043616	flg22-treatmented 6h	CS_12h	0.0155025	flg22-treatmented 12h	lncRNA	SY_C	0.102341	Control	SY_6h	0.0797111	flg22-treatmented 6h	SY_12h	0.0920829	flg22-treatmented 12h	lncRNA
TCONS_00128105	Chr19	6120291	6121207	CS_C	0	Control	lncRNA	CS_6h	0	flg22-treatmented 6h	CS_12h	0	flg22-treatmented 12h	lncRNA	SY_C	0	Control	SY_6h	0	flg22-treatmented 6h	SY_12h	0	flg22-treatmented 12h	lncRNA
TCONS_00128101	Chr17	1426337	1427828	CS_C	0.0214331	Control	lncRNA	CS_6h	0.109947	flg22-treatmented 6h	CS_12h	0.089442	flg22-treatmented 12h	lncRNA	SY_C	0.121083	Control	SY_6h	0.0939318	flg22-treatmented 6h	SY_12h	0.0814398	flg22-treatmented 12h	lncRNA
TCONS_00095275	Chr3	14198091	14198718	CS_C	0	Control	lncRNA	CS_6h	0.175715	flg22-treatmented 6h	CS_12h	0	flg22-treatmented 12h	lncRNA	SY_C	0.106501	Control	SY_6h	0.0452243	flg22-treatmented 6h	SY_12h	0	flg22-treatmented 12h	lncRNA
TCONS_00095274	Chr3	11870891	11885444	CS_C	0	Control	lncRNA	CS_6h	0	flg22-treatmented 6h	CS_12h	0	flg22-treatmented 12h	lncRNA	SY_C	0	Control	SY_6h	0	flg22-treatmented 6h	SY_12h	0	flg22-treatmented 12h	lncRNA
TCONS_00163016	Chr18	27853506	27854157	CS_C	1.04936	Control	lncRNA	CS_6h	1.10229	flg22-treatmented 6h	CS_12h	1.29313	flg22-treatmented 12h	lncRNA	SY_C	1.8546	Control	SY_6h	1.84608	flg22-treatmented 6h	SY_12h	1.83416	flg22-treatmented 12h	lncRNA
TCONS_00051317	Chr6	7130150	7142364	CS_C	0	Control	lncRNA	CS_6h	0.201505	flg22-treatmented 6h	CS_12h	0.12217	flg22-treatmented 12h	lncRNA	SY_C	0.0748066	Control	SY_6h	0.321046	flg22-treatmented 6h	SY_12h	0.174434	flg22-treatmented 12h	lncRNA
TCONS_00135829	Chr2	3027354	3029204	CS_C	0	Control	lncRNA	CS_6h	0	flg22-treatmented 6h	CS_12h	0	flg22-treatmented 12h	lncRNA	SY_C	0	Control	SY_6h	0	flg22-treatmented 6h	SY_12h	0	flg22-treatmented 12h	lncRNA
TCONS_00061435	Chr14	30115115	30115421	CS_C	0	Control	lncRNA	CS_6h	0	flg22-treatmented 6h	CS_12h	0	flg22-treatmented 12h	lncRNA	SY_C	0.16574	Control	SY_6h	0.233753	flg22-treatmented 6h	SY_12h	0.0552882	flg22-treatmented 12h	lncRNA
TCONS_00066422	Chr16	20932413	20956884	CS_C	1.11894	Control	lncRNA	CS_6h	1.11794	flg22-treatmented 6h	CS_12h	1.10294	flg22-treatmented 12h	lncRNA	SY_C	1.24623	Control	SY_6h	1.21156	flg22-treatmented 6h	SY_12h	1.23015	flg22-treatmented 12h	lncRNA
CNT20235458	Chr2	3801732	3822921	CS_C	0	Control	lncRNA	CS_6h	0	flg22-treatmented 6h	CS_12h	0	flg22-treatmented 12h	lncRNA	SY_C	0	Control	SY_6h	0.169413	flg22-treatmented 6h	SY_12h	0.0646299	flg22-treatmented 12h	lncRNA
TCONS_00061432	Chr2	3799735	3812912	CS_C	0.739289	Control	lncRNA	CS_6h	0.666314	flg22-treatmented 6h	CS_12h	0.691482	flg22-treatmented 12h	lncRNA	SY_C	1.3512	Control	SY_6h	1.31832	flg22-treatmented 6h	SY_12h	1.38559	flg22-treatmented 12h	lncRNA
CNT20235455	Chr2	3799735	3812912	CS_C	0	Control	lncRNA	CS_6h	0	flg22-treatmented 6h	CS_12h	0	flg22-treatmented 12h	lncRNA	SY_C	0	Control	SY_6h	0	flg22-treatmented 6h	SY_12h	0	flg22-treatmented 12h	lncRNA
CNT20235454	Chr2	3799735	3812912	CS_C	0.446724	Control	lncRNA	CS_6h	0.598763	flg22-treatmented 6h	CS_12h	0.38475	flg22-treatmented 12h	lncRNA	SY_C	0.539748	Control	SY_6h	0.477609	flg22-treatmented 6h	SY_12h	0.510372	flg22-treatmented 12h	lncRNA
CNT20235457	Chr14	19708673	19710543	CS_C	0	Control	lncRNA	CS_6h	0	flg22-treatmented 6h	CS_12h	0	flg22-treatmented 12h	lncRNA	SY_C	0.149337	Control	SY_6h	0.133186	flg22-treatmented 6h	SY_12h	0.097624	flg22-treatmented 12h	lncRNA
CNT20235456	Chr9	4681967	4713199	CS_C	0	Control	lncRNA	CS_6h	0	flg22-treatmented 6h	CS_12h	0	flg22-treatmented 12h	lncRNA	SY_C	0	Control	SY_6h	0	flg22-treatmented 6h	SY_12h	0	flg22-treatmented 12h	lncRNA
CNT20235451	Chr12	5488419	5489289	CS_C	0.149642	Control	lncRNA	CS_6h	0.0951464	flg22-treatmented 6h	CS_12h	0.0878401	flg22-treatmented 12h	lncRNA	SY_C	0.0126415	Control	SY_6h	0.00831764	flg22-treatmented 6h	SY_12h	0.0142191	flg22-treatmented 12h	lncRNA
CNT20235450	Chr11	7367390	7368889	CS_C	0	Control	lncRNA	CS_6h	0	flg22-treatmented 6h	CS_12h	0	flg22-treatmented 12h	lncRNA	SY_C	0	Control	SY_6h	0	flg22-treatmented 6h	SY_12h	0	flg22-treatmented 12h	lncRNA
CNT20235453	Chr18	8933079	8950689	CS_C	0.202164	Control	lncRNA	CS_6h	0.24047	flg22-treatmented 6h	CS_12h	0.215691	flg22-treatmented 12h	lncRNA	SY_C	0.158813	Control	SY_6h	0.195956	flg22-treatmented 6h	SY_12h	0	flg22-treatmented 12h	lncRNA
CNT20235452	Chr4	4922011	4922389	CS_C	0.645035	Control	lncRNA	CS_6h	0.530288	flg22-treatmented 6h	CS_12h	0.517449	flg22-treatmented 12h	lncRNA	SY_C	0.623601	Control	SY_6h	0.643628	flg22-treatmented 6h	SY_12h	0.515111	flg22-treatmented 12h	lncRNA
TCONS_00056839	Chr9	4682699	4713199	CS_C	0	Control	lncRNA	CS_6h	0	flg22-treatmented 6h	CS_12h	0	flg22-treatmented 12h	lncRNA	SY_C	0	Control	SY_6h	0	flg22-treatmented 6h	SY_12h	0	flg22-treatmented 12h	lncRNA
TCONS_00090737	Chr9	4682990	4713199	CS_C	0.471204	Control	lncRNA	CS_6h	0.30298	flg22-treatmented 6h	CS_12h	0.697374	flg22-treatmented 12h	lncRNA	SY_C	0.722309	Control	SY_6h	0.450304	flg22-treatmented 6h	SY_12h	0.896443	flg22-treatmented 12h	lncRNA
TCONS_00121661	Chr18	1546076	1547306	CS_C	0.469549	Control	lncRNA	CS_6h	0.328628	flg22-treatmented 6h	CS_12h	0.34112	flg22-treatmented 12h	lncRNA	SY_C	0.647061	Control	SY_6h	0.615452	flg22-treatmented 6h	SY_12h	0.498543	flg22-treatmented 12h	lncRNA
TCONS_00112668	Chr1	1252838	1253109	CS_C	0.702576	Control	lncRNA	CS_6h	0.662769	flg22-treatmented 6h	CS_12h	0.661052	flg22-treatmented 12h	lncRNA	SY_C	0.511201	Control	SY_6h	0.501767	flg22-treatmented 6h	SY_12h	0.478456	flg22-treatmented 12h	lncRNA
TCONS_00112663	Chr19	6179067	6182424	CS_C	0	Control	lncRNA	CS_6h	0	flg22-treatmented 6h	CS_12h	0	flg22-treatmented 12h	lncRNA	SY_C	0	Control	SY_6h	0	flg22-treatmented 6h	SY_12h	0	flg22-treatmented 12h	lncRNA
TCONS_00096778	Chr13	22027109	22028341	CS_C	0.7584	Control	lncRNA	CS_6h	0.692807	flg22-treatmented 6h	CS_12h	0.765146	flg22-treatmented 12h	lncRNA	SY_C	0.117116	Control	SY_6h	0	flg22-treatmented 6h	SY_12h	0.0391199	flg22-treatmented 12h	lncRNA
TCONS_00121466	Chr18	5852332	5852885	CS_C	0.0312335	Control	lncRNA	CS_6h	0	flg22-treatmented 6h	CS_12h	0.016209	flg22-treatmented 12h	lncRNA	SY_C	0.0747001	Control	SY_6h	0.0126469	flg22-treatmented 6h	SY_12h	0.111912	flg22-treatmented 12h	lncRNA
TCONS_00063283	Chr12	13269196	13269930	CS_C	0	Control	lncRNA	CS_6h	0	flg22-treatmented 6h	CS_12h	0	flg22-treatmented 12h	lncRNA	SY_C	0	Control	SY_6h	0	flg22-treatmented 6h	SY_12h	0	flg22-treatmented 12h	lncRNA
TCONS_00068575	Chr5	1541749	1542348	CS_C	0.75079	Control	lncRNA	CS_6h	0.561697	flg22-treatmented 6h	CS_12h	0.761572	flg22-treatmented 12h	lncRNA	SY_C	0.772532	Control	SY_6h	0.525871	flg22-treatmented 6h	SY_12h	0.626159	flg22-treatmented 12h	lncRNA
TCONS_00065996	Chr19	20193156	20198124	CS_C	0	Control	lncRNA	CS_6h	0	flg22-treatmented 6h	CS_12h	0	flg22-treatmented 12h	lncRNA	SY_C	0	Control	SY_6h	0	flg22-treatmented 6h	SY_12h	0	flg22-treatmented 12h	lncRNA
TCONS_00065995	Chr1	7325122	7325747	CS_C	0.237585	Control	lncRNA	CS_6h	0.35045	flg22-treatmented 6h	CS_12h	0.290076	flg22-treatmented 12h	lncRNA	SY_C	0.289181	Control	SY_6h	0.196533	flg22-treatmented 6h	SY_12h	0.266931	flg22-treatmented 12h	lncRNA
TCONS_00162831	Chr4	17459733	17462099	CS_C	0	Control	lncRNA	CS_6h	0	flg22-treatmented 6h	CS_12h	0	flg22-treatmented 12h	lncRNA	SY_C	0	Control	SY_6h	0	flg22-treatmented 6h	SY_12h	0	flg22-treatmented 12h	lncRNA
TCONS_00162835	Chr2	4580060	4588302	CS_C	0	Control	lncRNA	CS_6h	0	flg22-treatmented 6h	CS_12h	0	flg22-treatmented 12h	lncRNA	SY_C	0	Control	SY_6h	0	flg22-treatmented 6h	SY_12h	0	flg22-treatmented 12h	lncRNA
TCONS_00162838	Chr10	9537137	9659157	CS_C	0	Control	lncRNA	CS_6h	0	flg22-treatmented 6h	CS_12h	0	flg22-treatmented 12h	lncRNA	SY_C	0	Control	SY_6h	0	flg22-treatmented 6h	SY_12h	0	flg22-treatmented 12h	lncRNA
TCONS_00065998	Chr14	27174141	27175481	CS_C	0	Control	lncRNA	CS_6h	0	flg22-treatmented 6h	CS_12h	0	flg22-treatmented 12h	lncRNA	SY_C	0	Control	SY_6h	0	flg22-treatmented 6h	SY_12h	0	flg22-treatmented 12h	lncRNA
TCONS_00108714	Un	37456121	37457498	CS_C	0	Control	lncRNA	CS_6h	0	flg22-treatmented 6h	CS_12h	0	flg22-treatmented 12h	lncRNA	SY_C	0	Control	SY_6h	0	flg22-treatmented 6h	SY_12h	0	flg22-treatmented 12h	lncRNA
TCONS_00119678	Chr18	11977619	11978077	CS_C	0.335582	Control	lncRNA	CS_6h	0.446806	flg22-treatmented 6h	CS_12h	0.296951	flg22-treatmented 12h	lncRNA	SY_C	0.0672776	Control	SY_6h	0.0866926	flg22-treatmented 6h	SY_12h	0.198269	flg22-treatmented 12h	lncRNA
TCONS_00119675	Chr5	1263494	1264724	CS_C	0	Control	lncRNA	CS_6h	0	flg22-treatmented 6h	CS_12h	0	flg22-treatmented 12h	lncRNA	SY_C	0	Control	SY_6h	0	flg22-treatmented 6h	SY_12h	0	flg22-treatmented 12h	lncRNA
TCONS_00126001	Chr13	9684785	9685469	CS_C	0	Control	lncRNA	CS_6h	0	flg22-treatmented 6h	CS_12h	0	flg22-treatmented 12h	lncRNA	SY_C	0	Control	SY_6h	0	flg22-treatmented 6h	SY_12h	0	flg22-treatmented 12h	lncRNA
TCONS_00161569	Chr1	6044636	6047076	CS_C	0.0293857	Control	lncRNA	CS_6h	0.288332	flg22-treatmented 6h	CS_12h	0.157765	flg22-treatmented 12h	lncRNA	SY_C	0.413189	Control	SY_6h	0.409511	flg22-treatmented 6h	SY_12h	0.400598	flg22-treatmented 12h	lncRNA
TCONS_00161568	Chr13	22027109	22028341	CS_C	0	Control	lncRNA	CS_6h	0	flg22-treatmented 6h	CS_12h	0	flg22-treatmented 12h	lncRNA	SY_C	0	Control	SY_6h	0	flg22-treatmented 6h	SY_12h	0	flg22-treatmented 12h	lncRNA
TCONS_00050863	Chr5	23251329	23269474	CS_C	0.451802	Control	lncRNA	CS_6h	0.438456	flg22-treatmented 6h	CS_12h	0.259219	flg22-treatmented 12h	lncRNA	SY_C	0.135536	Control	SY_6h	0.34443	flg22-treatmented 6h	SY_12h	0.24763	flg22-treatmented 12h	lncRNA
TCONS_00161567	Chr1	7347046	7384119	CS_C	0	Control	lncRNA	CS_6h	0.0162091	flg22-treatmented 6h	CS_12h	0.0155111	flg22-treatmented 12h	lncRNA	SY_C	0	Control	SY_6h	0.0232992	flg22-treatmented 6h	SY_12h	0.0480709	flg22-treatmented 12h	lncRNA
TCONS_00161566	Chr1	7347046	7384119	CS_C	0	Control	lncRNA	CS_6h	0	flg22-treatmented 6h	CS_12h	0	flg22-treatmented 12h	lncRNA	SY_C	0	Control	SY_6h	0	flg22-treatmented 6h	SY_12h	0	flg22-treatmented 12h	lncRNA
TCONS_00023821	Chr9	11209451	11210524	CS_C	0.0758637	Control	lncRNA	CS_6h	0.0233221	flg22-treatmented 6h	CS_12h	0	flg22-treatmented 12h	lncRNA	SY_C	0.0662065	Control	SY_6h	0.0398506	flg22-treatmented 6h	SY_12h	0.128528	flg22-treatmented 12h	lncRNA
TCONS_00052032	Chr13	308485	308985	CS_C	0	Control	lncRNA	CS_6h	0	flg22-treatmented 6h	CS_12h	0	flg22-treatmented 12h	lncRNA	SY_C	0	Control	SY_6h	0	flg22-treatmented 6h	SY_12h	0	flg22-treatmented 12h	lncRNA
TCONS_00153591	Chr5	10721986	10804165	CS_C	0.133501	Control	lncRNA	CS_6h	0.318532	flg22-treatmented 6h	CS_12h	0.25695	flg22-treatmented 12h	lncRNA	SY_C	0.170388	Control	SY_6h	0.167876	flg22-treatmented 6h	SY_12h	0.188901	flg22-treatmented 12h	lncRNA
CNT20236676	Chr18	12065914	12066721	CS_C	0	Control	lncRNA	CS_6h	0	flg22-treatmented 6h	CS_12h	0	flg22-treatmented 12h	lncRNA	SY_C	0	Control	SY_6h	0	flg22-treatmented 6h	SY_12h	0	flg22-treatmented 12h	lncRNA
TCONS_00052038	Chr14	10330373	10330807	CS_C	0	Control	lncRNA	CS_6h	0	flg22-treatmented 6h	CS_12h	0	flg22-treatmented 12h	lncRNA	SY_C	0	Control	SY_6h	0	flg22-treatmented 6h	SY_12h	0	flg22-treatmented 12h	lncRNA
TCONS_00052039	Chr15	8461106	8461794	CS_C	0	Control	lncRNA	CS_6h	0	flg22-treatmented 6h	CS_12h	0	flg22-treatmented 12h	lncRNA	SY_C	0	Control	SY_6h	0	flg22-treatmented 6h	SY_12h	0	flg22-treatmented 12h	lncRNA
TCONS_00168971	Chr3	1747476	1748181	CS_C	0	Control	lncRNA	CS_6h	0	flg22-treatmented 6h	CS_12h	0	flg22-treatmented 12h	lncRNA	SY_C	0	Control	SY_6h	0	flg22-treatmented 6h	SY_12h	0	flg22-treatmented 12h	lncRNA
TCONS_00023822	Chr8	13635983	13636692	CS_C	0	Control	lncRNA	CS_6h	0	flg22-treatmented 6h	CS_12h	0	flg22-treatmented 12h	lncRNA	SY_C	0.0565662	Control	SY_6h	0.0683368	flg22-treatmented 6h	SY_12h	0.132965	flg22-treatmented 12h	lncRNA
TCONS_00157280	Chr13	20104530	20171608	CS_C	0	Control	lncRNA	CS_6h	0	flg22-treatmented 6h	CS_12h	0	flg22-treatmented 12h	lncRNA	SY_C	0	Control	SY_6h	0	flg22-treatmented 6h	SY_12h	0	flg22-treatmented 12h	lncRNA
TCONS_00109395	Chr14	644054	648646	CS_C	0.673727	Control	lncRNA	CS_6h	0.598036	flg22-treatmented 6h	CS_12h	0.610302	flg22-treatmented 12h	lncRNA	SY_C	0.590703	Control	SY_6h	0.591038	flg22-treatmented 6h	SY_12h	0.567117	flg22-treatmented 12h	lncRNA
CNT20235613	Chr14	18155328	18155697	CS_C	0	Control	lncRNA	CS_6h	0	flg22-treatmented 6h	CS_12h	0	flg22-treatmented 12h	lncRNA	SY_C	0.0352112	Control	SY_6h	0	flg22-treatmented 6h	SY_12h	0.07689	flg22-treatmented 12h	lncRNA
TCONS_00154745	Chr9	13237982	13238213	CS_C	0	Control	lncRNA	CS_6h	0	flg22-treatmented 6h	CS_12h	0	flg22-treatmented 12h	lncRNA	SY_C	0	Control	SY_6h	0	flg22-treatmented 6h	SY_12h	0	flg22-treatmented 12h	lncRNA
TCONS_00151994	Chr8	3107983	3108793	CS_C	0	Control	lncRNA	CS_6h	0	flg22-treatmented 6h	CS_12h	0	flg22-treatmented 12h	lncRNA	SY_C	0	Control	SY_6h	0	flg22-treatmented 6h	SY_12h	0	flg22-treatmented 12h	lncRNA
TCONS_00151993	Chr7	12878087	12878420	CS_C	0	Control	lncRNA	CS_6h	0	flg22-treatmented 6h	CS_12h	0	flg22-treatmented 12h	lncRNA	SY_C	0	Control	SY_6h	0	flg22-treatmented 6h	SY_12h	0	flg22-treatmented 12h	lncRNA
CNT20235611	Chr3	14196136	14196347	CS_C	0	Control	lncRNA	CS_6h	0	flg22-treatmented 6h	CS_12h	0	flg22-treatmented 12h	lncRNA	SY_C	0	Control	SY_6h	0	flg22-treatmented 6h	SY_12h	0	flg22-treatmented 12h	lncRNA
TCONS_00154742	Un	26091190	26092160	CS_C	0.395667	Control	lncRNA	CS_6h	0.339716	flg22-treatmented 6h	CS_12h	0.393737	flg22-treatmented 12h	lncRNA	SY_C	0.402852	Control	SY_6h	0.446812	flg22-treatmented 6h	SY_12h	0.442405	flg22-treatmented 12h	lncRNA
TCONS_00168976	Chr6	10679186	10679402	CS_C	0	Control	lncRNA	CS_6h	0	flg22-treatmented 6h	CS_12h	0	flg22-treatmented 12h	lncRNA	SY_C	0	Control	SY_6h	0	flg22-treatmented 6h	SY_12h	0	flg22-treatmented 12h	lncRNA
TCONS_00154749	Un	23324050	23326379	CS_C	0	Control	lncRNA	CS_6h	0	flg22-treatmented 6h	CS_12h	0	flg22-treatmented 12h	lncRNA	SY_C	0	Control	SY_6h	0	flg22-treatmented 6h	SY_12h	0	flg22-treatmented 12h	lncRNA
TCONS_00162114	Chr16	18826314	18858075	CS_C	0.243831	Control	lncRNA	CS_6h	0.179888	flg22-treatmented 6h	CS_12h	0	flg22-treatmented 12h	lncRNA	SY_C	0.0582735	Control	SY_6h	0.300366	flg22-treatmented 6h	SY_12h	0.0581265	flg22-treatmented 12h	lncRNA
TCONS_00143763	Chr4	21249801	21250141	CS_C	0	Control	lncRNA	CS_6h	0	flg22-treatmented 6h	CS_12h	0	flg22-treatmented 12h	lncRNA	SY_C	0	Control	SY_6h	0	flg22-treatmented 6h	SY_12h	0	flg22-treatmented 12h	lncRNA
TCONS_00143761	Chr2	15054372	15054789	CS_C	0.0205447	Control	lncRNA	CS_6h	0.068426	flg22-treatmented 6h	CS_12h	0.328227	flg22-treatmented 12h	lncRNA	SY_C	0	Control	SY_6h	0	flg22-treatmented 6h	SY_12h	0.0122135	flg22-treatmented 12h	lncRNA
TCONS_00143767	Chr1	20883451	20885561	CS_C	0	Control	lncRNA	CS_6h	0	flg22-treatmented 6h	CS_12h	0	flg22-treatmented 12h	lncRNA	SY_C	0	Control	SY_6h	0	flg22-treatmented 6h	SY_12h	0	flg22-treatmented 12h	lncRNA
TCONS_00143766	Chr17	2903910	2910264	CS_C	0	Control	lncRNA	CS_6h	0	flg22-treatmented 6h	CS_12h	0	flg22-treatmented 12h	lncRNA	SY_C	0	Control	SY_6h	0	flg22-treatmented 6h	SY_12h	0	flg22-treatmented 12h	lncRNA
TCONS_00143765	Chr13	20470280	20475315	CS_C	0	Control	lncRNA	CS_6h	0	flg22-treatmented 6h	CS_12h	0	flg22-treatmented 12h	lncRNA	SY_C	0	Control	SY_6h	0	flg22-treatmented 6h	SY_12h	0	flg22-treatmented 12h	lncRNA
TCONS_00143764	Chr7	7211117	7211768	CS_C	0	Control	lncRNA	CS_6h	0	flg22-treatmented 6h	CS_12h	0	flg22-treatmented 12h	lncRNA	SY_C	0	Control	SY_6h	0	flg22-treatmented 6h	SY_12h	0	flg22-treatmented 12h	lncRNA
TCONS_00061199	Chr16	1507284	1507798	CS_C	0.497278	Control	lncRNA	CS_6h	0.455843	flg22-treatmented 6h	CS_12h	0.419828	flg22-treatmented 12h	lncRNA	SY_C	0.365266	Control	SY_6h	0.377831	flg22-treatmented 6h	SY_12h	0.436413	flg22-treatmented 12h	lncRNA
TCONS_00104719	Chr18	27763816	27861461	CS_C	0.255332	Control	lncRNA	CS_6h	0.417374	flg22-treatmented 6h	CS_12h	0.576375	flg22-treatmented 12h	lncRNA	SY_C	0.0344535	Control	SY_6h	0.171621	flg22-treatmented 6h	SY_12h	0.317511	flg22-treatmented 12h	lncRNA
TCONS_00104712	Chr16	1507284	1507798	CS_C	0	Control	lncRNA	CS_6h	0	flg22-treatmented 6h	CS_12h	0	flg22-treatmented 12h	lncRNA	SY_C	0	Control	SY_6h	0	flg22-treatmented 6h	SY_12h	0	flg22-treatmented 12h	lncRNA
TCONS_00104711	Chr17	11300680	11303652	CS_C	0	Control	lncRNA	CS_6h	0	flg22-treatmented 6h	CS_12h	0	flg22-treatmented 12h	lncRNA	SY_C	0	Control	SY_6h	0	flg22-treatmented 6h	SY_12h	0	flg22-treatmented 12h	lncRNA
TCONS_00104717	Chr17	11300680	11303652	CS_C	0	Control	lncRNA	CS_6h	0	flg22-treatmented 6h	CS_12h	0	flg22-treatmented 12h	lncRNA	SY_C	0	Control	SY_6h	0	flg22-treatmented 6h	SY_12h	0	flg22-treatmented 12h	lncRNA
TCONS_00104716	Chr17	11300680	11303652	CS_C	0	Control	lncRNA	CS_6h	0	flg22-treatmented 6h	CS_12h	0	flg22-treatmented 12h	lncRNA	SY_C	0	Control	SY_6h	0	flg22-treatmented 6h	SY_12h	0	flg22-treatmented 12h	lncRNA
TCONS_00104714	Chr16	18853095	18949151	CS_C	0	Control	lncRNA	CS_6h	0	flg22-treatmented 6h	CS_12h	0	flg22-treatmented 12h	lncRNA	SY_C	0	Control	SY_6h	0	flg22-treatmented 6h	SY_12h	0	flg22-treatmented 12h	lncRNA
TCONS_00102014	Chr16	18949313	18949607	CS_C	0.182357	Control	lncRNA	CS_6h	0.139393	flg22-treatmented 6h	CS_12h	0.238666	flg22-treatmented 12h	lncRNA	SY_C	0.151003	Control	SY_6h	0.102219	flg22-treatmented 6h	SY_12h	0.280456	flg22-treatmented 12h	lncRNA
TCONS_00102013	Chr17	11300680	11303652	CS_C	0.120543	Control	lncRNA	CS_6h	0.0743735	flg22-treatmented 6h	CS_12h	0.0252915	flg22-treatmented 12h	lncRNA	SY_C	0.485255	Control	SY_6h	0.595439	flg22-treatmented 6h	SY_12h	0.635742	flg22-treatmented 12h	lncRNA
TCONS_00102018	Chr17	11300680	11303652	CS_C	0	Control	lncRNA	CS_6h	0	flg22-treatmented 6h	CS_12h	0	flg22-treatmented 12h	lncRNA	SY_C	0	Control	SY_6h	0	flg22-treatmented 6h	SY_12h	0	flg22-treatmented 12h	lncRNA
TCONS_00102019	Chr3	5317083	5317328	CS_C	0	Control	lncRNA	CS_6h	0	flg22-treatmented 6h	CS_12h	0	flg22-treatmented 12h	lncRNA	SY_C	0	Control	SY_6h	0	flg22-treatmented 6h	SY_12h	0	flg22-treatmented 12h	lncRNA
TCONS_00094849	Chr8	4735617	4737125	CS_C	0.310417	Control	lncRNA	CS_6h	0.369842	flg22-treatmented 6h	CS_12h	0.229348	flg22-treatmented 12h	lncRNA	SY_C	0	Control	SY_6h	0	flg22-treatmented 6h	SY_12h	0	flg22-treatmented 12h	lncRNA
TCONS_00155199	Chr19	8274845	8275547	CS_C	0	Control	lncRNA	CS_6h	0	flg22-treatmented 6h	CS_12h	0	flg22-treatmented 12h	lncRNA	SY_C	0	Control	SY_6h	0	flg22-treatmented 6h	SY_12h	0	flg22-treatmented 12h	lncRNA
TCONS_00023244	Chr4	1894154	1894640	CS_C	0.597372	Control	lncRNA	CS_6h	0.817163	flg22-treatmented 6h	CS_12h	0.761059	flg22-treatmented 12h	lncRNA	SY_C	0.8281	Control	SY_6h	0.808168	flg22-treatmented 6h	SY_12h	0.765779	flg22-treatmented 12h	lncRNA
TCONS_00023243	Chr16	1621637	1622192	CS_C	0.452532	Control	lncRNA	CS_6h	0	flg22-treatmented 6h	CS_12h	0.17603	flg22-treatmented 12h	lncRNA	SY_C	0.819848	Control	SY_6h	0.87075	flg22-treatmented 6h	SY_12h	0.566697	flg22-treatmented 12h	lncRNA
TCONS_00076962	Chr14	2178912	2246955	CS_C	0.17456	Control	lncRNA	CS_6h	0.258945	flg22-treatmented 6h	CS_12h	0.313799	flg22-treatmented 12h	lncRNA	SY_C	0.104337	Control	SY_6h	0.0726298	flg22-treatmented 6h	SY_12h	0.0960277	flg22-treatmented 12h	lncRNA
TCONS_00039370	Chr5	24333836	24334727	CS_C	0.616254	Control	lncRNA	CS_6h	0.685417	flg22-treatmented 6h	CS_12h	0.673277	flg22-treatmented 12h	lncRNA	SY_C	0.891495	Control	SY_6h	0.995383	flg22-treatmented 6h	SY_12h	0.999528	flg22-treatmented 12h	lncRNA
TCONS_00123749	Chr3	14403539	14404099	CS_C	0	Control	lncRNA	CS_6h	0	flg22-treatmented 6h	CS_12h	0	flg22-treatmented 12h	lncRNA	SY_C	0	Control	SY_6h	0	flg22-treatmented 6h	SY_12h	0	flg22-treatmented 12h	lncRNA
TCONS_00179045	Chr8	19998983	20009164	CS_C	0	Control	lncRNA	CS_6h	0	flg22-treatmented 6h	CS_12h	0	flg22-treatmented 12h	lncRNA	SY_C	0	Control	SY_6h	0	flg22-treatmented 6h	SY_12h	0	flg22-treatmented 12h	lncRNA
TCONS_00131014	Chr1	16863809	16867552	CS_C	0	Control	lncRNA	CS_6h	0	flg22-treatmented 6h	CS_12h	0	flg22-treatmented 12h	lncRNA	SY_C	0	Control	SY_6h	0	flg22-treatmented 6h	SY_12h	0	flg22-treatmented 12h	lncRNA
TCONS_00131017	Chr1	16863809	16867552	CS_C	0	Control	lncRNA	CS_6h	0	flg22-treatmented 6h	CS_12h	0	flg22-treatmented 12h	lncRNA	SY_C	0	Control	SY_6h	0	flg22-treatmented 6h	SY_12h	0	flg22-treatmented 12h	lncRNA
TCONS_00158475	Chr11	1471122	1471371	CS_C	0.0942794	Control	lncRNA	CS_6h	0	flg22-treatmented 6h	CS_12h	0.0972096	flg22-treatmented 12h	lncRNA	SY_C	0.314767	Control	SY_6h	0.159724	flg22-treatmented 6h	SY_12h	0.0823934	flg22-treatmented 12h	lncRNA
TCONS_00054413	Chr1	16863809	16867552	CS_C	0	Control	lncRNA	CS_6h	0	flg22-treatmented 6h	CS_12h	0	flg22-treatmented 12h	lncRNA	SY_C	0	Control	SY_6h	0	flg22-treatmented 6h	SY_12h	0	flg22-treatmented 12h	lncRNA
TCONS_00128843	Chr13	19867062	19867609	CS_C	0	Control	lncRNA	CS_6h	0	flg22-treatmented 6h	CS_12h	0	flg22-treatmented 12h	lncRNA	SY_C	0	Control	SY_6h	0	flg22-treatmented 6h	SY_12h	0	flg22-treatmented 12h	lncRNA
TCONS_00128844	Chr17	1047893	1048301	CS_C	0	Control	lncRNA	CS_6h	0.0032719	flg22-treatmented 6h	CS_12h	0	flg22-treatmented 12h	lncRNA	SY_C	0.00348741	Control	SY_6h	0.011139	flg22-treatmented 6h	SY_12h	0.00599369	flg22-treatmented 12h	lncRNA
TCONS_00128847	Chr16	1685105	1685599	CS_C	1.04937	Control	lncRNA	CS_6h	0.744906	flg22-treatmented 6h	CS_12h	0.687922	flg22-treatmented 12h	lncRNA	SY_C	0.813739	Control	SY_6h	0.907452	flg22-treatmented 6h	SY_12h	0.747919	flg22-treatmented 12h	lncRNA
TCONS_00128846	Chr1	6038992	6039659	CS_C	0	Control	lncRNA	CS_6h	0	flg22-treatmented 6h	CS_12h	0	flg22-treatmented 12h	lncRNA	SY_C	0	Control	SY_6h	0	flg22-treatmented 6h	SY_12h	0	flg22-treatmented 12h	lncRNA
TCONS_00050527	Chr9	21781770	21785732	CS_C	0	Control	lncRNA	CS_6h	0	flg22-treatmented 6h	CS_12h	0	flg22-treatmented 12h	lncRNA	SY_C	0	Control	SY_6h	0	flg22-treatmented 6h	SY_12h	0	flg22-treatmented 12h	lncRNA
TCONS_00103050	Chr17	1245674	1258717	CS_C	0.257379	Control	lncRNA	CS_6h	0.170284	flg22-treatmented 6h	CS_12h	0.228015	flg22-treatmented 12h	lncRNA	SY_C	0.252237	Control	SY_6h	0.263076	flg22-treatmented 6h	SY_12h	0.246198	flg22-treatmented 12h	lncRNA
TCONS_00103052	Chr4	11743965	11744185	CS_C	0.1443	Control	lncRNA	CS_6h	0.1545	flg22-treatmented 6h	CS_12h	0.225824	flg22-treatmented 12h	lncRNA	SY_C	0.154816	Control	SY_6h	0.313323	flg22-treatmented 6h	SY_12h	0.280239	flg22-treatmented 12h	lncRNA
TCONS_00103055	Chr18	10347608	10358581	CS_C	0.350429	Control	lncRNA	CS_6h	0.391196	flg22-treatmented 6h	CS_12h	0.281614	flg22-treatmented 12h	lncRNA	SY_C	0.677712	Control	SY_6h	0.794178	flg22-treatmented 6h	SY_12h	0.691659	flg22-treatmented 12h	lncRNA
TCONS_00103057	Chr8	17539254	17539979	CS_C	0.0156022	Control	lncRNA	CS_6h	0.0174787	flg22-treatmented 6h	CS_12h	0.0163028	flg22-treatmented 12h	lncRNA	SY_C	0.0433893	Control	SY_6h	0.232795	flg22-treatmented 6h	SY_12h	0.103802	flg22-treatmented 12h	lncRNA
TCONS_00103058	Chr4	20453721	20455076	CS_C	0.0371062	Control	lncRNA	CS_6h	0	flg22-treatmented 6h	CS_12h	0.0209362	flg22-treatmented 12h	lncRNA	SY_C	0.020926	Control	SY_6h	0	flg22-treatmented 6h	SY_12h	0	flg22-treatmented 12h	lncRNA
TCONS_00089059	Chr12	20218695	20219150	CS_C	0	Control	lncRNA	CS_6h	0	flg22-treatmented 6h	CS_12h	0	flg22-treatmented 12h	lncRNA	SY_C	0	Control	SY_6h	0	flg22-treatmented 6h	SY_12h	0	flg22-treatmented 12h	lncRNA
TCONS_00039998	Chr18	2676750	2680006	CS_C	0.0951013	Control	lncRNA	CS_6h	0.2547	flg22-treatmented 6h	CS_12h	0.185995	flg22-treatmented 12h	lncRNA	SY_C	0.284144	Control	SY_6h	0.484416	flg22-treatmented 6h	SY_12h	0.363981	flg22-treatmented 12h	lncRNA
TCONS_00014777	Chr4	1721583	1742076	CS_C	0	Control	lncRNA	CS_6h	0	flg22-treatmented 6h	CS_12h	0	flg22-treatmented 12h	lncRNA	SY_C	0	Control	SY_6h	0	flg22-treatmented 6h	SY_12h	0	flg22-treatmented 12h	lncRNA
TCONS_00014778	Chr8	22214198	22215614	CS_C	0	Control	lncRNA	CS_6h	0	flg22-treatmented 6h	CS_12h	0	flg22-treatmented 12h	lncRNA	SY_C	0	Control	SY_6h	0	flg22-treatmented 6h	SY_12h	0	flg22-treatmented 12h	lncRNA
TCONS_00130764	Chr18	9004818	9008846	CS_C	0.170871	Control	lncRNA	CS_6h	0.345258	flg22-treatmented 6h	CS_12h	0.308374	flg22-treatmented 12h	lncRNA	SY_C	0.658887	Control	SY_6h	0.352776	flg22-treatmented 6h	SY_12h	0.518532	flg22-treatmented 12h	lncRNA
TCONS_00164529	Chr1	7894768	7931941	CS_C	0	Control	lncRNA	CS_6h	0	flg22-treatmented 6h	CS_12h	0	flg22-treatmented 12h	lncRNA	SY_C	0	Control	SY_6h	0	flg22-treatmented 6h	SY_12h	0	flg22-treatmented 12h	lncRNA
CNT20237628	Chr12	3725302	3725502	CS_C	0	Control	lncRNA	CS_6h	0	flg22-treatmented 6h	CS_12h	0	flg22-treatmented 12h	lncRNA	SY_C	0	Control	SY_6h	0	flg22-treatmented 6h	SY_12h	0	flg22-treatmented 12h	lncRNA
CNT20237629	Chr16	15793430	15808540	CS_C	0	Control	lncRNA	CS_6h	0	flg22-treatmented 6h	CS_12h	0	flg22-treatmented 12h	lncRNA	SY_C	0	Control	SY_6h	0	flg22-treatmented 6h	SY_12h	0	flg22-treatmented 12h	lncRNA
TCONS_00154476	Chr18	2706250	2707535	CS_C	0	Control	lncRNA	CS_6h	0	flg22-treatmented 6h	CS_12h	0	flg22-treatmented 12h	lncRNA	SY_C	0	Control	SY_6h	0	flg22-treatmented 6h	SY_12h	0	flg22-treatmented 12h	lncRNA
TCONS_00026596	Chr14	28138447	28156283	CS_C	0.341096	Control	lncRNA	CS_6h	0.201282	flg22-treatmented 6h	CS_12h	0.174776	flg22-treatmented 12h	lncRNA	SY_C	0.0740831	Control	SY_6h	0.177051	flg22-treatmented 6h	SY_12h	0.136148	flg22-treatmented 12h	lncRNA
CNT20237625	Un	31996722	31997719	CS_C	0	Control	lncRNA	CS_6h	0	flg22-treatmented 6h	CS_12h	0	flg22-treatmented 12h	lncRNA	SY_C	0	Control	SY_6h	0	flg22-treatmented 6h	SY_12h	0	flg22-treatmented 12h	lncRNA
CNT20237626	Chr14	28134286	28142948	CS_C	0.242412	Control	lncRNA	CS_6h	0.334333	flg22-treatmented 6h	CS_12h	0.463064	flg22-treatmented 12h	lncRNA	SY_C	0.941743	Control	SY_6h	1.1438	flg22-treatmented 6h	SY_12h	1.24492	flg22-treatmented 12h	lncRNA
CNT20237627	Chr14	28134286	28156283	CS_C	0	Control	lncRNA	CS_6h	0	flg22-treatmented 6h	CS_12h	0	flg22-treatmented 12h	lncRNA	SY_C	0	Control	SY_6h	0	flg22-treatmented 6h	SY_12h	0.0302022	flg22-treatmented 12h	lncRNA
CNT20237620	Chr3	10531947	10532325	CS_C	0.910345	Control	lncRNA	CS_6h	0.953485	flg22-treatmented 6h	CS_12h	0.59591	flg22-treatmented 12h	lncRNA	SY_C	0.736345	Control	SY_6h	0.893521	flg22-treatmented 6h	SY_12h	0.738933	flg22-treatmented 12h	lncRNA
CNT20237621	Chr19	7936169	7977485	CS_C	1.09573	Control	lncRNA	CS_6h	0.835931	flg22-treatmented 6h	CS_12h	0.886794	flg22-treatmented 12h	lncRNA	SY_C	1.06353	Control	SY_6h	0.968202	flg22-treatmented 6h	SY_12h	1.17522	flg22-treatmented 12h	lncRNA
CNT20237622	Chr19	7936169	7977485	CS_C	0	Control	lncRNA	CS_6h	0	flg22-treatmented 6h	CS_12h	0	flg22-treatmented 12h	lncRNA	SY_C	0	Control	SY_6h	0	flg22-treatmented 6h	SY_12h	0	flg22-treatmented 12h	lncRNA
CNT20237623	Chr14	28134286	28156283	CS_C	0	Control	lncRNA	CS_6h	0	flg22-treatmented 6h	CS_12h	0	flg22-treatmented 12h	lncRNA	SY_C	0	Control	SY_6h	0	flg22-treatmented 6h	SY_12h	0	flg22-treatmented 12h	lncRNA
TCONS_00073254	Chr14	28144720	28158594	CS_C	0	Control	lncRNA	CS_6h	0	flg22-treatmented 6h	CS_12h	0	flg22-treatmented 12h	lncRNA	SY_C	0	Control	SY_6h	0	flg22-treatmented 6h	SY_12h	0	flg22-treatmented 12h	lncRNA
TCONS_00049824	Chr14	28138447	28156283	CS_C	0	Control	lncRNA	CS_6h	0	flg22-treatmented 6h	CS_12h	0	flg22-treatmented 12h	lncRNA	SY_C	0	Control	SY_6h	0	flg22-treatmented 6h	SY_12h	0	flg22-treatmented 12h	lncRNA
TCONS_00027979	Chr15	20118671	20125320	CS_C	0.71366	Control	lncRNA	CS_6h	0.723263	flg22-treatmented 6h	CS_12h	0.606293	flg22-treatmented 12h	lncRNA	SY_C	0.73755	Control	SY_6h	0.668931	flg22-treatmented 6h	SY_12h	0.685577	flg22-treatmented 12h	lncRNA
TCONS_00107530	Chr12	19769388	19795878	CS_C	0.323167	Control	lncRNA	CS_6h	0.121726	flg22-treatmented 6h	CS_12h	0.0436592	flg22-treatmented 12h	lncRNA	SY_C	0.0450465	Control	SY_6h	0	flg22-treatmented 6h	SY_12h	0.0512784	flg22-treatmented 12h	lncRNA
TCONS_00082350	Chr12	19859890	19860734	CS_C	0.165444	Control	lncRNA	CS_6h	0.124179	flg22-treatmented 6h	CS_12h	0.254452	flg22-treatmented 12h	lncRNA	SY_C	0.555365	Control	SY_6h	0.300993	flg22-treatmented 6h	SY_12h	0.37631	flg22-treatmented 12h	lncRNA
TCONS_00100087	Chr13	23520693	23521126	CS_C	0	Control	lncRNA	CS_6h	0	flg22-treatmented 6h	CS_12h	0.0907392	flg22-treatmented 12h	lncRNA	SY_C	0.130468	Control	SY_6h	0.0683031	flg22-treatmented 6h	SY_12h	0.313279	flg22-treatmented 12h	lncRNA
CNT20237197	Chr4	2011726	2012952	CS_C	0.47845	Control	lncRNA	CS_6h	0.340682	flg22-treatmented 6h	CS_12h	0.495422	flg22-treatmented 12h	lncRNA	SY_C	0.469652	Control	SY_6h	0.386211	flg22-treatmented 6h	SY_12h	0.520205	flg22-treatmented 12h	lncRNA
CNT20237194	Chr15	5671031	5672459	CS_C	0	Control	lncRNA	CS_6h	0	flg22-treatmented 6h	CS_12h	0	flg22-treatmented 12h	lncRNA	SY_C	0	Control	SY_6h	0	flg22-treatmented 6h	SY_12h	0	flg22-treatmented 12h	lncRNA
CNT20237195	Chr16	18140649	18149382	CS_C	0	Control	lncRNA	CS_6h	0	flg22-treatmented 6h	CS_12h	0	flg22-treatmented 12h	lncRNA	SY_C	0	Control	SY_6h	0	flg22-treatmented 6h	SY_12h	0	flg22-treatmented 12h	lncRNA
CNT20237192	Chr16	1906727	1907764	CS_C	0	Control	lncRNA	CS_6h	0	flg22-treatmented 6h	CS_12h	0	flg22-treatmented 12h	lncRNA	SY_C	0	Control	SY_6h	0	flg22-treatmented 6h	SY_12h	0	flg22-treatmented 12h	lncRNA
CNT20237193	Chr2	3799735	3812912	CS_C	0	Control	lncRNA	CS_6h	0	flg22-treatmented 6h	CS_12h	0	flg22-treatmented 12h	lncRNA	SY_C	0	Control	SY_6h	0	flg22-treatmented 6h	SY_12h	0	flg22-treatmented 12h	lncRNA
CNT20237190	Chr18	3528064	3528527	CS_C	0.855934	Control	lncRNA	CS_6h	0.789617	flg22-treatmented 6h	CS_12h	0.677339	flg22-treatmented 12h	lncRNA	SY_C	0.503236	Control	SY_6h	0.607198	flg22-treatmented 6h	SY_12h	0.563699	flg22-treatmented 12h	lncRNA
CNT20237191	Chr6	4441475	4442051	CS_C	1.08463	Control	lncRNA	CS_6h	1.03222	flg22-treatmented 6h	CS_12h	1.07213	flg22-treatmented 12h	lncRNA	SY_C	1.51171	Control	SY_6h	1.56306	flg22-treatmented 6h	SY_12h	1.60591	flg22-treatmented 12h	lncRNA
CNT20237198	Chr14	21304185	21306432	CS_C	0	Control	lncRNA	CS_6h	0	flg22-treatmented 6h	CS_12h	0	flg22-treatmented 12h	lncRNA	SY_C	0	Control	SY_6h	0	flg22-treatmented 6h	SY_12h	0	flg22-treatmented 12h	lncRNA
CNT20237199	Un	1727074	1730243	CS_C	0.965747	Control	lncRNA	CS_6h	0.923505	flg22-treatmented 6h	CS_12h	0.848598	flg22-treatmented 12h	lncRNA	SY_C	1.14571	Control	SY_6h	1.20035	flg22-treatmented 6h	SY_12h	1.21178	flg22-treatmented 12h	lncRNA
TCONS_00021484	Chr7	14823715	14823915	CS_C	0.102659	Control	lncRNA	CS_6h	0.0948222	flg22-treatmented 6h	CS_12h	0.0839955	flg22-treatmented 12h	lncRNA	SY_C	0.0690853	Control	SY_6h	0.0871782	flg22-treatmented 6h	SY_12h	0.0620292	flg22-treatmented 12h	lncRNA
TCONS_00021480	Chr12	7776436	7777121	CS_C	0.385659	Control	lncRNA	CS_6h	0.285456	flg22-treatmented 6h	CS_12h	0.398743	flg22-treatmented 12h	lncRNA	SY_C	0.518511	Control	SY_6h	0.438199	flg22-treatmented 6h	SY_12h	0.496108	flg22-treatmented 12h	lncRNA
TCONS_00021482	Chr18	5750021	5750455	CS_C	0	Control	lncRNA	CS_6h	0	flg22-treatmented 6h	CS_12h	0	flg22-treatmented 12h	lncRNA	SY_C	0	Control	SY_6h	0	flg22-treatmented 6h	SY_12h	0	flg22-treatmented 12h	lncRNA
TCONS_00021488	Un	9654453	9654828	CS_C	0.220998	Control	lncRNA	CS_6h	0.149748	flg22-treatmented 6h	CS_12h	0.196202	flg22-treatmented 12h	lncRNA	SY_C	0.189277	Control	SY_6h	0.26861	flg22-treatmented 6h	SY_12h	0.235476	flg22-treatmented 12h	lncRNA
CNT20239561	Un	22643262	22643551	CS_C	0.157865	Control	lncRNA	CS_6h	0.423758	flg22-treatmented 6h	CS_12h	0.270543	flg22-treatmented 12h	lncRNA	SY_C	0.49492	Control	SY_6h	0.419985	flg22-treatmented 6h	SY_12h	0.416945	flg22-treatmented 12h	lncRNA
CNT20236572	Chr7	19763954	19765819	CS_C	0.147687	Control	lncRNA	CS_6h	0.147803	flg22-treatmented 6h	CS_12h	0.0849631	flg22-treatmented 12h	lncRNA	SY_C	0.0982518	Control	SY_6h	0.108383	flg22-treatmented 6h	SY_12h	0.0782897	flg22-treatmented 12h	lncRNA
TCONS_00004907	Chr7	19763954	19765819	CS_C	0	Control	lncRNA	CS_6h	0.0780211	flg22-treatmented 6h	CS_12h	0	flg22-treatmented 12h	lncRNA	SY_C	0.193167	Control	SY_6h	0.450551	flg22-treatmented 6h	SY_12h	0.0829576	flg22-treatmented 12h	lncRNA
CNT20239562	Chr12	20090387	20094130	CS_C	0	Control	lncRNA	CS_6h	0	flg22-treatmented 6h	CS_12h	0	flg22-treatmented 12h	lncRNA	SY_C	0	Control	SY_6h	0	flg22-treatmented 6h	SY_12h	0	flg22-treatmented 12h	lncRNA
CNT20239565	Chr18	21727045	21728801	CS_C	0.404005	Control	lncRNA	CS_6h	0.715742	flg22-treatmented 6h	CS_12h	0.599774	flg22-treatmented 12h	lncRNA	SY_C	0.569354	Control	SY_6h	0.538736	flg22-treatmented 6h	SY_12h	0.554092	flg22-treatmented 12h	lncRNA
CNT20239564	Chr2	3601704	3603875	CS_C	0	Control	lncRNA	CS_6h	0	flg22-treatmented 6h	CS_12h	0	flg22-treatmented 12h	lncRNA	SY_C	0	Control	SY_6h	0	flg22-treatmented 6h	SY_12h	0	flg22-treatmented 12h	lncRNA
CNT20236575	Chr1	9748221	9750604	CS_C	0	Control	lncRNA	CS_6h	0	flg22-treatmented 6h	CS_12h	0	flg22-treatmented 12h	lncRNA	SY_C	0	Control	SY_6h	0	flg22-treatmented 6h	SY_12h	0.0363701	flg22-treatmented 12h	lncRNA
CNT20239566	Chr3	11247415	11262656	CS_C	0	Control	lncRNA	CS_6h	0	flg22-treatmented 6h	CS_12h	0	flg22-treatmented 12h	lncRNA	SY_C	0	Control	SY_6h	0	flg22-treatmented 6h	SY_12h	0.103468	flg22-treatmented 12h	lncRNA
CNT20239569	Chr18	26230075	26231389	CS_C	0	Control	lncRNA	CS_6h	0	flg22-treatmented 6h	CS_12h	0	flg22-treatmented 12h	lncRNA	SY_C	0	Control	SY_6h	0	flg22-treatmented 6h	SY_12h	0	flg22-treatmented 12h	lncRNA
TCONS_00141912	Chr4	20459653	20460029	CS_C	1.49496	Control	lncRNA	CS_6h	1.48945	flg22-treatmented 6h	CS_12h	1.14363	flg22-treatmented 12h	lncRNA	SY_C	0	Control	SY_6h	1.04125	flg22-treatmented 6h	SY_12h	0	flg22-treatmented 12h	lncRNA
CNT20236579	Chr8	14049889	14060051	CS_C	0	Control	lncRNA	CS_6h	0	flg22-treatmented 6h	CS_12h	0	flg22-treatmented 12h	lncRNA	SY_C	0	Control	SY_6h	0	flg22-treatmented 6h	SY_12h	0	flg22-treatmented 12h	lncRNA
CNT20236578	Chr13	22109401	22109667	CS_C	0	Control	lncRNA	CS_6h	0	flg22-treatmented 6h	CS_12h	0	flg22-treatmented 12h	lncRNA	SY_C	0.0292008	Control	SY_6h	0.062042	flg22-treatmented 6h	SY_12h	0.00992684	flg22-treatmented 12h	lncRNA
TCONS_00031504	Chr18	17844012	17844943	CS_C	0.189519	Control	lncRNA	CS_6h	0.21172	flg22-treatmented 6h	CS_12h	0	flg22-treatmented 12h	lncRNA	SY_C	0.164788	Control	SY_6h	0.23697	flg22-treatmented 6h	SY_12h	0.441269	flg22-treatmented 12h	lncRNA
TCONS_00136353	Chr18	2642676	2644396	CS_C	0.387492	Control	lncRNA	CS_6h	0.227819	flg22-treatmented 6h	CS_12h	0.249063	flg22-treatmented 12h	lncRNA	SY_C	0.387855	Control	SY_6h	0.263942	flg22-treatmented 6h	SY_12h	0.243843	flg22-treatmented 12h	lncRNA
TCONS_00062725	Chr12	5106590	5115734	CS_C	0	Control	lncRNA	CS_6h	0	flg22-treatmented 6h	CS_12h	0	flg22-treatmented 12h	lncRNA	SY_C	0	Control	SY_6h	0	flg22-treatmented 6h	SY_12h	0	flg22-treatmented 12h	lncRNA
TCONS_00122508	Chr16	21750021	21751529	CS_C	0.704631	Control	lncRNA	CS_6h	0.599771	flg22-treatmented 6h	CS_12h	0.718802	flg22-treatmented 12h	lncRNA	SY_C	0.714647	Control	SY_6h	0.454205	flg22-treatmented 6h	SY_12h	0.514333	flg22-treatmented 12h	lncRNA
TCONS_00122500	Chr9	6728688	6729017	CS_C	0	Control	lncRNA	CS_6h	0	flg22-treatmented 6h	CS_12h	0	flg22-treatmented 12h	lncRNA	SY_C	0	Control	SY_6h	0	flg22-treatmented 6h	SY_12h	0	flg22-treatmented 12h	lncRNA
TCONS_00122501	Chr10	6564406	6564767	CS_C	0	Control	lncRNA	CS_6h	0	flg22-treatmented 6h	CS_12h	0	flg22-treatmented 12h	lncRNA	SY_C	0.0153755	Control	SY_6h	0	flg22-treatmented 6h	SY_12h	0	flg22-treatmented 12h	lncRNA
TCONS_00122507	Chr6	779426	780471	CS_C	0.600427	Control	lncRNA	CS_6h	0.498151	flg22-treatmented 6h	CS_12h	0.435883	flg22-treatmented 12h	lncRNA	SY_C	0.6494	Control	SY_6h	0.720854	flg22-treatmented 6h	SY_12h	0.587173	flg22-treatmented 12h	lncRNA
TCONS_00024660	Chr10	9265044	9266824	CS_C	0	Control	lncRNA	CS_6h	0	flg22-treatmented 6h	CS_12h	0	flg22-treatmented 12h	lncRNA	SY_C	0	Control	SY_6h	0	flg22-treatmented 6h	SY_12h	0	flg22-treatmented 12h	lncRNA
TCONS_00024668	Chr3	10002269	10045281	CS_C	0	Control	lncRNA	CS_6h	0	flg22-treatmented 6h	CS_12h	0	flg22-treatmented 12h	lncRNA	SY_C	0	Control	SY_6h	0	flg22-treatmented 6h	SY_12h	0	flg22-treatmented 12h	lncRNA
TCONS_00038102	Chr10	9270400	9271759	CS_C	0	Control	lncRNA	CS_6h	0	flg22-treatmented 6h	CS_12h	0	flg22-treatmented 12h	lncRNA	SY_C	0	Control	SY_6h	0	flg22-treatmented 6h	SY_12h	0	flg22-treatmented 12h	lncRNA
TCONS_00062727	Chr3	10002269	10045281	CS_C	0	Control	lncRNA	CS_6h	0	flg22-treatmented 6h	CS_12h	0	flg22-treatmented 12h	lncRNA	SY_C	0	Control	SY_6h	0	flg22-treatmented 6h	SY_12h	0	flg22-treatmented 12h	lncRNA
TCONS_00038100	Chr3	10002269	10045281	CS_C	0	Control	lncRNA	CS_6h	0	flg22-treatmented 6h	CS_12h	0	flg22-treatmented 12h	lncRNA	SY_C	0.0868663	Control	SY_6h	0.0914277	flg22-treatmented 6h	SY_12h	0.0500443	flg22-treatmented 12h	lncRNA
CNT20238210	Chr14	6759137	6760083	CS_C	0	Control	lncRNA	CS_6h	0	flg22-treatmented 6h	CS_12h	0	flg22-treatmented 12h	lncRNA	SY_C	0	Control	SY_6h	0	flg22-treatmented 6h	SY_12h	0	flg22-treatmented 12h	lncRNA
CNT20238211	Chr3	10002269	10045281	CS_C	0	Control	lncRNA	CS_6h	0	flg22-treatmented 6h	CS_12h	0	flg22-treatmented 12h	lncRNA	SY_C	0	Control	SY_6h	0	flg22-treatmented 6h	SY_12h	0	flg22-treatmented 12h	lncRNA
CNT20238212	Chr11	3285686	3287778	CS_C	0	Control	lncRNA	CS_6h	0	flg22-treatmented 6h	CS_12h	0	flg22-treatmented 12h	lncRNA	SY_C	0	Control	SY_6h	0	flg22-treatmented 6h	SY_12h	0	flg22-treatmented 12h	lncRNA
CNT20238213	Chr8	3136147	3142529	CS_C	0	Control	lncRNA	CS_6h	0	flg22-treatmented 6h	CS_12h	0	flg22-treatmented 12h	lncRNA	SY_C	0	Control	SY_6h	0	flg22-treatmented 6h	SY_12h	0	flg22-treatmented 12h	lncRNA
CNT20238214	Chr13	21109134	21109595	CS_C	0	Control	lncRNA	CS_6h	0	flg22-treatmented 6h	CS_12h	0	flg22-treatmented 12h	lncRNA	SY_C	0	Control	SY_6h	0	flg22-treatmented 6h	SY_12h	0	flg22-treatmented 12h	lncRNA
CNT20238215	Chr3	17002102	17003572	CS_C	0	Control	lncRNA	CS_6h	0	flg22-treatmented 6h	CS_12h	0	flg22-treatmented 12h	lncRNA	SY_C	0	Control	SY_6h	0	flg22-treatmented 6h	SY_12h	0	flg22-treatmented 12h	lncRNA
CNT20238216	Chr11	3285686	3287778	CS_C	0	Control	lncRNA	CS_6h	0	flg22-treatmented 6h	CS_12h	0	flg22-treatmented 12h	lncRNA	SY_C	0	Control	SY_6h	0	flg22-treatmented 6h	SY_12h	0	flg22-treatmented 12h	lncRNA
CNT20238217	Chr11	3285686	3287778	CS_C	0	Control	lncRNA	CS_6h	0	flg22-treatmented 6h	CS_12h	0	flg22-treatmented 12h	lncRNA	SY_C	0	Control	SY_6h	0	flg22-treatmented 6h	SY_12h	0	flg22-treatmented 12h	lncRNA
CNT20238218	Chr11	6355485	6356218	CS_C	0	Control	lncRNA	CS_6h	0	flg22-treatmented 6h	CS_12h	0	flg22-treatmented 12h	lncRNA	SY_C	0	Control	SY_6h	0	flg22-treatmented 6h	SY_12h	0	flg22-treatmented 12h	lncRNA
CNT20238219	Chr11	3285686	3287778	CS_C	0	Control	lncRNA	CS_6h	0	flg22-treatmented 6h	CS_12h	0	flg22-treatmented 12h	lncRNA	SY_C	0	Control	SY_6h	0	flg22-treatmented 6h	SY_12h	0	flg22-treatmented 12h	lncRNA
TCONS_00081076	Chr11	3285686	3287778	CS_C	0	Control	lncRNA	CS_6h	0	flg22-treatmented 6h	CS_12h	0	flg22-treatmented 12h	lncRNA	SY_C	0	Control	SY_6h	0	flg22-treatmented 6h	SY_12h	0	flg22-treatmented 12h	lncRNA
TCONS_00007768	Chr6	7389456	7390262	CS_C	0	Control	lncRNA	CS_6h	0	flg22-treatmented 6h	CS_12h	0	flg22-treatmented 12h	lncRNA	SY_C	0	Control	SY_6h	0	flg22-treatmented 6h	SY_12h	0	flg22-treatmented 12h	lncRNA
TCONS_00071274	Chr11	3285686	3287778	CS_C	0.141512	Control	lncRNA	CS_6h	0.0597631	flg22-treatmented 6h	CS_12h	0	flg22-treatmented 12h	lncRNA	SY_C	0.116504	Control	SY_6h	0	flg22-treatmented 6h	SY_12h	0.116265	flg22-treatmented 12h	lncRNA
TCONS_00071273	Chr11	3285686	3287778	CS_C	0	Control	lncRNA	CS_6h	0	flg22-treatmented 6h	CS_12h	0	flg22-treatmented 12h	lncRNA	SY_C	0	Control	SY_6h	0	flg22-treatmented 6h	SY_12h	0	flg22-treatmented 12h	lncRNA
TCONS_00124836	Chr17	11789756	11790862	CS_C	0	Control	lncRNA	CS_6h	0	flg22-treatmented 6h	CS_12h	0	flg22-treatmented 12h	lncRNA	SY_C	0	Control	SY_6h	0	flg22-treatmented 6h	SY_12h	0	flg22-treatmented 12h	lncRNA
TCONS_00124837	Chr13	8147936	8148343	CS_C	0	Control	lncRNA	CS_6h	0	flg22-treatmented 6h	CS_12h	0.0722012	flg22-treatmented 12h	lncRNA	SY_C	0.379968	Control	SY_6h	0.299749	flg22-treatmented 6h	SY_12h	0.430076	flg22-treatmented 12h	lncRNA
TCONS_00035503	Chr14	1301828	1302897	CS_C	0.296916	Control	lncRNA	CS_6h	0.354591	flg22-treatmented 6h	CS_12h	0.195173	flg22-treatmented 12h	lncRNA	SY_C	0.178183	Control	SY_6h	0.0814902	flg22-treatmented 6h	SY_12h	0.0353175	flg22-treatmented 12h	lncRNA
TCONS_00079359	Chr18	22275908	22276946	CS_C	0	Control	lncRNA	CS_6h	0	flg22-treatmented 6h	CS_12h	0	flg22-treatmented 12h	lncRNA	SY_C	0	Control	SY_6h	0	flg22-treatmented 6h	SY_12h	0	flg22-treatmented 12h	lncRNA
TCONS_00035509	Un	29778127	29782222	CS_C	0.0445213	Control	lncRNA	CS_6h	0	flg22-treatmented 6h	CS_12h	0	flg22-treatmented 12h	lncRNA	SY_C	0.344779	Control	SY_6h	0.27482	flg22-treatmented 6h	SY_12h	0.579544	flg22-treatmented 12h	lncRNA
TCONS_00124839	Chr3	15345014	15345699	CS_C	0	Control	lncRNA	CS_6h	0	flg22-treatmented 6h	CS_12h	0	flg22-treatmented 12h	lncRNA	SY_C	0.389483	Control	SY_6h	0.148662	flg22-treatmented 6h	SY_12h	0.303796	flg22-treatmented 12h	lncRNA
TCONS_00033214	Chr1	729509	729891	CS_C	0	Control	lncRNA	CS_6h	0	flg22-treatmented 6h	CS_12h	0	flg22-treatmented 12h	lncRNA	SY_C	0	Control	SY_6h	0	flg22-treatmented 6h	SY_12h	0	flg22-treatmented 12h	lncRNA
TCONS_00033212	Chr13	3899759	3900996	CS_C	1.72082	Control	lncRNA	CS_6h	1.67532	flg22-treatmented 6h	CS_12h	1.69828	flg22-treatmented 12h	lncRNA	SY_C	1.52623	Control	SY_6h	1.3007	flg22-treatmented 6h	SY_12h	1.21959	flg22-treatmented 12h	lncRNA
TCONS_00033211	Chr13	3899759	3900996	CS_C	0	Control	lncRNA	CS_6h	0	flg22-treatmented 6h	CS_12h	0	flg22-treatmented 12h	lncRNA	SY_C	0	Control	SY_6h	0	flg22-treatmented 6h	SY_12h	0	flg22-treatmented 12h	lncRNA
TCONS_00163643	Chr10	13336113	13351195	CS_C	0	Control	lncRNA	CS_6h	0	flg22-treatmented 6h	CS_12h	0	flg22-treatmented 12h	lncRNA	SY_C	0	Control	SY_6h	0	flg22-treatmented 6h	SY_12h	0	flg22-treatmented 12h	lncRNA
TCONS_00098160	Un	21174528	21175284	CS_C	0.79402	Control	lncRNA	CS_6h	0.973258	flg22-treatmented 6h	CS_12h	0.647625	flg22-treatmented 12h	lncRNA	SY_C	0.281324	Control	SY_6h	0.163641	flg22-treatmented 6h	SY_12h	0.279826	flg22-treatmented 12h	lncRNA
TCONS_00176809	Chr18	13131650	13132615	CS_C	0	Control	lncRNA	CS_6h	0	flg22-treatmented 6h	CS_12h	0	flg22-treatmented 12h	lncRNA	SY_C	0	Control	SY_6h	0	flg22-treatmented 6h	SY_12h	0	flg22-treatmented 12h	lncRNA
TCONS_00186608	Chr5	16459293	16667412	CS_C	0	Control	lncRNA	CS_6h	0	flg22-treatmented 6h	CS_12h	0	flg22-treatmented 12h	lncRNA	SY_C	0	Control	SY_6h	0	flg22-treatmented 6h	SY_12h	0	flg22-treatmented 12h	lncRNA
TCONS_00159467	Chr14	6944172	6944854	CS_C	0	Control	lncRNA	CS_6h	0	flg22-treatmented 6h	CS_12h	0.253429	flg22-treatmented 12h	lncRNA	SY_C	0.31086	Control	SY_6h	0.379626	flg22-treatmented 6h	SY_12h	0.276225	flg22-treatmented 12h	lncRNA
CNT20235125	Chr8	5355756	5360094	CS_C	0	Control	lncRNA	CS_6h	0.0523397	flg22-treatmented 6h	CS_12h	0	flg22-treatmented 12h	lncRNA	SY_C	0.0271028	Control	SY_6h	0	flg22-treatmented 6h	SY_12h	0	flg22-treatmented 12h	lncRNA
CNT20235124	Chr7	7145559	7160893	CS_C	0.102998	Control	lncRNA	CS_6h	0.0321862	flg22-treatmented 6h	CS_12h	0.0663787	flg22-treatmented 12h	lncRNA	SY_C	0.0282345	Control	SY_6h	0.0120715	flg22-treatmented 6h	SY_12h	0.102326	flg22-treatmented 12h	lncRNA
CNT20235127	Chr5	5885961	5897838	CS_C	0	Control	lncRNA	CS_6h	0	flg22-treatmented 6h	CS_12h	0	flg22-treatmented 12h	lncRNA	SY_C	0	Control	SY_6h	0	flg22-treatmented 6h	SY_12h	0	flg22-treatmented 12h	lncRNA
CNT20235126	Chr3	15345014	15345699	CS_C	0	Control	lncRNA	CS_6h	0	flg22-treatmented 6h	CS_12h	0	flg22-treatmented 12h	lncRNA	SY_C	0	Control	SY_6h	0	flg22-treatmented 6h	SY_12h	0	flg22-treatmented 12h	lncRNA
CNT20235121	Chr1	2000841	2001418	CS_C	0	Control	lncRNA	CS_6h	0.0498246	flg22-treatmented 6h	CS_12h	0	flg22-treatmented 12h	lncRNA	SY_C	0	Control	SY_6h	0	flg22-treatmented 6h	SY_12h	0.00968824	flg22-treatmented 12h	lncRNA
CNT20235120	Chr5	1549431	1559291	CS_C	0	Control	lncRNA	CS_6h	0	flg22-treatmented 6h	CS_12h	0	flg22-treatmented 12h	lncRNA	SY_C	0	Control	SY_6h	0	flg22-treatmented 6h	SY_12h	0	flg22-treatmented 12h	lncRNA
CNT20235123	Chr11	6387160	6388155	CS_C	0	Control	lncRNA	CS_6h	0	flg22-treatmented 6h	CS_12h	0	flg22-treatmented 12h	lncRNA	SY_C	0	Control	SY_6h	0	flg22-treatmented 6h	SY_12h	0	flg22-treatmented 12h	lncRNA
CNT20235122	Chr1	6737079	6737802	CS_C	0	Control	lncRNA	CS_6h	0.0698378	flg22-treatmented 6h	CS_12h	0	flg22-treatmented 12h	lncRNA	SY_C	0	Control	SY_6h	0.0485325	flg22-treatmented 6h	SY_12h	0	flg22-treatmented 12h	lncRNA
CNT20235129	Un	40855826	40856730	CS_C	0	Control	lncRNA	CS_6h	0	flg22-treatmented 6h	CS_12h	0	flg22-treatmented 12h	lncRNA	SY_C	0	Control	SY_6h	0	flg22-treatmented 6h	SY_12h	0	flg22-treatmented 12h	lncRNA
CNT20235128	Un	40856789	40857375	CS_C	0	Control	lncRNA	CS_6h	0	flg22-treatmented 6h	CS_12h	0	flg22-treatmented 12h	lncRNA	SY_C	0	Control	SY_6h	0	flg22-treatmented 6h	SY_12h	0	flg22-treatmented 12h	lncRNA
TCONS_00058289	Chr4	366529	398108	CS_C	0.754946	Control	lncRNA	CS_6h	0.782857	flg22-treatmented 6h	CS_12h	0.968227	flg22-treatmented 12h	lncRNA	SY_C	0.756979	Control	SY_6h	0.725986	flg22-treatmented 6h	SY_12h	0.730927	flg22-treatmented 12h	lncRNA
CNT20237531	Chr4	321936	398108	CS_C	0	Control	lncRNA	CS_6h	0	flg22-treatmented 6h	CS_12h	0	flg22-treatmented 12h	lncRNA	SY_C	0	Control	SY_6h	0	flg22-treatmented 6h	SY_12h	0	flg22-treatmented 12h	lncRNA
TCONS_00081921	Chr4	278554	367930	CS_C	1.612	Control	lncRNA	CS_6h	1.59902	flg22-treatmented 6h	CS_12h	1.51167	flg22-treatmented 12h	lncRNA	SY_C	0.988353	Control	SY_6h	1.21551	flg22-treatmented 6h	SY_12h	0.838923	flg22-treatmented 12h	lncRNA
TCONS_00081923	Chr4	237426	322537	CS_C	0.508872	Control	lncRNA	CS_6h	0.34249	flg22-treatmented 6h	CS_12h	0.498558	flg22-treatmented 12h	lncRNA	SY_C	0.507881	Control	SY_6h	0.5254	flg22-treatmented 6h	SY_12h	0.487434	flg22-treatmented 12h	lncRNA
CNT20237614	Chr7	9234276	9234704	CS_C	0	Control	lncRNA	CS_6h	0.0558046	flg22-treatmented 6h	CS_12h	0	flg22-treatmented 12h	lncRNA	SY_C	0.0185572	Control	SY_6h	0	flg22-treatmented 6h	SY_12h	0	flg22-treatmented 12h	lncRNA
TCONS_00145276	Chr4	20166013	20167261	CS_C	0.0653946	Control	lncRNA	CS_6h	0.260456	flg22-treatmented 6h	CS_12h	0.222358	flg22-treatmented 12h	lncRNA	SY_C	0	Control	SY_6h	0	flg22-treatmented 6h	SY_12h	0	flg22-treatmented 12h	lncRNA
CNT20237617	Chr4	20166013	20167261	CS_C	0.801295	Control	lncRNA	CS_6h	0.687259	flg22-treatmented 6h	CS_12h	0.754327	flg22-treatmented 12h	lncRNA	SY_C	0.694355	Control	SY_6h	0.639328	flg22-treatmented 6h	SY_12h	0.634159	flg22-treatmented 12h	lncRNA
TCONS_00010444	Chr17	3862928	3893816	CS_C	0	Control	lncRNA	CS_6h	0	flg22-treatmented 6h	CS_12h	0	flg22-treatmented 12h	lncRNA	SY_C	0	Control	SY_6h	0	flg22-treatmented 6h	SY_12h	0	flg22-treatmented 12h	lncRNA
TCONS_00048848	Chr17	3862928	3893816	CS_C	0.232476	Control	lncRNA	CS_6h	0.397638	flg22-treatmented 6h	CS_12h	0.459784	flg22-treatmented 12h	lncRNA	SY_C	0.171295	Control	SY_6h	0.0921555	flg22-treatmented 6h	SY_12h	0	flg22-treatmented 12h	lncRNA
TCONS_00158738	Chr17	3862928	3893816	CS_C	0	Control	lncRNA	CS_6h	0	flg22-treatmented 6h	CS_12h	0	flg22-treatmented 12h	lncRNA	SY_C	0	Control	SY_6h	0	flg22-treatmented 6h	SY_12h	0	flg22-treatmented 12h	lncRNA
TCONS_00043746	Chr5	4863064	4865305	CS_C	0.0822899	Control	lncRNA	CS_6h	0.0287041	flg22-treatmented 6h	CS_12h	0.0883404	flg22-treatmented 12h	lncRNA	SY_C	0.0320052	Control	SY_6h	0.0414471	flg22-treatmented 6h	SY_12h	0.0746281	flg22-treatmented 12h	lncRNA
TCONS_00158732	Un	35507471	35508467	CS_C	0.0720417	Control	lncRNA	CS_6h	0.038139	flg22-treatmented 6h	CS_12h	0.0601896	flg22-treatmented 12h	lncRNA	SY_C	0	Control	SY_6h	0.0282712	flg22-treatmented 6h	SY_12h	0.0462788	flg22-treatmented 12h	lncRNA
TCONS_00158737	Chr14	17872654	17874193	CS_C	0	Control	lncRNA	CS_6h	0	flg22-treatmented 6h	CS_12h	0	flg22-treatmented 12h	lncRNA	SY_C	0	Control	SY_6h	0	flg22-treatmented 6h	SY_12h	0	flg22-treatmented 12h	lncRNA
TCONS_00049469	Chr5	13956712	13959826	CS_C	0	Control	lncRNA	CS_6h	0	flg22-treatmented 6h	CS_12h	0	flg22-treatmented 12h	lncRNA	SY_C	0	Control	SY_6h	0	flg22-treatmented 6h	SY_12h	0	flg22-treatmented 12h	lncRNA
TCONS_00044281	Chr15	13847954	13848455	CS_C	0	Control	lncRNA	CS_6h	0	flg22-treatmented 6h	CS_12h	0	flg22-treatmented 12h	lncRNA	SY_C	0	Control	SY_6h	0	flg22-treatmented 6h	SY_12h	0	flg22-treatmented 12h	lncRNA
TCONS_00169330	Chr14	27221077	27235257	CS_C	0	Control	lncRNA	CS_6h	0	flg22-treatmented 6h	CS_12h	0	flg22-treatmented 12h	lncRNA	SY_C	0	Control	SY_6h	0	flg22-treatmented 6h	SY_12h	0	flg22-treatmented 12h	lncRNA
TCONS_00169332	Chr16	21421314	21422067	CS_C	0	Control	lncRNA	CS_6h	0	flg22-treatmented 6h	CS_12h	0	flg22-treatmented 12h	lncRNA	SY_C	0	Control	SY_6h	0	flg22-treatmented 6h	SY_12h	0	flg22-treatmented 12h	lncRNA
TCONS_00169333	Chr11	17466268	17466791	CS_C	0	Control	lncRNA	CS_6h	0	flg22-treatmented 6h	CS_12h	0	flg22-treatmented 12h	lncRNA	SY_C	0	Control	SY_6h	0	flg22-treatmented 6h	SY_12h	0	flg22-treatmented 12h	lncRNA
TCONS_00034297	Chr17	4935524	4942712	CS_C	0	Control	lncRNA	CS_6h	0	flg22-treatmented 6h	CS_12h	0	flg22-treatmented 12h	lncRNA	SY_C	0.142665	Control	SY_6h	0.232558	flg22-treatmented 6h	SY_12h	0.160147	flg22-treatmented 12h	lncRNA
TCONS_00034294	Chr14	6713451	6721035	CS_C	0	Control	lncRNA	CS_6h	0	flg22-treatmented 6h	CS_12h	0	flg22-treatmented 12h	lncRNA	SY_C	0	Control	SY_6h	0	flg22-treatmented 6h	SY_12h	0	flg22-treatmented 12h	lncRNA
TCONS_00034295	Chr18	12855165	12860923	CS_C	0	Control	lncRNA	CS_6h	0	flg22-treatmented 6h	CS_12h	0	flg22-treatmented 12h	lncRNA	SY_C	0	Control	SY_6h	0	flg22-treatmented 6h	SY_12h	0	flg22-treatmented 12h	lncRNA
TCONS_00178098	Chr14	27221077	27243672	CS_C	0.487036	Control	lncRNA	CS_6h	0.431452	flg22-treatmented 6h	CS_12h	0.372626	flg22-treatmented 12h	lncRNA	SY_C	0	Control	SY_6h	0	flg22-treatmented 6h	SY_12h	0	flg22-treatmented 12h	lncRNA
TCONS_00032625	Chr18	12855165	12860923	CS_C	0	Control	lncRNA	CS_6h	0	flg22-treatmented 6h	CS_12h	0	flg22-treatmented 12h	lncRNA	SY_C	0	Control	SY_6h	0	flg22-treatmented 6h	SY_12h	0	flg22-treatmented 12h	lncRNA
TCONS_00032627	Chr19	10362883	10363498	CS_C	0	Control	lncRNA	CS_6h	0	flg22-treatmented 6h	CS_12h	0	flg22-treatmented 12h	lncRNA	SY_C	0	Control	SY_6h	0	flg22-treatmented 6h	SY_12h	0	flg22-treatmented 12h	lncRNA
TCONS_00032626	Chr8	12816910	12817887	CS_C	0	Control	lncRNA	CS_6h	0	flg22-treatmented 6h	CS_12h	0	flg22-treatmented 12h	lncRNA	SY_C	0.135179	Control	SY_6h	0	flg22-treatmented 6h	SY_12h	0	flg22-treatmented 12h	lncRNA
TCONS_00032628	Chr11	6355485	6356218	CS_C	0	Control	lncRNA	CS_6h	0	flg22-treatmented 6h	CS_12h	0	flg22-treatmented 12h	lncRNA	SY_C	0	Control	SY_6h	0	flg22-treatmented 6h	SY_12h	0	flg22-treatmented 12h	lncRNA
TCONS_00137563	Chr12	5058651	5059085	CS_C	0.258866	Control	lncRNA	CS_6h	0.251262	flg22-treatmented 6h	CS_12h	0.336426	flg22-treatmented 12h	lncRNA	SY_C	0.149762	Control	SY_6h	0.0763238	flg22-treatmented 6h	SY_12h	0.0974137	flg22-treatmented 12h	lncRNA
TCONS_00067924	Chr14	15226778	15232637	CS_C	0	Control	lncRNA	CS_6h	0	flg22-treatmented 6h	CS_12h	0	flg22-treatmented 12h	lncRNA	SY_C	0	Control	SY_6h	0	flg22-treatmented 6h	SY_12h	0	flg22-treatmented 12h	lncRNA
TCONS_00178540	Chr1	18125567	18131863	CS_C	0	Control	lncRNA	CS_6h	0	flg22-treatmented 6h	CS_12h	0	flg22-treatmented 12h	lncRNA	SY_C	0.477531	Control	SY_6h	0.409262	flg22-treatmented 6h	SY_12h	0.217911	flg22-treatmented 12h	lncRNA
TCONS_00178545	Chr1	18125567	18131863	CS_C	0.0566737	Control	lncRNA	CS_6h	0	flg22-treatmented 6h	CS_12h	0.15428	flg22-treatmented 12h	lncRNA	SY_C	0.565378	Control	SY_6h	0.913384	flg22-treatmented 6h	SY_12h	0.560004	flg22-treatmented 12h	lncRNA
TCONS_00032998	Chr1	18125567	18131863	CS_C	0.457296	Control	lncRNA	CS_6h	0.330778	flg22-treatmented 6h	CS_12h	0.366271	flg22-treatmented 12h	lncRNA	SY_C	0.464055	Control	SY_6h	0.363087	flg22-treatmented 6h	SY_12h	0.435547	flg22-treatmented 12h	lncRNA
TCONS_00178549	Chr1	18125567	18131863	CS_C	0	Control	lncRNA	CS_6h	0	flg22-treatmented 6h	CS_12h	0	flg22-treatmented 12h	lncRNA	SY_C	0	Control	SY_6h	0	flg22-treatmented 6h	SY_12h	0	flg22-treatmented 12h	lncRNA
TCONS_00178548	Chr1	18125567	18131863	CS_C	0	Control	lncRNA	CS_6h	0	flg22-treatmented 6h	CS_12h	0	flg22-treatmented 12h	lncRNA	SY_C	0.147378	Control	SY_6h	0.1587	flg22-treatmented 6h	SY_12h	0.0872604	flg22-treatmented 12h	lncRNA
TCONS_00048338	Chr1	18125567	18131863	CS_C	0.280978	Control	lncRNA	CS_6h	0	flg22-treatmented 6h	CS_12h	0	flg22-treatmented 12h	lncRNA	SY_C	0.337164	Control	SY_6h	0.369467	flg22-treatmented 6h	SY_12h	0.470222	flg22-treatmented 12h	lncRNA
TCONS_00048333	Un	38985945	38988257	CS_C	0.178226	Control	lncRNA	CS_6h	0.287515	flg22-treatmented 6h	CS_12h	0.0635931	flg22-treatmented 12h	lncRNA	SY_C	0.240552	Control	SY_6h	0.310163	flg22-treatmented 6h	SY_12h	0.230062	flg22-treatmented 12h	lncRNA
TCONS_00040109	Chr10	11745527	11746367	CS_C	0	Control	lncRNA	CS_6h	0	flg22-treatmented 6h	CS_12h	0	flg22-treatmented 12h	lncRNA	SY_C	0	Control	SY_6h	0	flg22-treatmented 6h	SY_12h	0	flg22-treatmented 12h	lncRNA
TCONS_00176390	Chr3	5454445	5454731	CS_C	0	Control	lncRNA	CS_6h	0	flg22-treatmented 6h	CS_12h	0	flg22-treatmented 12h	lncRNA	SY_C	0	Control	SY_6h	0	flg22-treatmented 6h	SY_12h	0	flg22-treatmented 12h	lncRNA
TCONS_00176391	Chr11	12936077	12937738	CS_C	0	Control	lncRNA	CS_6h	0	flg22-treatmented 6h	CS_12h	0	flg22-treatmented 12h	lncRNA	SY_C	0	Control	SY_6h	0	flg22-treatmented 6h	SY_12h	0	flg22-treatmented 12h	lncRNA
TCONS_00176399	Chr19	9865645	9866997	CS_C	0	Control	lncRNA	CS_6h	0	flg22-treatmented 6h	CS_12h	0	flg22-treatmented 12h	lncRNA	SY_C	0	Control	SY_6h	0	flg22-treatmented 6h	SY_12h	0	flg22-treatmented 12h	lncRNA
TCONS_00003697	Chr19	2027762	2028387	CS_C	0.12706	Control	lncRNA	CS_6h	0.236496	flg22-treatmented 6h	CS_12h	0.235422	flg22-treatmented 12h	lncRNA	SY_C	0.292024	Control	SY_6h	0.14098	flg22-treatmented 6h	SY_12h	0.102459	flg22-treatmented 12h	lncRNA
TCONS_00003693	Un	17920877	18004181	CS_C	0.073447	Control	lncRNA	CS_6h	0.0552143	flg22-treatmented 6h	CS_12h	0.0350263	flg22-treatmented 12h	lncRNA	SY_C	0.052686	Control	SY_6h	0.0435236	flg22-treatmented 6h	SY_12h	0.0690868	flg22-treatmented 12h	lncRNA
TCONS_00181981	Un	9493731	9494065	CS_C	0	Control	lncRNA	CS_6h	0	flg22-treatmented 6h	CS_12h	0	flg22-treatmented 12h	lncRNA	SY_C	0.205362	Control	SY_6h	0.407505	flg22-treatmented 6h	SY_12h	0.124985	flg22-treatmented 12h	lncRNA
TCONS_00153923	Chr2	12648781	12672002	CS_C	0	Control	lncRNA	CS_6h	0.0782201	flg22-treatmented 6h	CS_12h	0.244223	flg22-treatmented 12h	lncRNA	SY_C	0.144626	Control	SY_6h	0.101631	flg22-treatmented 6h	SY_12h	0.160537	flg22-treatmented 12h	lncRNA
TCONS_00055307	Un	34451643	34456927	CS_C	0.885131	Control	lncRNA	CS_6h	0.826483	flg22-treatmented 6h	CS_12h	0.776802	flg22-treatmented 12h	lncRNA	SY_C	1.02476	Control	SY_6h	0.973136	flg22-treatmented 6h	SY_12h	1.01698	flg22-treatmented 12h	lncRNA
TCONS_00046468	Chr17	1305655	1306322	CS_C	0	Control	lncRNA	CS_6h	0	flg22-treatmented 6h	CS_12h	0	flg22-treatmented 12h	lncRNA	SY_C	0.150209	Control	SY_6h	0.206682	flg22-treatmented 6h	SY_12h	0.112993	flg22-treatmented 12h	lncRNA
TCONS_00056578	Chr3	15345014	15345222	CS_C	0	Control	lncRNA	CS_6h	0	flg22-treatmented 6h	CS_12h	0	flg22-treatmented 12h	lncRNA	SY_C	0.00487685	Control	SY_6h	0.00193242	flg22-treatmented 6h	SY_12h	0	flg22-treatmented 12h	lncRNA
TCONS_00016156	Chr9	10562856	10563429	CS_C	0	Control	lncRNA	CS_6h	0	flg22-treatmented 6h	CS_12h	0	flg22-treatmented 12h	lncRNA	SY_C	0.255349	Control	SY_6h	0.223893	flg22-treatmented 6h	SY_12h	0.0595755	flg22-treatmented 12h	lncRNA
TCONS_00046460	Chr9	10553270	10554911	CS_C	0	Control	lncRNA	CS_6h	0	flg22-treatmented 6h	CS_12h	0	flg22-treatmented 12h	lncRNA	SY_C	0	Control	SY_6h	0	flg22-treatmented 6h	SY_12h	0	flg22-treatmented 12h	lncRNA
TCONS_00046461	Chr3	6444011	6445422	CS_C	0	Control	lncRNA	CS_6h	0	flg22-treatmented 6h	CS_12h	0	flg22-treatmented 12h	lncRNA	SY_C	0	Control	SY_6h	0	flg22-treatmented 6h	SY_12h	0.0494243	flg22-treatmented 12h	lncRNA
TCONS_00046462	Chr12	19764328	19766096	CS_C	0	Control	lncRNA	CS_6h	0	flg22-treatmented 6h	CS_12h	0	flg22-treatmented 12h	lncRNA	SY_C	1.13174	Control	SY_6h	0.968549	flg22-treatmented 6h	SY_12h	0.901253	flg22-treatmented 12h	lncRNA
TCONS_00046464	Chr12	5972783	5974750	CS_C	0.653517	Control	lncRNA	CS_6h	0.706163	flg22-treatmented 6h	CS_12h	0.613208	flg22-treatmented 12h	lncRNA	SY_C	0.186699	Control	SY_6h	0.473872	flg22-treatmented 6h	SY_12h	0.342891	flg22-treatmented 12h	lncRNA
TCONS_00046465	Chr12	5972783	5974750	CS_C	0	Control	lncRNA	CS_6h	0	flg22-treatmented 6h	CS_12h	0	flg22-treatmented 12h	lncRNA	SY_C	0	Control	SY_6h	0	flg22-treatmented 6h	SY_12h	0	flg22-treatmented 12h	lncRNA
TCONS_00046466	Chr12	5972783	5974750	CS_C	0	Control	lncRNA	CS_6h	0	flg22-treatmented 6h	CS_12h	0	flg22-treatmented 12h	lncRNA	SY_C	0	Control	SY_6h	0	flg22-treatmented 6h	SY_12h	0	flg22-treatmented 12h	lncRNA
TCONS_00086007	Chr16	6676099	6727539	CS_C	0	Control	lncRNA	CS_6h	0	flg22-treatmented 6h	CS_12h	0	flg22-treatmented 12h	lncRNA	SY_C	0	Control	SY_6h	0	flg22-treatmented 6h	SY_12h	0	flg22-treatmented 12h	lncRNA
TCONS_00086004	Chr15	16706883	16707532	CS_C	0.690852	Control	lncRNA	CS_6h	0.685631	flg22-treatmented 6h	CS_12h	0.604373	flg22-treatmented 12h	lncRNA	SY_C	0.605003	Control	SY_6h	0.604619	flg22-treatmented 6h	SY_12h	0.578146	flg22-treatmented 12h	lncRNA
TCONS_00012435	Un	30302594	30303068	CS_C	0	Control	lncRNA	CS_6h	0	flg22-treatmented 6h	CS_12h	0	flg22-treatmented 12h	lncRNA	SY_C	0.0319578	Control	SY_6h	0.0176422	flg22-treatmented 6h	SY_12h	0.119764	flg22-treatmented 12h	lncRNA
TCONS_00012433	Chr16	6870550	6883486	CS_C	0	Control	lncRNA	CS_6h	0	flg22-treatmented 6h	CS_12h	0	flg22-treatmented 12h	lncRNA	SY_C	0.245797	Control	SY_6h	0.302182	flg22-treatmented 6h	SY_12h	0.602944	flg22-treatmented 12h	lncRNA
TCONS_00012430	Chr15	13804779	13805926	CS_C	0	Control	lncRNA	CS_6h	0	flg22-treatmented 6h	CS_12h	0.13854	flg22-treatmented 12h	lncRNA	SY_C	0	Control	SY_6h	0	flg22-treatmented 6h	SY_12h	0.0213992	flg22-treatmented 12h	lncRNA
TCONS_00012431	Chr16	6870335	6883486	CS_C	0	Control	lncRNA	CS_6h	0	flg22-treatmented 6h	CS_12h	0	flg22-treatmented 12h	lncRNA	SY_C	0.366852	Control	SY_6h	0.569273	flg22-treatmented 6h	SY_12h	0.668327	flg22-treatmented 12h	lncRNA
TCONS_00012438	Chr17	11465289	11465986	CS_C	0	Control	lncRNA	CS_6h	0	flg22-treatmented 6h	CS_12h	0	flg22-treatmented 12h	lncRNA	SY_C	0.187699	Control	SY_6h	0.435713	flg22-treatmented 6h	SY_12h	0.576214	flg22-treatmented 12h	lncRNA
TCONS_00063717	Chr13	5114123	5115078	CS_C	0	Control	lncRNA	CS_6h	0	flg22-treatmented 6h	CS_12h	0	flg22-treatmented 12h	lncRNA	SY_C	0	Control	SY_6h	0	flg22-treatmented 6h	SY_12h	0	flg22-treatmented 12h	lncRNA
TCONS_00123320	Chr4	8722815	8723316	CS_C	0	Control	lncRNA	CS_6h	0	flg22-treatmented 6h	CS_12h	0	flg22-treatmented 12h	lncRNA	SY_C	0	Control	SY_6h	0	flg22-treatmented 6h	SY_12h	0	flg22-treatmented 12h	lncRNA
TCONS_00063715	Un	18828458	18904651	CS_C	0	Control	lncRNA	CS_6h	0	flg22-treatmented 6h	CS_12h	0	flg22-treatmented 12h	lncRNA	SY_C	0	Control	SY_6h	0	flg22-treatmented 6h	SY_12h	0	flg22-treatmented 12h	lncRNA
TCONS_00028504	Chr18	4870267	4871358	CS_C	0	Control	lncRNA	CS_6h	0	flg22-treatmented 6h	CS_12h	0	flg22-treatmented 12h	lncRNA	SY_C	0	Control	SY_6h	0	flg22-treatmented 6h	SY_12h	0	flg22-treatmented 12h	lncRNA
TCONS_00123325	Chr3	13562935	13563719	CS_C	0	Control	lncRNA	CS_6h	0	flg22-treatmented 6h	CS_12h	0	flg22-treatmented 12h	lncRNA	SY_C	0	Control	SY_6h	0	flg22-treatmented 6h	SY_12h	0	flg22-treatmented 12h	lncRNA
TCONS_00013526	Un	26257977	26264542	CS_C	0.333763	Control	lncRNA	CS_6h	0.199185	flg22-treatmented 6h	CS_12h	0	flg22-treatmented 12h	lncRNA	SY_C	0.0738191	Control	SY_6h	0.282688	flg22-treatmented 6h	SY_12h	0.259946	flg22-treatmented 12h	lncRNA
TCONS_00167273	Chr14	28134286	28156283	CS_C	0	Control	lncRNA	CS_6h	0	flg22-treatmented 6h	CS_12h	0	flg22-treatmented 12h	lncRNA	SY_C	0	Control	SY_6h	0	flg22-treatmented 6h	SY_12h	0	flg22-treatmented 12h	lncRNA
TCONS_00028509	Chr7	750220	750715	CS_C	0	Control	lncRNA	CS_6h	0	flg22-treatmented 6h	CS_12h	0	flg22-treatmented 12h	lncRNA	SY_C	0	Control	SY_6h	0	flg22-treatmented 6h	SY_12h	0	flg22-treatmented 12h	lncRNA
TCONS_00063718	Chr5	3704876	3705328	CS_C	0	Control	lncRNA	CS_6h	0	flg22-treatmented 6h	CS_12h	0	flg22-treatmented 12h	lncRNA	SY_C	0	Control	SY_6h	0	flg22-treatmented 6h	SY_12h	0	flg22-treatmented 12h	lncRNA
TCONS_00044905	Un	451544	453133	CS_C	0	Control	lncRNA	CS_6h	0	flg22-treatmented 6h	CS_12h	0	flg22-treatmented 12h	lncRNA	SY_C	0.150179	Control	SY_6h	0.273751	flg22-treatmented 6h	SY_12h	0.205993	flg22-treatmented 12h	lncRNA
TCONS_00065387	Chr8	17646597	17647599	CS_C	0.232003	Control	lncRNA	CS_6h	0.157855	flg22-treatmented 6h	CS_12h	0.199426	flg22-treatmented 12h	lncRNA	SY_C	0.46902	Control	SY_6h	0.267944	flg22-treatmented 6h	SY_12h	0.264204	flg22-treatmented 12h	lncRNA
TCONS_00065384	Un	28306109	28315243	CS_C	0	Control	lncRNA	CS_6h	0.228621	flg22-treatmented 6h	CS_12h	0	flg22-treatmented 12h	lncRNA	SY_C	0.143041	Control	SY_6h	0.351569	flg22-treatmented 6h	SY_12h	0.163959	flg22-treatmented 12h	lncRNA
TCONS_00044906	Un	28306109	28321358	CS_C	0	Control	lncRNA	CS_6h	0	flg22-treatmented 6h	CS_12h	0	flg22-treatmented 12h	lncRNA	SY_C	0	Control	SY_6h	0	flg22-treatmented 6h	SY_12h	0	flg22-treatmented 12h	lncRNA
TCONS_00044908	Un	28306109	28315243	CS_C	0	Control	lncRNA	CS_6h	0	flg22-treatmented 6h	CS_12h	0	flg22-treatmented 12h	lncRNA	SY_C	0.24827	Control	SY_6h	0.155175	flg22-treatmented 6h	SY_12h	0.316489	flg22-treatmented 12h	lncRNA
TCONS_00057195	Chr1	14954713	14954979	CS_C	0.204673	Control	lncRNA	CS_6h	0.35345	flg22-treatmented 6h	CS_12h	0.447716	flg22-treatmented 12h	lncRNA	SY_C	0	Control	SY_6h	0	flg22-treatmented 6h	SY_12h	0.059973	flg22-treatmented 12h	lncRNA
TCONS_00161300	Chr10	3943444	3943797	CS_C	0	Control	lncRNA	CS_6h	0	flg22-treatmented 6h	CS_12h	0	flg22-treatmented 12h	lncRNA	SY_C	0	Control	SY_6h	0	flg22-treatmented 6h	SY_12h	0	flg22-treatmented 12h	lncRNA
TCONS_00161303	Chr4	17849073	17851392	CS_C	0.180415	Control	lncRNA	CS_6h	0.0905896	flg22-treatmented 6h	CS_12h	0.093887	flg22-treatmented 12h	lncRNA	SY_C	0.111109	Control	SY_6h	0.0876274	flg22-treatmented 6h	SY_12h	0.164763	flg22-treatmented 12h	lncRNA
TCONS_00161302	Chr14	23224144	23224540	CS_C	0	Control	lncRNA	CS_6h	0	flg22-treatmented 6h	CS_12h	0	flg22-treatmented 12h	lncRNA	SY_C	0	Control	SY_6h	0	flg22-treatmented 6h	SY_12h	0	flg22-treatmented 12h	lncRNA
TCONS_00052653	Chr9	22653792	22654154	CS_C	0	Control	lncRNA	CS_6h	0	flg22-treatmented 6h	CS_12h	0	flg22-treatmented 12h	lncRNA	SY_C	0	Control	SY_6h	0	flg22-treatmented 6h	SY_12h	0	flg22-treatmented 12h	lncRNA
TCONS_00057228	Chr19	22624104	22627720	CS_C	0.41472	Control	lncRNA	CS_6h	0.203138	flg22-treatmented 6h	CS_12h	0.327649	flg22-treatmented 12h	lncRNA	SY_C	0	Control	SY_6h	0	flg22-treatmented 6h	SY_12h	0	flg22-treatmented 12h	lncRNA
TCONS_00152082	Chr12	18772716	18785734	CS_C	0	Control	lncRNA	CS_6h	0	flg22-treatmented 6h	CS_12h	0	flg22-treatmented 12h	lncRNA	SY_C	0	Control	SY_6h	0	flg22-treatmented 6h	SY_12h	0	flg22-treatmented 12h	lncRNA
TCONS_00113872	Chr5	4355788	4356115	CS_C	0	Control	lncRNA	CS_6h	0.178674	flg22-treatmented 6h	CS_12h	0	flg22-treatmented 12h	lncRNA	SY_C	0	Control	SY_6h	0	flg22-treatmented 6h	SY_12h	0	flg22-treatmented 12h	lncRNA
TCONS_00013386	Un	29571165	29571577	CS_C	0.962999	Control	lncRNA	CS_6h	0.988726	flg22-treatmented 6h	CS_12h	0.93239	flg22-treatmented 12h	lncRNA	SY_C	0.907035	Control	SY_6h	0.801225	flg22-treatmented 6h	SY_12h	0.823669	flg22-treatmented 12h	lncRNA
TCONS_00059354	Chr12	15417055	15442288	CS_C	0	Control	lncRNA	CS_6h	0	flg22-treatmented 6h	CS_12h	0	flg22-treatmented 12h	lncRNA	SY_C	0	Control	SY_6h	0	flg22-treatmented 6h	SY_12h	0	flg22-treatmented 12h	lncRNA
TCONS_00120679	Chr16	17315620	17320005	CS_C	0.612027	Control	lncRNA	CS_6h	0.661142	flg22-treatmented 6h	CS_12h	0.586476	flg22-treatmented 12h	lncRNA	SY_C	0.766834	Control	SY_6h	0.831594	flg22-treatmented 6h	SY_12h	0.792975	flg22-treatmented 12h	lncRNA
TCONS_00151385	Chr5	11789	13454	CS_C	0.0887404	Control	lncRNA	CS_6h	0.230455	flg22-treatmented 6h	CS_12h	0.427788	flg22-treatmented 12h	lncRNA	SY_C	0	Control	SY_6h	0	flg22-treatmented 6h	SY_12h	0	flg22-treatmented 12h	lncRNA
TCONS_00151388	Chr6	19348736	19362314	CS_C	0	Control	lncRNA	CS_6h	0	flg22-treatmented 6h	CS_12h	0	flg22-treatmented 12h	lncRNA	SY_C	0.382225	Control	SY_6h	0.15316	flg22-treatmented 6h	SY_12h	0.207079	flg22-treatmented 12h	lncRNA
TCONS_00186333	Chr7	13999320	13999522	CS_C	0	Control	lncRNA	CS_6h	0.197417	flg22-treatmented 6h	CS_12h	0.209368	flg22-treatmented 12h	lncRNA	SY_C	0.532508	Control	SY_6h	0.688028	flg22-treatmented 6h	SY_12h	0.443056	flg22-treatmented 12h	lncRNA
TCONS_00186332	Chr19	1996617	1996874	CS_C	0.101109	Control	lncRNA	CS_6h	0.255307	flg22-treatmented 6h	CS_12h	0.158444	flg22-treatmented 12h	lncRNA	SY_C	0.385066	Control	SY_6h	0.550452	flg22-treatmented 6h	SY_12h	0.428006	flg22-treatmented 12h	lncRNA
TCONS_00186337	Chr12	6902840	6908729	CS_C	0	Control	lncRNA	CS_6h	0	flg22-treatmented 6h	CS_12h	0	flg22-treatmented 12h	lncRNA	SY_C	0	Control	SY_6h	0	flg22-treatmented 6h	SY_12h	0	flg22-treatmented 12h	lncRNA
TCONS_00186336	Chr10	209123	209597	CS_C	0	Control	lncRNA	CS_6h	0	flg22-treatmented 6h	CS_12h	0	flg22-treatmented 12h	lncRNA	SY_C	0	Control	SY_6h	0	flg22-treatmented 6h	SY_12h	0.0250117	flg22-treatmented 12h	lncRNA
TCONS_00186339	Chr16	717904	718499	CS_C	0	Control	lncRNA	CS_6h	0	flg22-treatmented 6h	CS_12h	0	flg22-treatmented 12h	lncRNA	SY_C	0	Control	SY_6h	0	flg22-treatmented 6h	SY_12h	0	flg22-treatmented 12h	lncRNA
TCONS_00186338	Chr16	21258470	21272171	CS_C	0	Control	lncRNA	CS_6h	0	flg22-treatmented 6h	CS_12h	0	flg22-treatmented 12h	lncRNA	SY_C	0	Control	SY_6h	0	flg22-treatmented 6h	SY_12h	0	flg22-treatmented 12h	lncRNA
TCONS_00070812	Chr9	231745	233112	CS_C	1.15289	Control	lncRNA	CS_6h	1.36244	flg22-treatmented 6h	CS_12h	1.17309	flg22-treatmented 12h	lncRNA	SY_C	1.15853	Control	SY_6h	1.65891	flg22-treatmented 6h	SY_12h	1.25573	flg22-treatmented 12h	lncRNA
TCONS_00166651	Chr3	3889553	3890180	CS_C	0	Control	lncRNA	CS_6h	0	flg22-treatmented 6h	CS_12h	0	flg22-treatmented 12h	lncRNA	SY_C	0	Control	SY_6h	0	flg22-treatmented 6h	SY_12h	0	flg22-treatmented 12h	lncRNA
TCONS_00054884	Chr11	17757092	17771586	CS_C	0	Control	lncRNA	CS_6h	0	flg22-treatmented 6h	CS_12h	0	flg22-treatmented 12h	lncRNA	SY_C	0	Control	SY_6h	0	flg22-treatmented 6h	SY_12h	0	flg22-treatmented 12h	lncRNA
TCONS_00009034	Chr3	1553942	1557909	CS_C	0	Control	lncRNA	CS_6h	0	flg22-treatmented 6h	CS_12h	0	flg22-treatmented 12h	lncRNA	SY_C	0	Control	SY_6h	0	flg22-treatmented 6h	SY_12h	0.00876121	flg22-treatmented 12h	lncRNA
TCONS_00009032	Chr13	3223561	3260477	CS_C	0	Control	lncRNA	CS_6h	0	flg22-treatmented 6h	CS_12h	0	flg22-treatmented 12h	lncRNA	SY_C	0	Control	SY_6h	0	flg22-treatmented 6h	SY_12h	0	flg22-treatmented 12h	lncRNA
TCONS_00009033	Chr13	3222905	3260477	CS_C	0	Control	lncRNA	CS_6h	0	flg22-treatmented 6h	CS_12h	0	flg22-treatmented 12h	lncRNA	SY_C	0	Control	SY_6h	0.00463252	flg22-treatmented 6h	SY_12h	0	flg22-treatmented 12h	lncRNA
TCONS_00151655	Chr13	3222905	3260697	CS_C	0.373024	Control	lncRNA	CS_6h	0.373872	flg22-treatmented 6h	CS_12h	0.249803	flg22-treatmented 12h	lncRNA	SY_C	0.46345	Control	SY_6h	0.451975	flg22-treatmented 6h	SY_12h	0.283281	flg22-treatmented 12h	lncRNA
TCONS_00151657	Chr6	2131756	2132928	CS_C	0.876762	Control	lncRNA	CS_6h	0.857498	flg22-treatmented 6h	CS_12h	0.856759	flg22-treatmented 12h	lncRNA	SY_C	0.797531	Control	SY_6h	0.723171	flg22-treatmented 6h	SY_12h	0.788691	flg22-treatmented 12h	lncRNA
TCONS_00017241	Chr18	7732268	7733522	CS_C	0	Control	lncRNA	CS_6h	0	flg22-treatmented 6h	CS_12h	0	flg22-treatmented 12h	lncRNA	SY_C	0.146307	Control	SY_6h	0.067867	flg22-treatmented 6h	SY_12h	0.243193	flg22-treatmented 12h	lncRNA
TCONS_00066674	Chr5	4973433	4986559	CS_C	0.0623262	Control	lncRNA	CS_6h	0.128815	flg22-treatmented 6h	CS_12h	0.0532759	flg22-treatmented 12h	lncRNA	SY_C	0.142321	Control	SY_6h	0.0289708	flg22-treatmented 6h	SY_12h	0.0736342	flg22-treatmented 12h	lncRNA
TCONS_00066673	Chr5	4973433	5001817	CS_C	0	Control	lncRNA	CS_6h	0	flg22-treatmented 6h	CS_12h	0	flg22-treatmented 12h	lncRNA	SY_C	0	Control	SY_6h	0	flg22-treatmented 6h	SY_12h	0	flg22-treatmented 12h	lncRNA
TCONS_00066670	Chr10	208785	208999	CS_C	0	Control	lncRNA	CS_6h	0	flg22-treatmented 6h	CS_12h	0	flg22-treatmented 12h	lncRNA	SY_C	0	Control	SY_6h	0	flg22-treatmented 6h	SY_12h	0	flg22-treatmented 12h	lncRNA
TCONS_00160556	Chr17	4351730	4353415	CS_C	0	Control	lncRNA	CS_6h	0	flg22-treatmented 6h	CS_12h	0	flg22-treatmented 12h	lncRNA	SY_C	0.38434	Control	SY_6h	0.0670113	flg22-treatmented 6h	SY_12h	0.0902198	flg22-treatmented 12h	lncRNA
TCONS_00076313	Chr12	6700887	6702865	CS_C	1.38539	Control	lncRNA	CS_6h	1.61695	flg22-treatmented 6h	CS_12h	1.44858	flg22-treatmented 12h	lncRNA	SY_C	1.36865	Control	SY_6h	1.44642	flg22-treatmented 6h	SY_12h	1.15977	flg22-treatmented 12h	lncRNA
TCONS_00025732	Chr2	4282156	4283650	CS_C	0	Control	lncRNA	CS_6h	0	flg22-treatmented 6h	CS_12h	0	flg22-treatmented 12h	lncRNA	SY_C	0	Control	SY_6h	0	flg22-treatmented 6h	SY_12h	0	flg22-treatmented 12h	lncRNA
TCONS_00022107	Chr2	4282156	4283650	CS_C	0.196257	Control	lncRNA	CS_6h	0.210857	flg22-treatmented 6h	CS_12h	0.156447	flg22-treatmented 12h	lncRNA	SY_C	0.368045	Control	SY_6h	0.303007	flg22-treatmented 6h	SY_12h	0.255135	flg22-treatmented 12h	lncRNA
TCONS_00055688	Un	4868629	4878283	CS_C	0	Control	lncRNA	CS_6h	0	flg22-treatmented 6h	CS_12h	0	flg22-treatmented 12h	lncRNA	SY_C	0	Control	SY_6h	0	flg22-treatmented 6h	SY_12h	0	flg22-treatmented 12h	lncRNA
TCONS_00055686	Chr13	11211189	11212706	CS_C	0	Control	lncRNA	CS_6h	0	flg22-treatmented 6h	CS_12h	0	flg22-treatmented 12h	lncRNA	SY_C	0	Control	SY_6h	0	flg22-treatmented 6h	SY_12h	0	flg22-treatmented 12h	lncRNA
TCONS_00055687	Chr7	698551	699070	CS_C	0	Control	lncRNA	CS_6h	0	flg22-treatmented 6h	CS_12h	0	flg22-treatmented 12h	lncRNA	SY_C	0	Control	SY_6h	0	flg22-treatmented 6h	SY_12h	0	flg22-treatmented 12h	lncRNA
TCONS_00111436	Chr3	14034525	14034957	CS_C	0	Control	lncRNA	CS_6h	0	flg22-treatmented 6h	CS_12h	0	flg22-treatmented 12h	lncRNA	SY_C	0	Control	SY_6h	0	flg22-treatmented 6h	SY_12h	0	flg22-treatmented 12h	lncRNA
TCONS_00111437	Chr18	10227565	10228149	CS_C	0	Control	lncRNA	CS_6h	0	flg22-treatmented 6h	CS_12h	0	flg22-treatmented 12h	lncRNA	SY_C	0	Control	SY_6h	0	flg22-treatmented 6h	SY_12h	0	flg22-treatmented 12h	lncRNA
TCONS_00111433	Chr5	8714993	8720165	CS_C	0	Control	lncRNA	CS_6h	0	flg22-treatmented 6h	CS_12h	0	flg22-treatmented 12h	lncRNA	SY_C	0	Control	SY_6h	0	flg22-treatmented 6h	SY_12h	0	flg22-treatmented 12h	lncRNA
TCONS_00110744	Chr19	10887538	10887752	CS_C	0	Control	lncRNA	CS_6h	0	flg22-treatmented 6h	CS_12h	0	flg22-treatmented 12h	lncRNA	SY_C	0.235782	Control	SY_6h	0.457801	flg22-treatmented 6h	SY_12h	0.553838	flg22-treatmented 12h	lncRNA
TCONS_00187061	Chr12	18351168	18352071	CS_C	0	Control	lncRNA	CS_6h	0	flg22-treatmented 6h	CS_12h	0	flg22-treatmented 12h	lncRNA	SY_C	0	Control	SY_6h	0	flg22-treatmented 6h	SY_12h	0	flg22-treatmented 12h	lncRNA
TCONS_00187062	Chr3	16126953	16127632	CS_C	0	Control	lncRNA	CS_6h	0	flg22-treatmented 6h	CS_12h	0	flg22-treatmented 12h	lncRNA	SY_C	0	Control	SY_6h	0	flg22-treatmented 6h	SY_12h	0.0218432	flg22-treatmented 12h	lncRNA
TCONS_00187063	Chr6	3839439	3840135	CS_C	0	Control	lncRNA	CS_6h	0	flg22-treatmented 6h	CS_12h	0	flg22-treatmented 12h	lncRNA	SY_C	0	Control	SY_6h	0	flg22-treatmented 6h	SY_12h	0	flg22-treatmented 12h	lncRNA
TCONS_00160881	Chr15	20042555	20044621	CS_C	0	Control	lncRNA	CS_6h	0	flg22-treatmented 6h	CS_12h	0	flg22-treatmented 12h	lncRNA	SY_C	0	Control	SY_6h	0	flg22-treatmented 6h	SY_12h	0	flg22-treatmented 12h	lncRNA
TCONS_00160880	Chr7	16439889	16440094	CS_C	0	Control	lncRNA	CS_6h	0	flg22-treatmented 6h	CS_12h	0	flg22-treatmented 12h	lncRNA	SY_C	0	Control	SY_6h	0	flg22-treatmented 6h	SY_12h	0	flg22-treatmented 12h	lncRNA
TCONS_00160883	Chr7	896183	897169	CS_C	0	Control	lncRNA	CS_6h	0	flg22-treatmented 6h	CS_12h	0	flg22-treatmented 12h	lncRNA	SY_C	0	Control	SY_6h	0	flg22-treatmented 6h	SY_12h	0	flg22-treatmented 12h	lncRNA
TCONS_00160882	Chr6	19482766	19488317	CS_C	0	Control	lncRNA	CS_6h	0	flg22-treatmented 6h	CS_12h	0	flg22-treatmented 12h	lncRNA	SY_C	0	Control	SY_6h	0	flg22-treatmented 6h	SY_12h	0	flg22-treatmented 12h	lncRNA
TCONS_00160885	Chr4	4840247	4843074	CS_C	0	Control	lncRNA	CS_6h	0	flg22-treatmented 6h	CS_12h	0	flg22-treatmented 12h	lncRNA	SY_C	0	Control	SY_6h	0	flg22-treatmented 6h	SY_12h	0	flg22-treatmented 12h	lncRNA
TCONS_00160886	Chr11	6346302	6347224	CS_C	0	Control	lncRNA	CS_6h	0	flg22-treatmented 6h	CS_12h	0	flg22-treatmented 12h	lncRNA	SY_C	0	Control	SY_6h	0	flg22-treatmented 6h	SY_12h	0	flg22-treatmented 12h	lncRNA
TCONS_00011832	Chr19	11095091	11102058	CS_C	0	Control	lncRNA	CS_6h	0	flg22-treatmented 6h	CS_12h	0	flg22-treatmented 12h	lncRNA	SY_C	0	Control	SY_6h	0	flg22-treatmented 6h	SY_12h	0	flg22-treatmented 12h	lncRNA
TCONS_00011831	Chr4	15214420	15214753	CS_C	0	Control	lncRNA	CS_6h	0	flg22-treatmented 6h	CS_12h	0	flg22-treatmented 12h	lncRNA	SY_C	0	Control	SY_6h	0	flg22-treatmented 6h	SY_12h	0	flg22-treatmented 12h	lncRNA
TCONS_00011830	Chr7	17915304	17918762	CS_C	0	Control	lncRNA	CS_6h	0	flg22-treatmented 6h	CS_12h	0	flg22-treatmented 12h	lncRNA	SY_C	0	Control	SY_6h	0	flg22-treatmented 6h	SY_12h	0	flg22-treatmented 12h	lncRNA
TCONS_00150520	Chr14	851532	851935	CS_C	0.518875	Control	lncRNA	CS_6h	0.591132	flg22-treatmented 6h	CS_12h	0.514484	flg22-treatmented 12h	lncRNA	SY_C	0.717628	Control	SY_6h	0.688456	flg22-treatmented 6h	SY_12h	0.6224	flg22-treatmented 12h	lncRNA
TCONS_00142311	Chr18	24252444	24275322	CS_C	0.101911	Control	lncRNA	CS_6h	0	flg22-treatmented 6h	CS_12h	0	flg22-treatmented 12h	lncRNA	SY_C	0.113702	Control	SY_6h	0	flg22-treatmented 6h	SY_12h	0.149644	flg22-treatmented 12h	lncRNA
TCONS_00142310	Chr8	9345836	9389737	CS_C	0	Control	lncRNA	CS_6h	0	flg22-treatmented 6h	CS_12h	0	flg22-treatmented 12h	lncRNA	SY_C	0	Control	SY_6h	0	flg22-treatmented 6h	SY_12h	0	flg22-treatmented 12h	lncRNA
CNT20236560	Un	28222956	28231807	CS_C	0	Control	lncRNA	CS_6h	0	flg22-treatmented 6h	CS_12h	0	flg22-treatmented 12h	lncRNA	SY_C	0	Control	SY_6h	0	flg22-treatmented 6h	SY_12h	0	flg22-treatmented 12h	lncRNA
TCONS_00077044	Chr18	28210489	28219769	CS_C	0	Control	lncRNA	CS_6h	0	flg22-treatmented 6h	CS_12h	0	flg22-treatmented 12h	lncRNA	SY_C	0	Control	SY_6h	0	flg22-treatmented 6h	SY_12h	0	flg22-treatmented 12h	lncRNA
TCONS_00077043	Chr5	17547735	17558622	CS_C	0	Control	lncRNA	CS_6h	0	flg22-treatmented 6h	CS_12h	0	flg22-treatmented 12h	lncRNA	SY_C	0	Control	SY_6h	0	flg22-treatmented 6h	SY_12h	0	flg22-treatmented 12h	lncRNA
CNT20239577	Chr5	17540311	17558622	CS_C	0	Control	lncRNA	CS_6h	0	flg22-treatmented 6h	CS_12h	0	flg22-treatmented 12h	lncRNA	SY_C	0	Control	SY_6h	0	flg22-treatmented 6h	SY_12h	0	flg22-treatmented 12h	lncRNA
TCONS_00161684	Chr18	28210489	28219769	CS_C	0	Control	lncRNA	CS_6h	0	flg22-treatmented 6h	CS_12h	0	flg22-treatmented 12h	lncRNA	SY_C	0	Control	SY_6h	0	flg22-treatmented 6h	SY_12h	0	flg22-treatmented 12h	lncRNA
TCONS_00161685	Chr12	468776	502212	CS_C	0	Control	lncRNA	CS_6h	0	flg22-treatmented 6h	CS_12h	0	flg22-treatmented 12h	lncRNA	SY_C	0.0143091	Control	SY_6h	0.0204767	flg22-treatmented 6h	SY_12h	0.0533963	flg22-treatmented 12h	lncRNA
TCONS_00161686	Chr4	19513543	19520892	CS_C	0	Control	lncRNA	CS_6h	0	flg22-treatmented 6h	CS_12h	0	flg22-treatmented 12h	lncRNA	SY_C	0	Control	SY_6h	0	flg22-treatmented 6h	SY_12h	0	flg22-treatmented 12h	lncRNA
TCONS_00161687	Chr13	7184107	7184323	CS_C	0	Control	lncRNA	CS_6h	0	flg22-treatmented 6h	CS_12h	0	flg22-treatmented 12h	lncRNA	SY_C	0	Control	SY_6h	0	flg22-treatmented 6h	SY_12h	0	flg22-treatmented 12h	lncRNA
TCONS_00161681	Chr14	9035455	9036680	CS_C	0	Control	lncRNA	CS_6h	0	flg22-treatmented 6h	CS_12h	0	flg22-treatmented 12h	lncRNA	SY_C	0.127833	Control	SY_6h	0.0922877	flg22-treatmented 6h	SY_12h	0.15169	flg22-treatmented 12h	lncRNA
TCONS_00161682	Chr5	17599246	17600972	CS_C	0.030283	Control	lncRNA	CS_6h	0	flg22-treatmented 6h	CS_12h	0	flg22-treatmented 12h	lncRNA	SY_C	0.00571112	Control	SY_6h	0	flg22-treatmented 6h	SY_12h	0.00643022	flg22-treatmented 12h	lncRNA
TCONS_00184212	Chr8	15459001	15459332	CS_C	0.0694562	Control	lncRNA	CS_6h	0	flg22-treatmented 6h	CS_12h	0	flg22-treatmented 12h	lncRNA	SY_C	0.0767023	Control	SY_6h	0.0500909	flg22-treatmented 6h	SY_12h	0.0839636	flg22-treatmented 12h	lncRNA
CNT20236563	Chr18	1101711	1102211	CS_C	0	Control	lncRNA	CS_6h	0	flg22-treatmented 6h	CS_12h	0	flg22-treatmented 12h	lncRNA	SY_C	0	Control	SY_6h	0	flg22-treatmented 6h	SY_12h	0.146387	flg22-treatmented 12h	lncRNA
TCONS_00026881	Chr18	28184237	28185017	CS_C	0	Control	lncRNA	CS_6h	0	flg22-treatmented 6h	CS_12h	0	flg22-treatmented 12h	lncRNA	SY_C	0.44068	Control	SY_6h	0.503716	flg22-treatmented 6h	SY_12h	0.427388	flg22-treatmented 12h	lncRNA
CNT20236564	Un	14828277	14830531	CS_C	0	Control	lncRNA	CS_6h	0	flg22-treatmented 6h	CS_12h	0	flg22-treatmented 12h	lncRNA	SY_C	0	Control	SY_6h	0	flg22-treatmented 6h	SY_12h	0	flg22-treatmented 12h	lncRNA
TCONS_00184210	Chr11	17996750	17997366	CS_C	0	Control	lncRNA	CS_6h	0	flg22-treatmented 6h	CS_12h	0	flg22-treatmented 12h	lncRNA	SY_C	0	Control	SY_6h	0	flg22-treatmented 6h	SY_12h	0	flg22-treatmented 12h	lncRNA
CNT20236565	Chr14	22532526	22533182	CS_C	0	Control	lncRNA	CS_6h	0	flg22-treatmented 6h	CS_12h	0	flg22-treatmented 12h	lncRNA	SY_C	0	Control	SY_6h	0	flg22-treatmented 6h	SY_12h	0	flg22-treatmented 12h	lncRNA
TCONS_00038740	Chr1	18181594	18182414	CS_C	0	Control	lncRNA	CS_6h	0	flg22-treatmented 6h	CS_12h	0	flg22-treatmented 12h	lncRNA	SY_C	0	Control	SY_6h	0	flg22-treatmented 6h	SY_12h	0	flg22-treatmented 12h	lncRNA
CNT20239570	Chr3	12237325	12238069	CS_C	0	Control	lncRNA	CS_6h	0	flg22-treatmented 6h	CS_12h	0	flg22-treatmented 12h	lncRNA	SY_C	0	Control	SY_6h	0	flg22-treatmented 6h	SY_12h	0	flg22-treatmented 12h	lncRNA
TCONS_00038746	Chr1	4261147	4274062	CS_C	0	Control	lncRNA	CS_6h	0	flg22-treatmented 6h	CS_12h	0	flg22-treatmented 12h	lncRNA	SY_C	0	Control	SY_6h	0.0483374	flg22-treatmented 6h	SY_12h	0	flg22-treatmented 12h	lncRNA
TCONS_00104696	Chr2	6271208	6272467	CS_C	0	Control	lncRNA	CS_6h	0	flg22-treatmented 6h	CS_12h	0	flg22-treatmented 12h	lncRNA	SY_C	0	Control	SY_6h	0	flg22-treatmented 6h	SY_12h	0	flg22-treatmented 12h	lncRNA
TCONS_00026910	Chr15	4753205	4754766	CS_C	0	Control	lncRNA	CS_6h	0	flg22-treatmented 6h	CS_12h	0	flg22-treatmented 12h	lncRNA	SY_C	0.104609	Control	SY_6h	0	flg22-treatmented 6h	SY_12h	0.176463	flg22-treatmented 12h	lncRNA
CNT20236567	Chr5	5771408	5771763	CS_C	0	Control	lncRNA	CS_6h	0	flg22-treatmented 6h	CS_12h	0	flg22-treatmented 12h	lncRNA	SY_C	0.120315	Control	SY_6h	0	flg22-treatmented 6h	SY_12h	0	flg22-treatmented 12h	lncRNA
TCONS_00104693	Chr19	15780045	15781272	CS_C	0.0406969	Control	lncRNA	CS_6h	0	flg22-treatmented 6h	CS_12h	0	flg22-treatmented 12h	lncRNA	SY_C	1.04131	Control	SY_6h	1.11843	flg22-treatmented 6h	SY_12h	1.16821	flg22-treatmented 12h	lncRNA
TCONS_00028971	Chr19	15780045	15781272	CS_C	0	Control	lncRNA	CS_6h	0	flg22-treatmented 6h	CS_12h	0	flg22-treatmented 12h	lncRNA	SY_C	0	Control	SY_6h	0	flg22-treatmented 6h	SY_12h	0	flg22-treatmented 12h	lncRNA
TCONS_00068054	Chr8	13250463	13251156	CS_C	1.02339	Control	lncRNA	CS_6h	0.980113	flg22-treatmented 6h	CS_12h	0.871864	flg22-treatmented 12h	lncRNA	SY_C	0.871782	Control	SY_6h	0.826015	flg22-treatmented 6h	SY_12h	0.849789	flg22-treatmented 12h	lncRNA
TCONS_00147225	Chr15	19306318	19308553	CS_C	0	Control	lncRNA	CS_6h	0	flg22-treatmented 6h	CS_12h	0	flg22-treatmented 12h	lncRNA	SY_C	0	Control	SY_6h	0	flg22-treatmented 6h	SY_12h	0	flg22-treatmented 12h	lncRNA
TCONS_00020612	Chr15	7403302	7408252	CS_C	0	Control	lncRNA	CS_6h	0.0714604	flg22-treatmented 6h	CS_12h	0	flg22-treatmented 12h	lncRNA	SY_C	0	Control	SY_6h	0.0407198	flg22-treatmented 6h	SY_12h	0	flg22-treatmented 12h	lncRNA
TCONS_00180048	Chr15	19306318	19308553	CS_C	0.295976	Control	lncRNA	CS_6h	0.243234	flg22-treatmented 6h	CS_12h	0.257601	flg22-treatmented 12h	lncRNA	SY_C	0.119264	Control	SY_6h	0.155146	flg22-treatmented 6h	SY_12h	0.222279	flg22-treatmented 12h	lncRNA
TCONS_00020615	Chr16	7792795	7794652	CS_C	0	Control	lncRNA	CS_6h	0	flg22-treatmented 6h	CS_12h	0	flg22-treatmented 12h	lncRNA	SY_C	0	Control	SY_6h	0	flg22-treatmented 6h	SY_12h	0	flg22-treatmented 12h	lncRNA
TCONS_00180047	Un	7426633	7426927	CS_C	0	Control	lncRNA	CS_6h	0	flg22-treatmented 6h	CS_12h	0	flg22-treatmented 12h	lncRNA	SY_C	0	Control	SY_6h	0	flg22-treatmented 6h	SY_12h	0	flg22-treatmented 12h	lncRNA
TCONS_00180046	Chr7	15518829	15519325	CS_C	0	Control	lncRNA	CS_6h	0	flg22-treatmented 6h	CS_12h	0	flg22-treatmented 12h	lncRNA	SY_C	0	Control	SY_6h	0	flg22-treatmented 6h	SY_12h	0	flg22-treatmented 12h	lncRNA
TCONS_00154532	Chr2	9053673	9055490	CS_C	0	Control	lncRNA	CS_6h	0	flg22-treatmented 6h	CS_12h	0	flg22-treatmented 12h	lncRNA	SY_C	0	Control	SY_6h	0	flg22-treatmented 6h	SY_12h	0	flg22-treatmented 12h	lncRNA
TCONS_00154533	Chr2	6184195	6193932	CS_C	0.792872	Control	lncRNA	CS_6h	0.791997	flg22-treatmented 6h	CS_12h	0.782614	flg22-treatmented 12h	lncRNA	SY_C	0.903162	Control	SY_6h	0.836922	flg22-treatmented 6h	SY_12h	0.98381	flg22-treatmented 12h	lncRNA
TCONS_00143044	Chr9	17124014	17147256	CS_C	0	Control	lncRNA	CS_6h	0	flg22-treatmented 6h	CS_12h	0	flg22-treatmented 12h	lncRNA	SY_C	0	Control	SY_6h	0	flg22-treatmented 6h	SY_12h	0	flg22-treatmented 12h	lncRNA
TCONS_00143045	Chr16	19655158	19686056	CS_C	0	Control	lncRNA	CS_6h	0	flg22-treatmented 6h	CS_12h	0	flg22-treatmented 12h	lncRNA	SY_C	0	Control	SY_6h	0	flg22-treatmented 6h	SY_12h	0	flg22-treatmented 12h	lncRNA
TCONS_00114119	Un	27320348	27320581	CS_C	0	Control	lncRNA	CS_6h	0	flg22-treatmented 6h	CS_12h	0	flg22-treatmented 12h	lncRNA	SY_C	0	Control	SY_6h	0	flg22-treatmented 6h	SY_12h	0	flg22-treatmented 12h	lncRNA
TCONS_00154534	Chr18	28474554	28483668	CS_C	1.25492	Control	lncRNA	CS_6h	1.15951	flg22-treatmented 6h	CS_12h	1.13847	flg22-treatmented 12h	lncRNA	SY_C	1.11555	Control	SY_6h	1.13763	flg22-treatmented 6h	SY_12h	1.13184	flg22-treatmented 12h	lncRNA
TCONS_00114116	Chr18	23205616	23205937	CS_C	0	Control	lncRNA	CS_6h	0	flg22-treatmented 6h	CS_12h	0.0157154	flg22-treatmented 12h	lncRNA	SY_C	0.0146699	Control	SY_6h	0.0299681	flg22-treatmented 6h	SY_12h	0.0118519	flg22-treatmented 12h	lncRNA
TCONS_00143048	Chr13	3224650	3262226	CS_C	0.66568	Control	lncRNA	CS_6h	0.749146	flg22-treatmented 6h	CS_12h	0.439439	flg22-treatmented 12h	lncRNA	SY_C	0.373907	Control	SY_6h	0.617656	flg22-treatmented 6h	SY_12h	0.403901	flg22-treatmented 12h	lncRNA
TCONS_00143049	Chr18	4160996	4162024	CS_C	0	Control	lncRNA	CS_6h	0	flg22-treatmented 6h	CS_12h	0	flg22-treatmented 12h	lncRNA	SY_C	0	Control	SY_6h	0	flg22-treatmented 6h	SY_12h	0	flg22-treatmented 12h	lncRNA
TCONS_00001527	Un	24895478	24895888	CS_C	0	Control	lncRNA	CS_6h	0	flg22-treatmented 6h	CS_12h	0	flg22-treatmented 12h	lncRNA	SY_C	0	Control	SY_6h	0	flg22-treatmented 6h	SY_12h	0	flg22-treatmented 12h	lncRNA
TCONS_00076885	Chr2	6913639	6914235	CS_C	0.419047	Control	lncRNA	CS_6h	0.295213	flg22-treatmented 6h	CS_12h	0.469843	flg22-treatmented 12h	lncRNA	SY_C	0.467044	Control	SY_6h	0.37886	flg22-treatmented 6h	SY_12h	0.381704	flg22-treatmented 12h	lncRNA
TCONS_00159668	Chr10	2716556	2717299	CS_C	0.215709	Control	lncRNA	CS_6h	0	flg22-treatmented 6h	CS_12h	0	flg22-treatmented 12h	lncRNA	SY_C	0.305154	Control	SY_6h	0.153733	flg22-treatmented 6h	SY_12h	0.340725	flg22-treatmented 12h	lncRNA
TCONS_00179942	Chr15	19388277	19389644	CS_C	0.104134	Control	lncRNA	CS_6h	0.121533	flg22-treatmented 6h	CS_12h	0.343038	flg22-treatmented 12h	lncRNA	SY_C	0.159233	Control	SY_6h	0.465234	flg22-treatmented 6h	SY_12h	0.45465	flg22-treatmented 12h	lncRNA
TCONS_00022927	Chr8	18709224	18713786	CS_C	0.212134	Control	lncRNA	CS_6h	0.0999941	flg22-treatmented 6h	CS_12h	0.126369	flg22-treatmented 12h	lncRNA	SY_C	0	Control	SY_6h	0	flg22-treatmented 6h	SY_12h	0	flg22-treatmented 12h	lncRNA
TCONS_00022923	Chr10	4673339	4675460	CS_C	0	Control	lncRNA	CS_6h	0	flg22-treatmented 6h	CS_12h	0	flg22-treatmented 12h	lncRNA	SY_C	0	Control	SY_6h	0	flg22-treatmented 6h	SY_12h	0	flg22-treatmented 12h	lncRNA
TCONS_00022922	Chr19	4282926	4283203	CS_C	0	Control	lncRNA	CS_6h	0	flg22-treatmented 6h	CS_12h	0	flg22-treatmented 12h	lncRNA	SY_C	0	Control	SY_6h	0	flg22-treatmented 6h	SY_12h	0	flg22-treatmented 12h	lncRNA
TCONS_00102201	Chr5	3924101	3924621	CS_C	0	Control	lncRNA	CS_6h	0	flg22-treatmented 6h	CS_12h	0.200637	flg22-treatmented 12h	lncRNA	SY_C	0.766499	Control	SY_6h	0.440901	flg22-treatmented 6h	SY_12h	0.604651	flg22-treatmented 12h	lncRNA
TCONS_00022929	Chr19	4282683	4314357	CS_C	0	Control	lncRNA	CS_6h	0	flg22-treatmented 6h	CS_12h	0	flg22-treatmented 12h	lncRNA	SY_C	0	Control	SY_6h	0	flg22-treatmented 6h	SY_12h	0	flg22-treatmented 12h	lncRNA
TCONS_00022928	Chr8	5108415	5108985	CS_C	0.0316317	Control	lncRNA	CS_6h	0	flg22-treatmented 6h	CS_12h	0.0353603	flg22-treatmented 12h	lncRNA	SY_C	0	Control	SY_6h	0	flg22-treatmented 6h	SY_12h	0	flg22-treatmented 12h	lncRNA
TCONS_00140489	Chr19	4404363	4454795	CS_C	0.295188	Control	lncRNA	CS_6h	0.244833	flg22-treatmented 6h	CS_12h	0.51994	flg22-treatmented 12h	lncRNA	SY_C	0.249064	Control	SY_6h	0	flg22-treatmented 6h	SY_12h	0.0619796	flg22-treatmented 12h	lncRNA
TCONS_00140488	Chr1	4440450	4441962	CS_C	0.457823	Control	lncRNA	CS_6h	0.308049	flg22-treatmented 6h	CS_12h	0.297959	flg22-treatmented 12h	lncRNA	SY_C	0.0130576	Control	SY_6h	0.187956	flg22-treatmented 6h	SY_12h	0.137005	flg22-treatmented 12h	lncRNA
CNT20239341	Chr8	8405736	8408520	CS_C	0	Control	lncRNA	CS_6h	0	flg22-treatmented 6h	CS_12h	0	flg22-treatmented 12h	lncRNA	SY_C	0	Control	SY_6h	0	flg22-treatmented 6h	SY_12h	0	flg22-treatmented 12h	lncRNA
CNT20239340	Chr19	4037839	4039087	CS_C	0	Control	lncRNA	CS_6h	0	flg22-treatmented 6h	CS_12h	0.0649996	flg22-treatmented 12h	lncRNA	SY_C	0	Control	SY_6h	0	flg22-treatmented 6h	SY_12h	0.0332358	flg22-treatmented 12h	lncRNA
CNT20239343	Chr18	15865735	15868084	CS_C	0	Control	lncRNA	CS_6h	0	flg22-treatmented 6h	CS_12h	0	flg22-treatmented 12h	lncRNA	SY_C	0	Control	SY_6h	0	flg22-treatmented 6h	SY_12h	0	flg22-treatmented 12h	lncRNA
CNT20239342	Chr6	3109432	3110941	CS_C	0	Control	lncRNA	CS_6h	0	flg22-treatmented 6h	CS_12h	0	flg22-treatmented 12h	lncRNA	SY_C	0	Control	SY_6h	0	flg22-treatmented 6h	SY_12h	0	flg22-treatmented 12h	lncRNA
CNT20239345	Chr19	3977807	4039087	CS_C	0.546987	Control	lncRNA	CS_6h	0.323452	flg22-treatmented 6h	CS_12h	0	flg22-treatmented 12h	lncRNA	SY_C	0.476521	Control	SY_6h	0.479928	flg22-treatmented 6h	SY_12h	0	flg22-treatmented 12h	lncRNA
CNT20239344	Un	42314838	42316048	CS_C	0.411744	Control	lncRNA	CS_6h	0.344418	flg22-treatmented 6h	CS_12h	0.418354	flg22-treatmented 12h	lncRNA	SY_C	0.602499	Control	SY_6h	0.520778	flg22-treatmented 6h	SY_12h	0.588124	flg22-treatmented 12h	lncRNA
CNT20239347	Chr4	18702606	18703430	CS_C	0	Control	lncRNA	CS_6h	0	flg22-treatmented 6h	CS_12h	0.116585	flg22-treatmented 12h	lncRNA	SY_C	0.0723472	Control	SY_6h	0.093167	flg22-treatmented 6h	SY_12h	0.066537	flg22-treatmented 12h	lncRNA
CNT20239346	Chr7	15369709	15370423	CS_C	0	Control	lncRNA	CS_6h	0	flg22-treatmented 6h	CS_12h	0	flg22-treatmented 12h	lncRNA	SY_C	0	Control	SY_6h	0	flg22-treatmented 6h	SY_12h	0	flg22-treatmented 12h	lncRNA
CNT20239349	Chr6	2385168	2385763	CS_C	0.0791976	Control	lncRNA	CS_6h	0.0270014	flg22-treatmented 6h	CS_12h	0	flg22-treatmented 12h	lncRNA	SY_C	0.0150571	Control	SY_6h	0	flg22-treatmented 6h	SY_12h	0.0616456	flg22-treatmented 12h	lncRNA
CNT20239348	Chr10	3390054	3462821	CS_C	0.301784	Control	lncRNA	CS_6h	0.14727	flg22-treatmented 6h	CS_12h	0.261545	flg22-treatmented 12h	lncRNA	SY_C	0.224917	Control	SY_6h	0.164695	flg22-treatmented 6h	SY_12h	0.201161	flg22-treatmented 12h	lncRNA
TCONS_00142880	Un	15004350	15010205	CS_C	0.249271	Control	lncRNA	CS_6h	0.105085	flg22-treatmented 6h	CS_12h	0.13912	flg22-treatmented 12h	lncRNA	SY_C	0.102514	Control	SY_6h	0.0222959	flg22-treatmented 6h	SY_12h	0.0627436	flg22-treatmented 12h	lncRNA
TCONS_00098206	Chr19	15288342	15289399	CS_C	1.04372	Control	lncRNA	CS_6h	1.18685	flg22-treatmented 6h	CS_12h	0.825142	flg22-treatmented 12h	lncRNA	SY_C	0.318497	Control	SY_6h	0.369371	flg22-treatmented 6h	SY_12h	0.289188	flg22-treatmented 12h	lncRNA
TCONS_00142887	Chr4	21502845	21527406	CS_C	0	Control	lncRNA	CS_6h	0	flg22-treatmented 6h	CS_12h	0	flg22-treatmented 12h	lncRNA	SY_C	0	Control	SY_6h	0	flg22-treatmented 6h	SY_12h	0	flg22-treatmented 12h	lncRNA
TCONS_00098209	Chr14	14384841	14385229	CS_C	0.515926	Control	lncRNA	CS_6h	0.354427	flg22-treatmented 6h	CS_12h	0	flg22-treatmented 12h	lncRNA	SY_C	0.12001	Control	SY_6h	0	flg22-treatmented 6h	SY_12h	0.301505	flg22-treatmented 12h	lncRNA
TCONS_00179366	Chr12	8783157	8844529	CS_C	0	Control	lncRNA	CS_6h	0	flg22-treatmented 6h	CS_12h	0	flg22-treatmented 12h	lncRNA	SY_C	0	Control	SY_6h	0	flg22-treatmented 6h	SY_12h	0	flg22-treatmented 12h	lncRNA
CNT20235355	Chr18	23755570	23757508	CS_C	0	Control	lncRNA	CS_6h	0	flg22-treatmented 6h	CS_12h	0	flg22-treatmented 12h	lncRNA	SY_C	0	Control	SY_6h	0	flg22-treatmented 6h	SY_12h	0	flg22-treatmented 12h	lncRNA
TCONS_00158534	Chr7	15444051	15447179	CS_C	0	Control	lncRNA	CS_6h	0	flg22-treatmented 6h	CS_12h	0	flg22-treatmented 12h	lncRNA	SY_C	0	Control	SY_6h	0	flg22-treatmented 6h	SY_12h	0	flg22-treatmented 12h	lncRNA
TCONS_00158533	Chr17	6325330	6326689	CS_C	0.142958	Control	lncRNA	CS_6h	0.131729	flg22-treatmented 6h	CS_12h	0.170499	flg22-treatmented 12h	lncRNA	SY_C	0.439295	Control	SY_6h	0.171699	flg22-treatmented 6h	SY_12h	0.125046	flg22-treatmented 12h	lncRNA
TCONS_00141686	Chr3	11862695	11863738	CS_C	1.08071	Control	lncRNA	CS_6h	1.01814	flg22-treatmented 6h	CS_12h	0.978104	flg22-treatmented 12h	lncRNA	SY_C	1.33271	Control	SY_6h	1.35553	flg22-treatmented 6h	SY_12h	1.34246	flg22-treatmented 12h	lncRNA
TCONS_00141687	Chr13	308485	308985	CS_C	0	Control	lncRNA	CS_6h	0	flg22-treatmented 6h	CS_12h	0	flg22-treatmented 12h	lncRNA	SY_C	0	Control	SY_6h	0	flg22-treatmented 6h	SY_12h	0	flg22-treatmented 12h	lncRNA
TCONS_00141684	Chr12	9137620	9138782	CS_C	0.683423	Control	lncRNA	CS_6h	0.689713	flg22-treatmented 6h	CS_12h	0.634272	flg22-treatmented 12h	lncRNA	SY_C	0.987321	Control	SY_6h	0.919152	flg22-treatmented 6h	SY_12h	0.945767	flg22-treatmented 12h	lncRNA
TCONS_00158539	Chr9	4860854	4861074	CS_C	0	Control	lncRNA	CS_6h	0	flg22-treatmented 6h	CS_12h	0	flg22-treatmented 12h	lncRNA	SY_C	0	Control	SY_6h	0	flg22-treatmented 6h	SY_12h	0	flg22-treatmented 12h	lncRNA
TCONS_00077869	Chr9	20351502	20438773	CS_C	0	Control	lncRNA	CS_6h	0	flg22-treatmented 6h	CS_12h	0	flg22-treatmented 12h	lncRNA	SY_C	0	Control	SY_6h	0	flg22-treatmented 6h	SY_12h	0	flg22-treatmented 12h	lncRNA
TCONS_00107180	Chr6	1780306	1797665	CS_C	0	Control	lncRNA	CS_6h	0	flg22-treatmented 6h	CS_12h	0	flg22-treatmented 12h	lncRNA	SY_C	0	Control	SY_6h	0	flg22-treatmented 6h	SY_12h	0	flg22-treatmented 12h	lncRNA
TCONS_00018481	Chr13	308485	308985	CS_C	0.305328	Control	lncRNA	CS_6h	0.266264	flg22-treatmented 6h	CS_12h	0.32367	flg22-treatmented 12h	lncRNA	SY_C	0.459042	Control	SY_6h	0.47044	flg22-treatmented 6h	SY_12h	0.483946	flg22-treatmented 12h	lncRNA
TCONS_00107185	Chr9	20402968	20476934	CS_C	0	Control	lncRNA	CS_6h	0	flg22-treatmented 6h	CS_12h	0.0908979	flg22-treatmented 12h	lncRNA	SY_C	0.259295	Control	SY_6h	0	flg22-treatmented 6h	SY_12h	0	flg22-treatmented 12h	lncRNA
TCONS_00045502	Chr9	20351502	20476934	CS_C	0	Control	lncRNA	CS_6h	0	flg22-treatmented 6h	CS_12h	0	flg22-treatmented 12h	lncRNA	SY_C	0	Control	SY_6h	0	flg22-treatmented 6h	SY_12h	0.147883	flg22-treatmented 12h	lncRNA
TCONS_00131605	Un	39418785	39419674	CS_C	0	Control	lncRNA	CS_6h	0	flg22-treatmented 6h	CS_12h	0	flg22-treatmented 12h	lncRNA	SY_C	0	Control	SY_6h	0	flg22-treatmented 6h	SY_12h	0	flg22-treatmented 12h	lncRNA
TCONS_00131604	Un	39418785	39419674	CS_C	0	Control	lncRNA	CS_6h	0	flg22-treatmented 6h	CS_12h	0	flg22-treatmented 12h	lncRNA	SY_C	0	Control	SY_6h	0	flg22-treatmented 6h	SY_12h	0	flg22-treatmented 12h	lncRNA
TCONS_00131600	Chr2	4171401	4171965	CS_C	0	Control	lncRNA	CS_6h	0.18467	flg22-treatmented 6h	CS_12h	0	flg22-treatmented 12h	lncRNA	SY_C	0.240752	Control	SY_6h	0.415587	flg22-treatmented 6h	SY_12h	0.414517	flg22-treatmented 12h	lncRNA
TCONS_00169686	Chr2	4171401	4171965	CS_C	0	Control	lncRNA	CS_6h	0	flg22-treatmented 6h	CS_12h	0.0255585	flg22-treatmented 12h	lncRNA	SY_C	0	Control	SY_6h	0	flg22-treatmented 6h	SY_12h	0	flg22-treatmented 12h	lncRNA
TCONS_00027830	Chr19	4489772	4525893	CS_C	0	Control	lncRNA	CS_6h	0	flg22-treatmented 6h	CS_12h	0	flg22-treatmented 12h	lncRNA	SY_C	0	Control	SY_6h	0.0341823	flg22-treatmented 6h	SY_12h	0.0219808	flg22-treatmented 12h	lncRNA
CNT20238430	Chr12	9124030	9124641	CS_C	0	Control	lncRNA	CS_6h	0	flg22-treatmented 6h	CS_12h	0	flg22-treatmented 12h	lncRNA	SY_C	0	Control	SY_6h	0	flg22-treatmented 6h	SY_12h	0	flg22-treatmented 12h	lncRNA
CNT20238431	Chr13	973175	995008	CS_C	0	Control	lncRNA	CS_6h	0	flg22-treatmented 6h	CS_12h	0	flg22-treatmented 12h	lncRNA	SY_C	0	Control	SY_6h	0	flg22-treatmented 6h	SY_12h	0	flg22-treatmented 12h	lncRNA
CNT20238432	Chr11	2775303	2776025	CS_C	0.328963	Control	lncRNA	CS_6h	0.221092	flg22-treatmented 6h	CS_12h	0.215204	flg22-treatmented 12h	lncRNA	SY_C	0.303255	Control	SY_6h	0.266151	flg22-treatmented 6h	SY_12h	0.295494	flg22-treatmented 12h	lncRNA
TCONS_00124200	Un	35591647	35596453	CS_C	0	Control	lncRNA	CS_6h	0	flg22-treatmented 6h	CS_12h	0	flg22-treatmented 12h	lncRNA	SY_C	0	Control	SY_6h	0	flg22-treatmented 6h	SY_12h	0	flg22-treatmented 12h	lncRNA
CNT20238434	Chr12	17784195	17784903	CS_C	0	Control	lncRNA	CS_6h	0	flg22-treatmented 6h	CS_12h	0	flg22-treatmented 12h	lncRNA	SY_C	0	Control	SY_6h	0	flg22-treatmented 6h	SY_12h	0	flg22-treatmented 12h	lncRNA
TCONS_00124206	Chr18	5107109	5107413	CS_C	0.423604	Control	lncRNA	CS_6h	0.324627	flg22-treatmented 6h	CS_12h	0.256556	flg22-treatmented 12h	lncRNA	SY_C	0.49173	Control	SY_6h	0.321545	flg22-treatmented 6h	SY_12h	0.242639	flg22-treatmented 12h	lncRNA
TCONS_00072339	Chr1	4424829	4425883	CS_C	0	Control	lncRNA	CS_6h	0	flg22-treatmented 6h	CS_12h	0	flg22-treatmented 12h	lncRNA	SY_C	0	Control	SY_6h	0	flg22-treatmented 6h	SY_12h	0	flg22-treatmented 12h	lncRNA
TCONS_00072338	Chr13	8563186	8564043	CS_C	0	Control	lncRNA	CS_6h	0	flg22-treatmented 6h	CS_12h	0	flg22-treatmented 12h	lncRNA	SY_C	0	Control	SY_6h	0	flg22-treatmented 6h	SY_12h	0	flg22-treatmented 12h	lncRNA
TCONS_00138729	Chr1	1810867	1811068	CS_C	0	Control	lncRNA	CS_6h	0.370021	flg22-treatmented 6h	CS_12h	0.194133	flg22-treatmented 12h	lncRNA	SY_C	0.0851241	Control	SY_6h	0.111252	flg22-treatmented 6h	SY_12h	0.0815948	flg22-treatmented 12h	lncRNA
TCONS_00072336	Chr17	7727067	7761322	CS_C	0	Control	lncRNA	CS_6h	0	flg22-treatmented 6h	CS_12h	0	flg22-treatmented 12h	lncRNA	SY_C	0	Control	SY_6h	0	flg22-treatmented 6h	SY_12h	0	flg22-treatmented 12h	lncRNA
TCONS_00072335	Un	37308821	37309867	CS_C	0	Control	lncRNA	CS_6h	0	flg22-treatmented 6h	CS_12h	0	flg22-treatmented 12h	lncRNA	SY_C	0	Control	SY_6h	0	flg22-treatmented 6h	SY_12h	0	flg22-treatmented 12h	lncRNA
TCONS_00072333	Chr19	5711487	5712263	CS_C	0	Control	lncRNA	CS_6h	0	flg22-treatmented 6h	CS_12h	0	flg22-treatmented 12h	lncRNA	SY_C	0	Control	SY_6h	0	flg22-treatmented 6h	SY_12h	0	flg22-treatmented 12h	lncRNA
TCONS_00072332	Chr19	5708782	5712263	CS_C	0	Control	lncRNA	CS_6h	0	flg22-treatmented 6h	CS_12h	0	flg22-treatmented 12h	lncRNA	SY_C	0	Control	SY_6h	0	flg22-treatmented 6h	SY_12h	0	flg22-treatmented 12h	lncRNA
TCONS_00072331	Chr2	2747999	2750447	CS_C	0	Control	lncRNA	CS_6h	0	flg22-treatmented 6h	CS_12h	0	flg22-treatmented 12h	lncRNA	SY_C	0	Control	SY_6h	0	flg22-treatmented 6h	SY_12h	0	flg22-treatmented 12h	lncRNA
TCONS_00026129	Un	34385741	34386744	CS_C	0	Control	lncRNA	CS_6h	0	flg22-treatmented 6h	CS_12h	0	flg22-treatmented 12h	lncRNA	SY_C	0	Control	SY_6h	0	flg22-treatmented 6h	SY_12h	0	flg22-treatmented 12h	lncRNA
TCONS_00026128	Un	34385741	34386744	CS_C	0	Control	lncRNA	CS_6h	0	flg22-treatmented 6h	CS_12h	0	flg22-treatmented 12h	lncRNA	SY_C	0	Control	SY_6h	0	flg22-treatmented 6h	SY_12h	0	flg22-treatmented 12h	lncRNA
TCONS_00026122	Chr5	24809421	24812523	CS_C	0	Control	lncRNA	CS_6h	0	flg22-treatmented 6h	CS_12h	0	flg22-treatmented 12h	lncRNA	SY_C	0	Control	SY_6h	0	flg22-treatmented 6h	SY_12h	0	flg22-treatmented 12h	lncRNA
TCONS_00026121	Chr9	5623713	5624083	CS_C	0	Control	lncRNA	CS_6h	0	flg22-treatmented 6h	CS_12h	0	flg22-treatmented 12h	lncRNA	SY_C	0	Control	SY_6h	0	flg22-treatmented 6h	SY_12h	0	flg22-treatmented 12h	lncRNA
TCONS_00026120	Chr15	16453693	16463461	CS_C	0	Control	lncRNA	CS_6h	0	flg22-treatmented 6h	CS_12h	0	flg22-treatmented 12h	lncRNA	SY_C	0	Control	SY_6h	0	flg22-treatmented 6h	SY_12h	0	flg22-treatmented 12h	lncRNA
TCONS_00026127	Chr19	13704424	13706494	CS_C	0	Control	lncRNA	CS_6h	0	flg22-treatmented 6h	CS_12h	0	flg22-treatmented 12h	lncRNA	SY_C	0	Control	SY_6h	0	flg22-treatmented 6h	SY_12h	0	flg22-treatmented 12h	lncRNA
TCONS_00026125	Un	20693870	20695990	CS_C	0	Control	lncRNA	CS_6h	0	flg22-treatmented 6h	CS_12h	0	flg22-treatmented 12h	lncRNA	SY_C	0	Control	SY_6h	0	flg22-treatmented 6h	SY_12h	0	flg22-treatmented 12h	lncRNA
TCONS_00026124	Chr12	10000127	10001243	CS_C	0	Control	lncRNA	CS_6h	0	flg22-treatmented 6h	CS_12h	0	flg22-treatmented 12h	lncRNA	SY_C	0	Control	SY_6h	0	flg22-treatmented 6h	SY_12h	0	flg22-treatmented 12h	lncRNA
TCONS_00084265	Chr11	5350686	5353499	CS_C	0.701698	Control	lncRNA	CS_6h	0.593502	flg22-treatmented 6h	CS_12h	0.576153	flg22-treatmented 12h	lncRNA	SY_C	0.692109	Control	SY_6h	0.618708	flg22-treatmented 6h	SY_12h	0.651297	flg22-treatmented 12h	lncRNA
TCONS_00109805	Chr2	3438649	3442763	CS_C	0	Control	lncRNA	CS_6h	0	flg22-treatmented 6h	CS_12h	0	flg22-treatmented 12h	lncRNA	SY_C	0	Control	SY_6h	0	flg22-treatmented 6h	SY_12h	0	flg22-treatmented 12h	lncRNA
TCONS_00143869	Un	25382256	25383707	CS_C	0	Control	lncRNA	CS_6h	0	flg22-treatmented 6h	CS_12h	0	flg22-treatmented 12h	lncRNA	SY_C	0	Control	SY_6h	0	flg22-treatmented 6h	SY_12h	0	flg22-treatmented 12h	lncRNA
TCONS_00186070	Chr3	19252469	19253155	CS_C	0.366093	Control	lncRNA	CS_6h	0.372248	flg22-treatmented 6h	CS_12h	0.373893	flg22-treatmented 12h	lncRNA	SY_C	0.393772	Control	SY_6h	0.345778	flg22-treatmented 6h	SY_12h	0.385048	flg22-treatmented 12h	lncRNA
TCONS_00186072	Chr10	890333	891200	CS_C	0.498148	Control	lncRNA	CS_6h	0.473227	flg22-treatmented 6h	CS_12h	0.520305	flg22-treatmented 12h	lncRNA	SY_C	0.584729	Control	SY_6h	0.599828	flg22-treatmented 6h	SY_12h	0.543211	flg22-treatmented 12h	lncRNA
TCONS_00087512	Chr18	24439853	24440280	CS_C	0	Control	lncRNA	CS_6h	0	flg22-treatmented 6h	CS_12h	0	flg22-treatmented 12h	lncRNA	SY_C	0	Control	SY_6h	0	flg22-treatmented 6h	SY_12h	0	flg22-treatmented 12h	lncRNA
TCONS_00087510	Chr8	8812835	8813540	CS_C	0	Control	lncRNA	CS_6h	0	flg22-treatmented 6h	CS_12h	0	flg22-treatmented 12h	lncRNA	SY_C	0	Control	SY_6h	0	flg22-treatmented 6h	SY_12h	0	flg22-treatmented 12h	lncRNA
TCONS_00019758	Chr9	20490232	20490728	CS_C	0	Control	lncRNA	CS_6h	0	flg22-treatmented 6h	CS_12h	0	flg22-treatmented 12h	lncRNA	SY_C	0	Control	SY_6h	0	flg22-treatmented 6h	SY_12h	0	flg22-treatmented 12h	lncRNA
TCONS_00050114	Chr19	22340409	22349878	CS_C	0	Control	lncRNA	CS_6h	0	flg22-treatmented 6h	CS_12h	0	flg22-treatmented 12h	lncRNA	SY_C	0	Control	SY_6h	0	flg22-treatmented 6h	SY_12h	0	flg22-treatmented 12h	lncRNA
CNT20237013	Chr9	16280930	16282486	CS_C	0	Control	lncRNA	CS_6h	0	flg22-treatmented 6h	CS_12h	0	flg22-treatmented 12h	lncRNA	SY_C	0	Control	SY_6h	0	flg22-treatmented 6h	SY_12h	0	flg22-treatmented 12h	lncRNA
CNT20237012	Chr13	910056	915875	CS_C	0	Control	lncRNA	CS_6h	0	flg22-treatmented 6h	CS_12h	0	flg22-treatmented 12h	lncRNA	SY_C	0	Control	SY_6h	0	flg22-treatmented 6h	SY_12h	0	flg22-treatmented 12h	lncRNA
CNT20237011	Un	40606718	40607245	CS_C	0	Control	lncRNA	CS_6h	0	flg22-treatmented 6h	CS_12h	0	flg22-treatmented 12h	lncRNA	SY_C	0	Control	SY_6h	0	flg22-treatmented 6h	SY_12h	0	flg22-treatmented 12h	lncRNA
CNT20237010	Chr14	28110018	28110438	CS_C	0	Control	lncRNA	CS_6h	0	flg22-treatmented 6h	CS_12h	0	flg22-treatmented 12h	lncRNA	SY_C	0	Control	SY_6h	0	flg22-treatmented 6h	SY_12h	0	flg22-treatmented 12h	lncRNA
CNT20237017	Chr19	18939644	18940384	CS_C	0	Control	lncRNA	CS_6h	0	flg22-treatmented 6h	CS_12h	0	flg22-treatmented 12h	lncRNA	SY_C	0	Control	SY_6h	0	flg22-treatmented 6h	SY_12h	0	flg22-treatmented 12h	lncRNA
CNT20237016	Chr12	13931506	13931729	CS_C	0	Control	lncRNA	CS_6h	0	flg22-treatmented 6h	CS_12h	0	flg22-treatmented 12h	lncRNA	SY_C	0	Control	SY_6h	0	flg22-treatmented 6h	SY_12h	0	flg22-treatmented 12h	lncRNA
CNT20237015	Chr11	15125498	15125981	CS_C	0	Control	lncRNA	CS_6h	0	flg22-treatmented 6h	CS_12h	0	flg22-treatmented 12h	lncRNA	SY_C	0	Control	SY_6h	0	flg22-treatmented 6h	SY_12h	0	flg22-treatmented 12h	lncRNA
CNT20237014	Chr19	5314395	5315016	CS_C	0	Control	lncRNA	CS_6h	0	flg22-treatmented 6h	CS_12h	0	flg22-treatmented 12h	lncRNA	SY_C	0	Control	SY_6h	0	flg22-treatmented 6h	SY_12h	0	flg22-treatmented 12h	lncRNA
CNT20237019	Chr7	14646713	14647109	CS_C	0	Control	lncRNA	CS_6h	0	flg22-treatmented 6h	CS_12h	0	flg22-treatmented 12h	lncRNA	SY_C	0	Control	SY_6h	0	flg22-treatmented 6h	SY_12h	0	flg22-treatmented 12h	lncRNA
CNT20237018	Chr19	4277792	4310364	CS_C	0	Control	lncRNA	CS_6h	0	flg22-treatmented 6h	CS_12h	0	flg22-treatmented 12h	lncRNA	SY_C	0	Control	SY_6h	0	flg22-treatmented 6h	SY_12h	0	flg22-treatmented 12h	lncRNA
TCONS_00098822	Chr8	12880408	12880829	CS_C	0	Control	lncRNA	CS_6h	0	flg22-treatmented 6h	CS_12h	0	flg22-treatmented 12h	lncRNA	SY_C	0.0658729	Control	SY_6h	0.236307	flg22-treatmented 6h	SY_12h	0.0202349	flg22-treatmented 12h	lncRNA
TCONS_00033801	Chr7	10072203	10082153	CS_C	0.289669	Control	lncRNA	CS_6h	0.191201	flg22-treatmented 6h	CS_12h	0.256479	flg22-treatmented 12h	lncRNA	SY_C	0.225947	Control	SY_6h	0.279807	flg22-treatmented 6h	SY_12h	0.445074	flg22-treatmented 12h	lncRNA
TCONS_00021365	Chr14	16252271	16253712	CS_C	0	Control	lncRNA	CS_6h	0	flg22-treatmented 6h	CS_12h	0	flg22-treatmented 12h	lncRNA	SY_C	0	Control	SY_6h	0	flg22-treatmented 6h	SY_12h	0	flg22-treatmented 12h	lncRNA
TCONS_00078074	Chr7	19944107	19946476	CS_C	0	Control	lncRNA	CS_6h	0.0627506	flg22-treatmented 6h	CS_12h	0.11375	flg22-treatmented 12h	lncRNA	SY_C	0.183283	Control	SY_6h	0.181425	flg22-treatmented 6h	SY_12h	0.243927	flg22-treatmented 12h	lncRNA
CNT20236946	Un	14297217	14299815	CS_C	0.10854	Control	lncRNA	CS_6h	0.0448301	flg22-treatmented 6h	CS_12h	0.238822	flg22-treatmented 12h	lncRNA	SY_C	0	Control	SY_6h	0	flg22-treatmented 6h	SY_12h	0	flg22-treatmented 12h	lncRNA
CNT20236947	Chr3	1291444	1291701	CS_C	1.26717	Control	lncRNA	CS_6h	1.3266	flg22-treatmented 6h	CS_12h	1.18819	flg22-treatmented 12h	lncRNA	SY_C	1.24103	Control	SY_6h	1.16371	flg22-treatmented 6h	SY_12h	1.16065	flg22-treatmented 12h	lncRNA
CNT20236944	Chr4	12137454	12137688	CS_C	0	Control	lncRNA	CS_6h	0	flg22-treatmented 6h	CS_12h	0	flg22-treatmented 12h	lncRNA	SY_C	0	Control	SY_6h	0	flg22-treatmented 6h	SY_12h	0.315515	flg22-treatmented 12h	lncRNA
CNT20236945	Chr13	24246275	24252411	CS_C	0	Control	lncRNA	CS_6h	0	flg22-treatmented 6h	CS_12h	0	flg22-treatmented 12h	lncRNA	SY_C	0	Control	SY_6h	0	flg22-treatmented 6h	SY_12h	0	flg22-treatmented 12h	lncRNA
CNT20236942	Chr10	11628352	11639483	CS_C	0	Control	lncRNA	CS_6h	0	flg22-treatmented 6h	CS_12h	0	flg22-treatmented 12h	lncRNA	SY_C	0	Control	SY_6h	0	flg22-treatmented 6h	SY_12h	0	flg22-treatmented 12h	lncRNA
CNT20236943	Chr13	23126848	23128557	CS_C	0	Control	lncRNA	CS_6h	0	flg22-treatmented 6h	CS_12h	0	flg22-treatmented 12h	lncRNA	SY_C	0	Control	SY_6h	0	flg22-treatmented 6h	SY_12h	0	flg22-treatmented 12h	lncRNA
CNT20236940	Chr13	2292796	2333677	CS_C	1.17585	Control	lncRNA	CS_6h	1.02758	flg22-treatmented 6h	CS_12h	0.911004	flg22-treatmented 12h	lncRNA	SY_C	0.960977	Control	SY_6h	0.978796	flg22-treatmented 6h	SY_12h	0.940968	flg22-treatmented 12h	lncRNA
CNT20236941	Chr13	23126848	23128557	CS_C	0.413049	Control	lncRNA	CS_6h	0.387803	flg22-treatmented 6h	CS_12h	0.415992	flg22-treatmented 12h	lncRNA	SY_C	0.404956	Control	SY_6h	0.484888	flg22-treatmented 6h	SY_12h	0.45949	flg22-treatmented 12h	lncRNA
TCONS_00130260	Chr13	16626516	16645456	CS_C	0	Control	lncRNA	CS_6h	0	flg22-treatmented 6h	CS_12h	0	flg22-treatmented 12h	lncRNA	SY_C	0	Control	SY_6h	0	flg22-treatmented 6h	SY_12h	0	flg22-treatmented 12h	lncRNA
TCONS_00130262	Chr13	16626516	16636452	CS_C	0	Control	lncRNA	CS_6h	0	flg22-treatmented 6h	CS_12h	0	flg22-treatmented 12h	lncRNA	SY_C	0	Control	SY_6h	0	flg22-treatmented 6h	SY_12h	0	flg22-treatmented 12h	lncRNA
TCONS_00025477	Chr13	23126848	23128557	CS_C	0	Control	lncRNA	CS_6h	0	flg22-treatmented 6h	CS_12h	0	flg22-treatmented 12h	lncRNA	SY_C	0	Control	SY_6h	0	flg22-treatmented 6h	SY_12h	0	flg22-treatmented 12h	lncRNA
TCONS_00136142	Chr9	10504074	10504280	CS_C	0	Control	lncRNA	CS_6h	0	flg22-treatmented 6h	CS_12h	0	flg22-treatmented 12h	lncRNA	SY_C	0.099446	Control	SY_6h	0.42449	flg22-treatmented 6h	SY_12h	0.116138	flg22-treatmented 12h	lncRNA
TCONS_00172284	Chr7	14716903	14739751	CS_C	0	Control	lncRNA	CS_6h	0	flg22-treatmented 6h	CS_12h	0	flg22-treatmented 12h	lncRNA	SY_C	0	Control	SY_6h	0	flg22-treatmented 6h	SY_12h	0	flg22-treatmented 12h	lncRNA
TCONS_00172285	Un	14070177	14101593	CS_C	0	Control	lncRNA	CS_6h	0	flg22-treatmented 6h	CS_12h	0	flg22-treatmented 12h	lncRNA	SY_C	0	Control	SY_6h	0	flg22-treatmented 6h	SY_12h	0	flg22-treatmented 12h	lncRNA
TCONS_00172286	Chr7	11806799	11817129	CS_C	0.121882	Control	lncRNA	CS_6h	0.112354	flg22-treatmented 6h	CS_12h	0.026141	flg22-treatmented 12h	lncRNA	SY_C	0.217908	Control	SY_6h	0.0468461	flg22-treatmented 6h	SY_12h	0.271646	flg22-treatmented 12h	lncRNA
TCONS_00172280	Chr7	14729785	14740297	CS_C	0.040915	Control	lncRNA	CS_6h	0.0736568	flg22-treatmented 6h	CS_12h	0.0808165	flg22-treatmented 12h	lncRNA	SY_C	0.543083	Control	SY_6h	0.353519	flg22-treatmented 6h	SY_12h	0.476142	flg22-treatmented 12h	lncRNA
TCONS_00172281	Chr5	3039120	3044256	CS_C	0.161024	Control	lncRNA	CS_6h	0.0743508	flg22-treatmented 6h	CS_12h	0.12372	flg22-treatmented 12h	lncRNA	SY_C	0.0841485	Control	SY_6h	0.235957	flg22-treatmented 6h	SY_12h	0.0712238	flg22-treatmented 12h	lncRNA
TCONS_00133515	Chr10	11630174	11642135	CS_C	0	Control	lncRNA	CS_6h	0	flg22-treatmented 6h	CS_12h	0	flg22-treatmented 12h	lncRNA	SY_C	0	Control	SY_6h	0	flg22-treatmented 6h	SY_12h	0	flg22-treatmented 12h	lncRNA
TCONS_00069876	Chr1	3776608	3786025	CS_C	0	Control	lncRNA	CS_6h	0	flg22-treatmented 6h	CS_12h	0	flg22-treatmented 12h	lncRNA	SY_C	0.157684	Control	SY_6h	0.116452	flg22-treatmented 6h	SY_12h	0.153996	flg22-treatmented 12h	lncRNA
TCONS_00058240	Chr2	3799735	3812912	CS_C	0	Control	lncRNA	CS_6h	0	flg22-treatmented 6h	CS_12h	0	flg22-treatmented 12h	lncRNA	SY_C	0	Control	SY_6h	0	flg22-treatmented 6h	SY_12h	0	flg22-treatmented 12h	lncRNA
TCONS_00058245	Chr2	3799735	3812912	CS_C	0.296041	Control	lncRNA	CS_6h	0.382538	flg22-treatmented 6h	CS_12h	0.265237	flg22-treatmented 12h	lncRNA	SY_C	0.196458	Control	SY_6h	0.150816	flg22-treatmented 6h	SY_12h	0.151073	flg22-treatmented 12h	lncRNA
TCONS_00043166	Chr2	3799735	3812912	CS_C	0.769396	Control	lncRNA	CS_6h	0.717143	flg22-treatmented 6h	CS_12h	0.712474	flg22-treatmented 12h	lncRNA	SY_C	0.662253	Control	SY_6h	0.48958	flg22-treatmented 6h	SY_12h	0.47306	flg22-treatmented 12h	lncRNA
TCONS_00032041	Chr2	3799735	3812912	CS_C	0.186677	Control	lncRNA	CS_6h	0.137718	flg22-treatmented 6h	CS_12h	0.194339	flg22-treatmented 12h	lncRNA	SY_C	0.275677	Control	SY_6h	0.162432	flg22-treatmented 6h	SY_12h	0.248635	flg22-treatmented 12h	lncRNA
CNT20236054	Chr15	16526334	16528522	CS_C	0	Control	lncRNA	CS_6h	0	flg22-treatmented 6h	CS_12h	0	flg22-treatmented 12h	lncRNA	SY_C	0	Control	SY_6h	0	flg22-treatmented 6h	SY_12h	0.0320901	flg22-treatmented 12h	lncRNA
CNT20236055	Chr19	20379975	20411856	CS_C	0	Control	lncRNA	CS_6h	0	flg22-treatmented 6h	CS_12h	0	flg22-treatmented 12h	lncRNA	SY_C	0.04214	Control	SY_6h	0	flg22-treatmented 6h	SY_12h	0.193375	flg22-treatmented 12h	lncRNA
CNT20236056	Chr10	6414727	6415909	CS_C	0	Control	lncRNA	CS_6h	0	flg22-treatmented 6h	CS_12h	0	flg22-treatmented 12h	lncRNA	SY_C	0	Control	SY_6h	0	flg22-treatmented 6h	SY_12h	0	flg22-treatmented 12h	lncRNA
CNT20236057	Chr15	15703511	15748577	CS_C	0	Control	lncRNA	CS_6h	0	flg22-treatmented 6h	CS_12h	0	flg22-treatmented 12h	lncRNA	SY_C	0	Control	SY_6h	0	flg22-treatmented 6h	SY_12h	0	flg22-treatmented 12h	lncRNA
CNT20236050	Chr15	15703890	15776762	CS_C	0.054049	Control	lncRNA	CS_6h	0.0531614	flg22-treatmented 6h	CS_12h	0	flg22-treatmented 12h	lncRNA	SY_C	0.0858704	Control	SY_6h	0	flg22-treatmented 6h	SY_12h	0.205113	flg22-treatmented 12h	lncRNA
CNT20236051	Chr15	15737591	15742192	CS_C	0	Control	lncRNA	CS_6h	0	flg22-treatmented 6h	CS_12h	0	flg22-treatmented 12h	lncRNA	SY_C	0	Control	SY_6h	0	flg22-treatmented 6h	SY_12h	0	flg22-treatmented 12h	lncRNA
CNT20236052	Chr18	5163396	5170527	CS_C	0	Control	lncRNA	CS_6h	0	flg22-treatmented 6h	CS_12h	0	flg22-treatmented 12h	lncRNA	SY_C	0	Control	SY_6h	0	flg22-treatmented 6h	SY_12h	0	flg22-treatmented 12h	lncRNA
CNT20236053	Chr18	5139237	5144516	CS_C	0	Control	lncRNA	CS_6h	0	flg22-treatmented 6h	CS_12h	0	flg22-treatmented 12h	lncRNA	SY_C	0	Control	SY_6h	0	flg22-treatmented 6h	SY_12h	0	flg22-treatmented 12h	lncRNA
CNT20236058	Chr18	5139237	5170527	CS_C	0	Control	lncRNA	CS_6h	0	flg22-treatmented 6h	CS_12h	0	flg22-treatmented 12h	lncRNA	SY_C	0	Control	SY_6h	0	flg22-treatmented 6h	SY_12h	0	flg22-treatmented 12h	lncRNA
CNT20236059	Chr18	5163396	5170527	CS_C	0	Control	lncRNA	CS_6h	0	flg22-treatmented 6h	CS_12h	0	flg22-treatmented 12h	lncRNA	SY_C	0	Control	SY_6h	0	flg22-treatmented 6h	SY_12h	0	flg22-treatmented 12h	lncRNA
TCONS_00132641	Chr18	5139237	5170527	CS_C	0	Control	lncRNA	CS_6h	0	flg22-treatmented 6h	CS_12h	0	flg22-treatmented 12h	lncRNA	SY_C	0	Control	SY_6h	0	flg22-treatmented 6h	SY_12h	0	flg22-treatmented 12h	lncRNA
CNT20238399	Chr18	5163396	5170527	CS_C	1.24834	Control	lncRNA	CS_6h	1.01619	flg22-treatmented 6h	CS_12h	0.764594	flg22-treatmented 12h	lncRNA	SY_C	1.48789	Control	SY_6h	1.47172	flg22-treatmented 6h	SY_12h	1.72854	flg22-treatmented 12h	lncRNA
CNT20238398	Chr18	5139237	5170527	CS_C	0	Control	lncRNA	CS_6h	0	flg22-treatmented 6h	CS_12h	0	flg22-treatmented 12h	lncRNA	SY_C	0.356436	Control	SY_6h	0.126874	flg22-treatmented 6h	SY_12h	0.435535	flg22-treatmented 12h	lncRNA
CNT20238395	Chr10	16005463	16005790	CS_C	0	Control	lncRNA	CS_6h	0	flg22-treatmented 6h	CS_12h	0	flg22-treatmented 12h	lncRNA	SY_C	0	Control	SY_6h	0	flg22-treatmented 6h	SY_12h	0	flg22-treatmented 12h	lncRNA
CNT20238394	Chr9	17216006	17216741	CS_C	0	Control	lncRNA	CS_6h	0	flg22-treatmented 6h	CS_12h	0	flg22-treatmented 12h	lncRNA	SY_C	0.219561	Control	SY_6h	0.136582	flg22-treatmented 6h	SY_12h	0.139931	flg22-treatmented 12h	lncRNA
CNT20238397	Chr13	23101672	23105789	CS_C	0	Control	lncRNA	CS_6h	0	flg22-treatmented 6h	CS_12h	0	flg22-treatmented 12h	lncRNA	SY_C	0	Control	SY_6h	0	flg22-treatmented 6h	SY_12h	0	flg22-treatmented 12h	lncRNA
CNT20238396	Chr5	4484042	4486353	CS_C	0.0429909	Control	lncRNA	CS_6h	0	flg22-treatmented 6h	CS_12h	0	flg22-treatmented 12h	lncRNA	SY_C	0	Control	SY_6h	0.0114909	flg22-treatmented 6h	SY_12h	0.0351655	flg22-treatmented 12h	lncRNA
CNT20238391	Chr17	5939404	5940943	CS_C	0	Control	lncRNA	CS_6h	0	flg22-treatmented 6h	CS_12h	0	flg22-treatmented 12h	lncRNA	SY_C	0.0244764	Control	SY_6h	0	flg22-treatmented 6h	SY_12h	0	flg22-treatmented 12h	lncRNA
TCONS_00095429	Chr13	23104871	23105789	CS_C	0.296668	Control	lncRNA	CS_6h	0.425437	flg22-treatmented 6h	CS_12h	0.227293	flg22-treatmented 12h	lncRNA	SY_C	0	Control	SY_6h	0	flg22-treatmented 6h	SY_12h	0	flg22-treatmented 12h	lncRNA
CNT20238393	Chr5	10573185	10763595	CS_C	0	Control	lncRNA	CS_6h	0	flg22-treatmented 6h	CS_12h	0	flg22-treatmented 12h	lncRNA	SY_C	0	Control	SY_6h	0	flg22-treatmented 6h	SY_12h	0	flg22-treatmented 12h	lncRNA
CNT20238392	Chr5	10573185	10783732	CS_C	0	Control	lncRNA	CS_6h	0	flg22-treatmented 6h	CS_12h	0	flg22-treatmented 12h	lncRNA	SY_C	0	Control	SY_6h	0	flg22-treatmented 6h	SY_12h	0	flg22-treatmented 12h	lncRNA
TCONS_00067707	Chr15	3788101	3788703	CS_C	0.80756	Control	lncRNA	CS_6h	0.826334	flg22-treatmented 6h	CS_12h	0.955412	flg22-treatmented 12h	lncRNA	SY_C	0.74004	Control	SY_6h	0.819601	flg22-treatmented 6h	SY_12h	0.963	flg22-treatmented 12h	lncRNA
TCONS_00121657	Chr17	5939841	5940943	CS_C	0.182447	Control	lncRNA	CS_6h	0.208412	flg22-treatmented 6h	CS_12h	0	flg22-treatmented 12h	lncRNA	SY_C	0	Control	SY_6h	0	flg22-treatmented 6h	SY_12h	0	flg22-treatmented 12h	lncRNA
TCONS_00121656	Chr18	24649836	24651215	CS_C	0.274126	Control	lncRNA	CS_6h	0.301172	flg22-treatmented 6h	CS_12h	0.0986032	flg22-treatmented 12h	lncRNA	SY_C	0.584207	Control	SY_6h	0.64804	flg22-treatmented 6h	SY_12h	0.513703	flg22-treatmented 12h	lncRNA
TCONS_00121658	Chr18	24649836	24651215	CS_C	0.0196956	Control	lncRNA	CS_6h	0	flg22-treatmented 6h	CS_12h	0.0415235	flg22-treatmented 12h	lncRNA	SY_C	0.0418522	Control	SY_6h	0	flg22-treatmented 6h	SY_12h	0.0412507	flg22-treatmented 12h	lncRNA
TCONS_00067709	Chr4	17455852	17465847	CS_C	0	Control	lncRNA	CS_6h	0	flg22-treatmented 6h	CS_12h	0	flg22-treatmented 12h	lncRNA	SY_C	0	Control	SY_6h	0	flg22-treatmented 6h	SY_12h	0	flg22-treatmented 12h	lncRNA
TCONS_00059110	Chr18	24649836	24651215	CS_C	0	Control	lncRNA	CS_6h	0	flg22-treatmented 6h	CS_12h	0	flg22-treatmented 12h	lncRNA	SY_C	0	Control	SY_6h	0	flg22-treatmented 6h	SY_12h	0	flg22-treatmented 12h	lncRNA
TCONS_00063415	Chr5	8360022	8397459	CS_C	0.0372882	Control	lncRNA	CS_6h	0	flg22-treatmented 6h	CS_12h	0	flg22-treatmented 12h	lncRNA	SY_C	0.0111499	Control	SY_6h	0.0429507	flg22-treatmented 6h	SY_12h	0.0449312	flg22-treatmented 12h	lncRNA
TCONS_00059113	Chr14	1304929	1305407	CS_C	0	Control	lncRNA	CS_6h	0	flg22-treatmented 6h	CS_12h	0	flg22-treatmented 12h	lncRNA	SY_C	0	Control	SY_6h	0	flg22-treatmented 6h	SY_12h	0	flg22-treatmented 12h	lncRNA
TCONS_00059115	Chr13	15475587	15476841	CS_C	0.189754	Control	lncRNA	CS_6h	0.197777	flg22-treatmented 6h	CS_12h	0.175585	flg22-treatmented 12h	lncRNA	SY_C	0.356342	Control	SY_6h	0.330913	flg22-treatmented 6h	SY_12h	0.394384	flg22-treatmented 12h	lncRNA
TCONS_00046075	Chr11	15114353	15114729	CS_C	0	Control	lncRNA	CS_6h	0	flg22-treatmented 6h	CS_12h	0	flg22-treatmented 12h	lncRNA	SY_C	0	Control	SY_6h	0	flg22-treatmented 6h	SY_12h	0	flg22-treatmented 12h	lncRNA
TCONS_00046074	Un	36385463	36387260	CS_C	0.795427	Control	lncRNA	CS_6h	0.924553	flg22-treatmented 6h	CS_12h	0.833218	flg22-treatmented 12h	lncRNA	SY_C	1.10481	Control	SY_6h	1.05767	flg22-treatmented 6h	SY_12h	1.0257	flg22-treatmented 12h	lncRNA
TCONS_00059119	Chr12	3012151	3013342	CS_C	0.53589	Control	lncRNA	CS_6h	0.592357	flg22-treatmented 6h	CS_12h	0.637911	flg22-treatmented 12h	lncRNA	SY_C	0.460082	Control	SY_6h	0.413481	flg22-treatmented 6h	SY_12h	0.445756	flg22-treatmented 12h	lncRNA
CNT20235626	Chr15	5123375	5124123	CS_C	0	Control	lncRNA	CS_6h	0	flg22-treatmented 6h	CS_12h	0	flg22-treatmented 12h	lncRNA	SY_C	0	Control	SY_6h	0	flg22-treatmented 6h	SY_12h	0	flg22-treatmented 12h	lncRNA
CNT20235627	Chr11	9694906	9695955	CS_C	0.938001	Control	lncRNA	CS_6h	0.950413	flg22-treatmented 6h	CS_12h	0.78691	flg22-treatmented 12h	lncRNA	SY_C	0.910479	Control	SY_6h	0.575825	flg22-treatmented 6h	SY_12h	0.812786	flg22-treatmented 12h	lncRNA
CNT20235624	Un	41068667	41071622	CS_C	0	Control	lncRNA	CS_6h	0	flg22-treatmented 6h	CS_12h	0	flg22-treatmented 12h	lncRNA	SY_C	0	Control	SY_6h	0	flg22-treatmented 6h	SY_12h	0	flg22-treatmented 12h	lncRNA
CNT20235625	Chr14	3312953	3320953	CS_C	0.578982	Control	lncRNA	CS_6h	0.396264	flg22-treatmented 6h	CS_12h	0.38294	flg22-treatmented 12h	lncRNA	SY_C	0.586885	Control	SY_6h	0.523786	flg22-treatmented 6h	SY_12h	0.602491	flg22-treatmented 12h	lncRNA
CNT20235622	Chr14	4518053	4518749	CS_C	0	Control	lncRNA	CS_6h	0	flg22-treatmented 6h	CS_12h	0	flg22-treatmented 12h	lncRNA	SY_C	0	Control	SY_6h	0	flg22-treatmented 6h	SY_12h	0.0236242	flg22-treatmented 12h	lncRNA
CNT20235623	Chr7	18050270	18050737	CS_C	0	Control	lncRNA	CS_6h	0	flg22-treatmented 6h	CS_12h	0	flg22-treatmented 12h	lncRNA	SY_C	0	Control	SY_6h	0	flg22-treatmented 6h	SY_12h	0	flg22-treatmented 12h	lncRNA
CNT20235620	Chr7	13555400	13555858	CS_C	0.046301	Control	lncRNA	CS_6h	0.0587566	flg22-treatmented 6h	CS_12h	0.0301008	flg22-treatmented 12h	lncRNA	SY_C	0.0429127	Control	SY_6h	0.0157229	flg22-treatmented 6h	SY_12h	0.0104871	flg22-treatmented 12h	lncRNA
CNT20235621	Chr4	18261034	18261511	CS_C	0	Control	lncRNA	CS_6h	0	flg22-treatmented 6h	CS_12h	0	flg22-treatmented 12h	lncRNA	SY_C	0	Control	SY_6h	0	flg22-treatmented 6h	SY_12h	0	flg22-treatmented 12h	lncRNA
CNT20235628	Chr3	1175657	1192712	CS_C	0	Control	lncRNA	CS_6h	0	flg22-treatmented 6h	CS_12h	0	flg22-treatmented 12h	lncRNA	SY_C	0	Control	SY_6h	0	flg22-treatmented 6h	SY_12h	0	flg22-treatmented 12h	lncRNA
CNT20235629	Chr18	2625758	2627764	CS_C	0	Control	lncRNA	CS_6h	0	flg22-treatmented 6h	CS_12h	0	flg22-treatmented 12h	lncRNA	SY_C	0	Control	SY_6h	0	flg22-treatmented 6h	SY_12h	0	flg22-treatmented 12h	lncRNA
TCONS_00119408	Chr8	16928886	16929401	CS_C	0	Control	lncRNA	CS_6h	0	flg22-treatmented 6h	CS_12h	0	flg22-treatmented 12h	lncRNA	SY_C	0	Control	SY_6h	0	flg22-treatmented 6h	SY_12h	0	flg22-treatmented 12h	lncRNA
TCONS_00119407	Chr2	14481119	14481759	CS_C	0	Control	lncRNA	CS_6h	0	flg22-treatmented 6h	CS_12h	0	flg22-treatmented 12h	lncRNA	SY_C	0	Control	SY_6h	0	flg22-treatmented 6h	SY_12h	0	flg22-treatmented 12h	lncRNA
TCONS_00119406	Chr19	5585099	5586066	CS_C	0	Control	lncRNA	CS_6h	0	flg22-treatmented 6h	CS_12h	0	flg22-treatmented 12h	lncRNA	SY_C	0	Control	SY_6h	0	flg22-treatmented 6h	SY_12h	0	flg22-treatmented 12h	lncRNA
TCONS_00171160	Chr11	9573446	9579737	CS_C	0.144434	Control	lncRNA	CS_6h	0.194606	flg22-treatmented 6h	CS_12h	0.0924137	flg22-treatmented 12h	lncRNA	SY_C	0.129352	Control	SY_6h	0.127547	flg22-treatmented 6h	SY_12h	0.103018	flg22-treatmented 12h	lncRNA
TCONS_00171161	Chr5	2851126	2852259	CS_C	0	Control	lncRNA	CS_6h	0	flg22-treatmented 6h	CS_12h	0	flg22-treatmented 12h	lncRNA	SY_C	0	Control	SY_6h	0	flg22-treatmented 6h	SY_12h	0	flg22-treatmented 12h	lncRNA
TCONS_00001645	Chr12	487602	488198	CS_C	0.589526	Control	lncRNA	CS_6h	0.784865	flg22-treatmented 6h	CS_12h	0.360009	flg22-treatmented 12h	lncRNA	SY_C	0.426219	Control	SY_6h	0.585984	flg22-treatmented 6h	SY_12h	0.363222	flg22-treatmented 12h	lncRNA
TCONS_00009686	Chr2	15980999	15981609	CS_C	0.864342	Control	lncRNA	CS_6h	0.629816	flg22-treatmented 6h	CS_12h	0.909861	flg22-treatmented 12h	lncRNA	SY_C	0.578299	Control	SY_6h	0.787902	flg22-treatmented 6h	SY_12h	0.582743	flg22-treatmented 12h	lncRNA
TCONS_00183837	Chr9	20484627	20486107	CS_C	0	Control	lncRNA	CS_6h	0	flg22-treatmented 6h	CS_12h	0	flg22-treatmented 12h	lncRNA	SY_C	0	Control	SY_6h	0	flg22-treatmented 6h	SY_12h	0	flg22-treatmented 12h	lncRNA
TCONS_00183839	Chr2	15980999	15981609	CS_C	0	Control	lncRNA	CS_6h	0	flg22-treatmented 6h	CS_12h	0	flg22-treatmented 12h	lncRNA	SY_C	0	Control	SY_6h	0	flg22-treatmented 6h	SY_12h	0	flg22-treatmented 12h	lncRNA
TCONS_00183838	Un	2708388	2709669	CS_C	0	Control	lncRNA	CS_6h	0	flg22-treatmented 6h	CS_12h	0	flg22-treatmented 12h	lncRNA	SY_C	0	Control	SY_6h	0	flg22-treatmented 6h	SY_12h	0	flg22-treatmented 12h	lncRNA
TCONS_00153707	Chr3	10807537	10828602	CS_C	1.53549	Control	lncRNA	CS_6h	1.6228	flg22-treatmented 6h	CS_12h	1.51126	flg22-treatmented 12h	lncRNA	SY_C	1.31713	Control	SY_6h	1.39529	flg22-treatmented 6h	SY_12h	1.27317	flg22-treatmented 12h	lncRNA
TCONS_00153701	Chr12	8783157	8785817	CS_C	0	Control	lncRNA	CS_6h	0	flg22-treatmented 6h	CS_12h	0	flg22-treatmented 12h	lncRNA	SY_C	0	Control	SY_6h	0	flg22-treatmented 6h	SY_12h	0	flg22-treatmented 12h	lncRNA
TCONS_00153702	Chr3	10807537	10829046	CS_C	0.0433636	Control	lncRNA	CS_6h	0.0869051	flg22-treatmented 6h	CS_12h	0.166921	flg22-treatmented 12h	lncRNA	SY_C	0.26684	Control	SY_6h	0.173012	flg22-treatmented 6h	SY_12h	0.475876	flg22-treatmented 12h	lncRNA
TCONS_00105814	Chr15	5713389	5714575	CS_C	0	Control	lncRNA	CS_6h	0	flg22-treatmented 6h	CS_12h	0	flg22-treatmented 12h	lncRNA	SY_C	0.219665	Control	SY_6h	0.0877027	flg22-treatmented 6h	SY_12h	0.435815	flg22-treatmented 12h	lncRNA
TCONS_00125936	Chr15	5713389	5714575	CS_C	0	Control	lncRNA	CS_6h	0	flg22-treatmented 6h	CS_12h	0	flg22-treatmented 12h	lncRNA	SY_C	0.243591	Control	SY_6h	0.15615	flg22-treatmented 6h	SY_12h	0.232185	flg22-treatmented 12h	lncRNA
TCONS_00066070	Chr12	1098616	1106588	CS_C	0.112388	Control	lncRNA	CS_6h	0.0746496	flg22-treatmented 6h	CS_12h	0.0261037	flg22-treatmented 12h	lncRNA	SY_C	0.0280816	Control	SY_6h	0.0374418	flg22-treatmented 6h	SY_12h	0.0977818	flg22-treatmented 12h	lncRNA
TCONS_00157412	Chr4	10827938	10828486	CS_C	0	Control	lncRNA	CS_6h	0	flg22-treatmented 6h	CS_12h	0	flg22-treatmented 12h	lncRNA	SY_C	0	Control	SY_6h	0	flg22-treatmented 6h	SY_12h	0	flg22-treatmented 12h	lncRNA
TCONS_00157413	Chr18	700257	700984	CS_C	0	Control	lncRNA	CS_6h	0	flg22-treatmented 6h	CS_12h	0	flg22-treatmented 12h	lncRNA	SY_C	0	Control	SY_6h	0	flg22-treatmented 6h	SY_12h	0	flg22-treatmented 12h	lncRNA
TCONS_00181549	Chr1	20885625	20889626	CS_C	0	Control	lncRNA	CS_6h	0	flg22-treatmented 6h	CS_12h	0	flg22-treatmented 12h	lncRNA	SY_C	0.0586108	Control	SY_6h	0.321838	flg22-treatmented 6h	SY_12h	0	flg22-treatmented 12h	lncRNA
TCONS_00066078	Chr16	6974352	7012356	CS_C	0	Control	lncRNA	CS_6h	0.0723433	flg22-treatmented 6h	CS_12h	0	flg22-treatmented 12h	lncRNA	SY_C	0.259915	Control	SY_6h	0.196295	flg22-treatmented 6h	SY_12h	0.178917	flg22-treatmented 12h	lncRNA
TCONS_00105818	Chr16	6974352	7021352	CS_C	0	Control	lncRNA	CS_6h	0	flg22-treatmented 6h	CS_12h	0	flg22-treatmented 12h	lncRNA	SY_C	0	Control	SY_6h	0	flg22-treatmented 6h	SY_12h	0	flg22-treatmented 12h	lncRNA
TCONS_00037738	Chr15	5758655	5763534	CS_C	0	Control	lncRNA	CS_6h	0	flg22-treatmented 6h	CS_12h	0	flg22-treatmented 12h	lncRNA	SY_C	0	Control	SY_6h	0	flg22-treatmented 6h	SY_12h	0.0670409	flg22-treatmented 12h	lncRNA
TCONS_00037739	Chr15	5760797	5763534	CS_C	0	Control	lncRNA	CS_6h	0	flg22-treatmented 6h	CS_12h	0	flg22-treatmented 12h	lncRNA	SY_C	0	Control	SY_6h	0	flg22-treatmented 6h	SY_12h	0	flg22-treatmented 12h	lncRNA
TCONS_00134178	Chr15	5758655	5763534	CS_C	0	Control	lncRNA	CS_6h	0	flg22-treatmented 6h	CS_12h	0	flg22-treatmented 12h	lncRNA	SY_C	0	Control	SY_6h	0	flg22-treatmented 6h	SY_12h	0	flg22-treatmented 12h	lncRNA
TCONS_00134179	Chr19	5366237	5367897	CS_C	0	Control	lncRNA	CS_6h	0	flg22-treatmented 6h	CS_12h	0	flg22-treatmented 12h	lncRNA	SY_C	0	Control	SY_6h	0	flg22-treatmented 6h	SY_12h	0	flg22-treatmented 12h	lncRNA
TCONS_00056359	Chr14	20241926	20361141	CS_C	0.500854	Control	lncRNA	CS_6h	0.452698	flg22-treatmented 6h	CS_12h	0.419791	flg22-treatmented 12h	lncRNA	SY_C	0	Control	SY_6h	0	flg22-treatmented 6h	SY_12h	0	flg22-treatmented 12h	lncRNA
TCONS_00118755	Chr14	13060551	13061095	CS_C	0.755309	Control	lncRNA	CS_6h	0.666567	flg22-treatmented 6h	CS_12h	0.724538	flg22-treatmented 12h	lncRNA	SY_C	0.576836	Control	SY_6h	0.448931	flg22-treatmented 6h	SY_12h	0.548481	flg22-treatmented 12h	lncRNA
TCONS_00056357	Chr15	11782989	11783392	CS_C	0.472737	Control	lncRNA	CS_6h	0.237565	flg22-treatmented 6h	CS_12h	0	flg22-treatmented 12h	lncRNA	SY_C	0	Control	SY_6h	0	flg22-treatmented 6h	SY_12h	0	flg22-treatmented 12h	lncRNA
TCONS_00055917	Chr14	22303602	22309701	CS_C	1.20307	Control	lncRNA	CS_6h	1.17997	flg22-treatmented 6h	CS_12h	1.13075	flg22-treatmented 12h	lncRNA	SY_C	1.33049	Control	SY_6h	1.29683	flg22-treatmented 6h	SY_12h	1.32198	flg22-treatmented 12h	lncRNA
TCONS_00152074	Chr13	999311	999603	CS_C	0.06993	Control	lncRNA	CS_6h	0.077618	flg22-treatmented 6h	CS_12h	0.0403131	flg22-treatmented 12h	lncRNA	SY_C	0.111003	Control	SY_6h	0.0669575	flg22-treatmented 6h	SY_12h	0.168438	flg22-treatmented 12h	lncRNA
TCONS_00152070	Chr18	5154784	5155257	CS_C	0	Control	lncRNA	CS_6h	0	flg22-treatmented 6h	CS_12h	0	flg22-treatmented 12h	lncRNA	SY_C	0	Control	SY_6h	0	flg22-treatmented 6h	SY_12h	0	flg22-treatmented 12h	lncRNA
TCONS_00182016	Chr1	10324106	10325620	CS_C	0	Control	lncRNA	CS_6h	0	flg22-treatmented 6h	CS_12h	0	flg22-treatmented 12h	lncRNA	SY_C	0.304471	Control	SY_6h	0.196613	flg22-treatmented 6h	SY_12h	0.545491	flg22-treatmented 12h	lncRNA
TCONS_00182014	Chr4	10248593	10249325	CS_C	0	Control	lncRNA	CS_6h	0	flg22-treatmented 6h	CS_12h	0	flg22-treatmented 12h	lncRNA	SY_C	0	Control	SY_6h	0	flg22-treatmented 6h	SY_12h	0	flg22-treatmented 12h	lncRNA
TCONS_00182012	Chr8	7281048	7281615	CS_C	0.236436	Control	lncRNA	CS_6h	0.425583	flg22-treatmented 6h	CS_12h	0.31926	flg22-treatmented 12h	lncRNA	SY_C	0.466084	Control	SY_6h	0.519975	flg22-treatmented 6h	SY_12h	0.152499	flg22-treatmented 12h	lncRNA
TCONS_00034555	Chr9	5146110	5216997	CS_C	1.49826	Control	lncRNA	CS_6h	1.51423	flg22-treatmented 6h	CS_12h	1.45435	flg22-treatmented 12h	lncRNA	SY_C	0.289479	Control	SY_6h	0.150465	flg22-treatmented 6h	SY_12h	0.158744	flg22-treatmented 12h	lncRNA
TCONS_00044328	Chr8	9650137	9651331	CS_C	0	Control	lncRNA	CS_6h	0	flg22-treatmented 6h	CS_12h	0	flg22-treatmented 12h	lncRNA	SY_C	0	Control	SY_6h	0	flg22-treatmented 6h	SY_12h	0	flg22-treatmented 12h	lncRNA
TCONS_00005010	Chr4	21865659	21866818	CS_C	0.413585	Control	lncRNA	CS_6h	0.454875	flg22-treatmented 6h	CS_12h	0.442822	flg22-treatmented 12h	lncRNA	SY_C	0.606045	Control	SY_6h	0.54675	flg22-treatmented 6h	SY_12h	0.580692	flg22-treatmented 12h	lncRNA
TCONS_00000064	Chr8	14884076	14887585	CS_C	0	Control	lncRNA	CS_6h	0	flg22-treatmented 6h	CS_12h	0	flg22-treatmented 12h	lncRNA	SY_C	0	Control	SY_6h	0.173755	flg22-treatmented 6h	SY_12h	0	flg22-treatmented 12h	lncRNA
TCONS_00120887	Chr15	10876186	10887521	CS_C	0	Control	lncRNA	CS_6h	0	flg22-treatmented 6h	CS_12h	0	flg22-treatmented 12h	lncRNA	SY_C	0	Control	SY_6h	0	flg22-treatmented 6h	SY_12h	0	flg22-treatmented 12h	lncRNA
TCONS_00120886	Chr15	10883323	10887521	CS_C	0	Control	lncRNA	CS_6h	0	flg22-treatmented 6h	CS_12h	0	flg22-treatmented 12h	lncRNA	SY_C	0	Control	SY_6h	0	flg22-treatmented 6h	SY_12h	0	flg22-treatmented 12h	lncRNA
TCONS_00120880	Chr15	10883323	10887521	CS_C	0	Control	lncRNA	CS_6h	0	flg22-treatmented 6h	CS_12h	0	flg22-treatmented 12h	lncRNA	SY_C	0	Control	SY_6h	0	flg22-treatmented 6h	SY_12h	0	flg22-treatmented 12h	lncRNA
TCONS_00120883	Chr16	13453572	13454573	CS_C	0	Control	lncRNA	CS_6h	0	flg22-treatmented 6h	CS_12h	0	flg22-treatmented 12h	lncRNA	SY_C	0	Control	SY_6h	0	flg22-treatmented 6h	SY_12h	0	flg22-treatmented 12h	lncRNA
TCONS_00161914	Chr14	9708883	9709097	CS_C	0.277488	Control	lncRNA	CS_6h	0.0940296	flg22-treatmented 6h	CS_12h	0.314098	flg22-treatmented 12h	lncRNA	SY_C	0.0583055	Control	SY_6h	0	flg22-treatmented 6h	SY_12h	0.202154	flg22-treatmented 12h	lncRNA
TCONS_00161917	Chr6	17492871	17493188	CS_C	0	Control	lncRNA	CS_6h	0	flg22-treatmented 6h	CS_12h	0	flg22-treatmented 12h	lncRNA	SY_C	0	Control	SY_6h	0	flg22-treatmented 6h	SY_12h	0	flg22-treatmented 12h	lncRNA
TCONS_00096876	Chr19	3286068	3286349	CS_C	0	Control	lncRNA	CS_6h	0	flg22-treatmented 6h	CS_12h	0	flg22-treatmented 12h	lncRNA	SY_C	0	Control	SY_6h	0	flg22-treatmented 6h	SY_12h	0	flg22-treatmented 12h	lncRNA
TCONS_00108205	Chr8	13690939	13691488	CS_C	0.0159257	Control	lncRNA	CS_6h	0	flg22-treatmented 6h	CS_12h	0.0326672	flg22-treatmented 12h	lncRNA	SY_C	0	Control	SY_6h	0.0126695	flg22-treatmented 6h	SY_12h	0.0476781	flg22-treatmented 12h	lncRNA
TCONS_00108206	Chr19	20296111	20313208	CS_C	0.507792	Control	lncRNA	CS_6h	0.405475	flg22-treatmented 6h	CS_12h	0.180422	flg22-treatmented 12h	lncRNA	SY_C	0.240362	Control	SY_6h	0.387784	flg22-treatmented 6h	SY_12h	0.159147	flg22-treatmented 12h	lncRNA
TCONS_00117918	Chr6	4642470	4643811	CS_C	0	Control	lncRNA	CS_6h	0	flg22-treatmented 6h	CS_12h	0	flg22-treatmented 12h	lncRNA	SY_C	0	Control	SY_6h	0	flg22-treatmented 6h	SY_12h	0	flg22-treatmented 12h	lncRNA
TCONS_00087250	Chr8	20047542	20050336	CS_C	0	Control	lncRNA	CS_6h	0	flg22-treatmented 6h	CS_12h	0	flg22-treatmented 12h	lncRNA	SY_C	0	Control	SY_6h	0	flg22-treatmented 6h	SY_12h	0	flg22-treatmented 12h	lncRNA
TCONS_00059968	Chr19	7285022	7287908	CS_C	0	Control	lncRNA	CS_6h	0	flg22-treatmented 6h	CS_12h	0	flg22-treatmented 12h	lncRNA	SY_C	0	Control	SY_6h	0	flg22-treatmented 6h	SY_12h	0	flg22-treatmented 12h	lncRNA
TCONS_00041341	Chr18	3332118	3332808	CS_C	0	Control	lncRNA	CS_6h	0	flg22-treatmented 6h	CS_12h	0	flg22-treatmented 12h	lncRNA	SY_C	0	Control	SY_6h	0	flg22-treatmented 6h	SY_12h	0	flg22-treatmented 12h	lncRNA
TCONS_00163325	Chr7	14765155	14772330	CS_C	0	Control	lncRNA	CS_6h	0	flg22-treatmented 6h	CS_12h	0	flg22-treatmented 12h	lncRNA	SY_C	0	Control	SY_6h	0	flg22-treatmented 6h	SY_12h	0	flg22-treatmented 12h	lncRNA
TCONS_00071206	Chr14	27962648	27964115	CS_C	0	Control	lncRNA	CS_6h	0.118872	flg22-treatmented 6h	CS_12h	0.274349	flg22-treatmented 12h	lncRNA	SY_C	0	Control	SY_6h	0	flg22-treatmented 6h	SY_12h	0	flg22-treatmented 12h	lncRNA
TCONS_00151030	Chr13	19642694	19645719	CS_C	0	Control	lncRNA	CS_6h	0	flg22-treatmented 6h	CS_12h	0	flg22-treatmented 12h	lncRNA	SY_C	0	Control	SY_6h	0	flg22-treatmented 6h	SY_12h	0	flg22-treatmented 12h	lncRNA
TCONS_00064348	Chr14	27962648	27964115	CS_C	0	Control	lncRNA	CS_6h	0	flg22-treatmented 6h	CS_12h	0	flg22-treatmented 12h	lncRNA	SY_C	0	Control	SY_6h	0	flg22-treatmented 6h	SY_12h	0	flg22-treatmented 12h	lncRNA
TCONS_00064345	Chr12	19859890	19860734	CS_C	0.405856	Control	lncRNA	CS_6h	0.427588	flg22-treatmented 6h	CS_12h	0.389367	flg22-treatmented 12h	lncRNA	SY_C	0.362709	Control	SY_6h	0.220632	flg22-treatmented 6h	SY_12h	0.291154	flg22-treatmented 12h	lncRNA
TCONS_00064347	Chr8	14959899	14960927	CS_C	0	Control	lncRNA	CS_6h	0.0442886	flg22-treatmented 6h	CS_12h	0	flg22-treatmented 12h	lncRNA	SY_C	0	Control	SY_6h	0	flg22-treatmented 6h	SY_12h	0	flg22-treatmented 12h	lncRNA
TCONS_00029573	Chr18	7246935	7248990	CS_C	0	Control	lncRNA	CS_6h	0	flg22-treatmented 6h	CS_12h	0	flg22-treatmented 12h	lncRNA	SY_C	0	Control	SY_6h	0	flg22-treatmented 6h	SY_12h	0	flg22-treatmented 12h	lncRNA
TCONS_00114241	Chr6	8212078	8214260	CS_C	0	Control	lncRNA	CS_6h	0	flg22-treatmented 6h	CS_12h	0	flg22-treatmented 12h	lncRNA	SY_C	0.443074	Control	SY_6h	0.729631	flg22-treatmented 6h	SY_12h	0.612936	flg22-treatmented 12h	lncRNA
TCONS_00040436	Chr18	28078023	28079046	CS_C	0	Control	lncRNA	CS_6h	0	flg22-treatmented 6h	CS_12h	0	flg22-treatmented 12h	lncRNA	SY_C	0	Control	SY_6h	0	flg22-treatmented 6h	SY_12h	0	flg22-treatmented 12h	lncRNA
TCONS_00047425	Chr6	8980019	8981231	CS_C	0.241428	Control	lncRNA	CS_6h	0.354406	flg22-treatmented 6h	CS_12h	0.509058	flg22-treatmented 12h	lncRNA	SY_C	0.253354	Control	SY_6h	0.522213	flg22-treatmented 6h	SY_12h	0.393358	flg22-treatmented 12h	lncRNA
TCONS_00005422	Un	3807802	3859353	CS_C	0	Control	lncRNA	CS_6h	0	flg22-treatmented 6h	CS_12h	0	flg22-treatmented 12h	lncRNA	SY_C	0	Control	SY_6h	0	flg22-treatmented 6h	SY_12h	0	flg22-treatmented 12h	lncRNA
TCONS_00066820	Chr1	20769531	20770804	CS_C	1.32075	Control	lncRNA	CS_6h	0.993949	flg22-treatmented 6h	CS_12h	0.931875	flg22-treatmented 12h	lncRNA	SY_C	1.09806	Control	SY_6h	1.19083	flg22-treatmented 6h	SY_12h	1.0646	flg22-treatmented 12h	lncRNA
TCONS_00053408	Chr2	16038513	16039090	CS_C	0	Control	lncRNA	CS_6h	0	flg22-treatmented 6h	CS_12h	0	flg22-treatmented 12h	lncRNA	SY_C	0	Control	SY_6h	0	flg22-treatmented 6h	SY_12h	0	flg22-treatmented 12h	lncRNA
TCONS_00053409	Chr16	5412324	5419507	CS_C	0	Control	lncRNA	CS_6h	0	flg22-treatmented 6h	CS_12h	0	flg22-treatmented 12h	lncRNA	SY_C	0	Control	SY_6h	0	flg22-treatmented 6h	SY_12h	0	flg22-treatmented 12h	lncRNA
TCONS_00153002	Chr9	17705454	17706293	CS_C	0	Control	lncRNA	CS_6h	0	flg22-treatmented 6h	CS_12h	0	flg22-treatmented 12h	lncRNA	SY_C	0	Control	SY_6h	0	flg22-treatmented 6h	SY_12h	0	flg22-treatmented 12h	lncRNA
TCONS_00056434	Chr19	3339645	3340290	CS_C	0.82436	Control	lncRNA	CS_6h	0.71135	flg22-treatmented 6h	CS_12h	0.543174	flg22-treatmented 12h	lncRNA	SY_C	0.352272	Control	SY_6h	0.0696457	flg22-treatmented 6h	SY_12h	0.140589	flg22-treatmented 12h	lncRNA
TCONS_00056433	Chr16	18849549	18945117	CS_C	0.407621	Control	lncRNA	CS_6h	0.109622	flg22-treatmented 6h	CS_12h	0.505581	flg22-treatmented 12h	lncRNA	SY_C	0.0562177	Control	SY_6h	0.206305	flg22-treatmented 6h	SY_12h	0.350238	flg22-treatmented 12h	lncRNA
TCONS_00050178	Chr5	10615386	10786120	CS_C	0.0323282	Control	lncRNA	CS_6h	0	flg22-treatmented 6h	CS_12h	0.187577	flg22-treatmented 12h	lncRNA	SY_C	0.201095	Control	SY_6h	0.111281	flg22-treatmented 6h	SY_12h	0.283636	flg22-treatmented 12h	lncRNA
TCONS_00039894	Chr19	20599436	20601121	CS_C	0	Control	lncRNA	CS_6h	0	flg22-treatmented 6h	CS_12h	0	flg22-treatmented 12h	lncRNA	SY_C	0	Control	SY_6h	0	flg22-treatmented 6h	SY_12h	0	flg22-treatmented 12h	lncRNA
TCONS_00050175	Chr4	2998930	2999802	CS_C	0	Control	lncRNA	CS_6h	0.0306388	flg22-treatmented 6h	CS_12h	0.0103484	flg22-treatmented 12h	lncRNA	SY_C	0.0106904	Control	SY_6h	0.0215144	flg22-treatmented 6h	SY_12h	0.0110942	flg22-treatmented 12h	lncRNA
TCONS_00050177	Chr13	11466158	11466698	CS_C	0	Control	lncRNA	CS_6h	0	flg22-treatmented 6h	CS_12h	0	flg22-treatmented 12h	lncRNA	SY_C	0	Control	SY_6h	0	flg22-treatmented 6h	SY_12h	0	flg22-treatmented 12h	lncRNA
TCONS_00050176	Chr5	1781773	1782625	CS_C	0	Control	lncRNA	CS_6h	0	flg22-treatmented 6h	CS_12h	0	flg22-treatmented 12h	lncRNA	SY_C	0	Control	SY_6h	0	flg22-treatmented 6h	SY_12h	0	flg22-treatmented 12h	lncRNA
TCONS_00050171	Chr9	187465	190105	CS_C	0	Control	lncRNA	CS_6h	0	flg22-treatmented 6h	CS_12h	0	flg22-treatmented 12h	lncRNA	SY_C	0	Control	SY_6h	0	flg22-treatmented 6h	SY_12h	0	flg22-treatmented 12h	lncRNA
TCONS_00095740	Chr3	2862717	2864337	CS_C	0	Control	lncRNA	CS_6h	0	flg22-treatmented 6h	CS_12h	0	flg22-treatmented 12h	lncRNA	SY_C	0	Control	SY_6h	0	flg22-treatmented 6h	SY_12h	0	flg22-treatmented 12h	lncRNA
TCONS_00050173	Chr3	2862717	2864337	CS_C	0	Control	lncRNA	CS_6h	0	flg22-treatmented 6h	CS_12h	0	flg22-treatmented 12h	lncRNA	SY_C	0	Control	SY_6h	0	flg22-treatmented 6h	SY_12h	0	flg22-treatmented 12h	lncRNA
TCONS_00058768	Chr18	2113183	2115092	CS_C	0.140673	Control	lncRNA	CS_6h	0.0151848	flg22-treatmented 6h	CS_12h	0.0771874	flg22-treatmented 12h	lncRNA	SY_C	0.167725	Control	SY_6h	0.0861999	flg22-treatmented 6h	SY_12h	0.152562	flg22-treatmented 12h	lncRNA
TCONS_00051806	Chr2	3140964	3141419	CS_C	0.597458	Control	lncRNA	CS_6h	0.360227	flg22-treatmented 6h	CS_12h	0.502804	flg22-treatmented 12h	lncRNA	SY_C	0.652843	Control	SY_6h	0.582848	flg22-treatmented 6h	SY_12h	0.557005	flg22-treatmented 12h	lncRNA
TCONS_00150348	Chr16	5437779	5438606	CS_C	0.454215	Control	lncRNA	CS_6h	0.570366	flg22-treatmented 6h	CS_12h	0.465989	flg22-treatmented 12h	lncRNA	SY_C	0.598314	Control	SY_6h	0.618939	flg22-treatmented 6h	SY_12h	0.613619	flg22-treatmented 12h	lncRNA
TCONS_00051801	Chr14	13532880	13534158	CS_C	0	Control	lncRNA	CS_6h	0	flg22-treatmented 6h	CS_12h	0	flg22-treatmented 12h	lncRNA	SY_C	0	Control	SY_6h	0	flg22-treatmented 6h	SY_12h	0	flg22-treatmented 12h	lncRNA
TCONS_00113113	Chr7	528985	529705	CS_C	0	Control	lncRNA	CS_6h	0	flg22-treatmented 6h	CS_12h	0	flg22-treatmented 12h	lncRNA	SY_C	0	Control	SY_6h	0	flg22-treatmented 6h	SY_12h	0	flg22-treatmented 12h	lncRNA
TCONS_00123518	Chr13	23884148	23884872	CS_C	0.422552	Control	lncRNA	CS_6h	0.553102	flg22-treatmented 6h	CS_12h	0.272747	flg22-treatmented 12h	lncRNA	SY_C	0	Control	SY_6h	0.0550443	flg22-treatmented 6h	SY_12h	0.0388194	flg22-treatmented 12h	lncRNA
TCONS_00123512	Chr13	17214626	17260760	CS_C	0.387244	Control	lncRNA	CS_6h	0.470921	flg22-treatmented 6h	CS_12h	0.156224	flg22-treatmented 12h	lncRNA	SY_C	0	Control	SY_6h	0.123231	flg22-treatmented 6h	SY_12h	0	flg22-treatmented 12h	lncRNA
CNT20236863	Chr18	21571562	21572553	CS_C	0	Control	lncRNA	CS_6h	0	flg22-treatmented 6h	CS_12h	0	flg22-treatmented 12h	lncRNA	SY_C	0	Control	SY_6h	0	flg22-treatmented 6h	SY_12h	0	flg22-treatmented 12h	lncRNA
TCONS_00155830	Chr13	12765935	12766998	CS_C	0	Control	lncRNA	CS_6h	0	flg22-treatmented 6h	CS_12h	0	flg22-treatmented 12h	lncRNA	SY_C	0.255629	Control	SY_6h	0.0823284	flg22-treatmented 6h	SY_12h	0.171619	flg22-treatmented 12h	lncRNA
TCONS_00152826	Chr1	4810551	4828737	CS_C	0.658516	Control	lncRNA	CS_6h	0.622675	flg22-treatmented 6h	CS_12h	0.729452	flg22-treatmented 12h	lncRNA	SY_C	0.596627	Control	SY_6h	0.471268	flg22-treatmented 6h	SY_12h	0.66181	flg22-treatmented 12h	lncRNA
TCONS_00128436	Chr7	13891938	13893388	CS_C	0.0380913	Control	lncRNA	CS_6h	0.117831	flg22-treatmented 6h	CS_12h	0.0610938	flg22-treatmented 12h	lncRNA	SY_C	0.0839586	Control	SY_6h	0.0564114	flg22-treatmented 6h	SY_12h	0.0825798	flg22-treatmented 12h	lncRNA
TCONS_00128437	Chr10	6136699	6140316	CS_C	0	Control	lncRNA	CS_6h	0	flg22-treatmented 6h	CS_12h	0	flg22-treatmented 12h	lncRNA	SY_C	0	Control	SY_6h	0	flg22-treatmented 6h	SY_12h	0	flg22-treatmented 12h	lncRNA
TCONS_00167400	Chr13	17896686	17897178	CS_C	0	Control	lncRNA	CS_6h	0	flg22-treatmented 6h	CS_12h	0	flg22-treatmented 12h	lncRNA	SY_C	0	Control	SY_6h	0	flg22-treatmented 6h	SY_12h	0	flg22-treatmented 12h	lncRNA
TCONS_00129741	Chr11	5021023	5021344	CS_C	0.204541	Control	lncRNA	CS_6h	0.485805	flg22-treatmented 6h	CS_12h	0.354224	flg22-treatmented 12h	lncRNA	SY_C	0.123788	Control	SY_6h	0.240799	flg22-treatmented 6h	SY_12h	0	flg22-treatmented 12h	lncRNA
TCONS_00025617	Chr19	7399931	7431721	CS_C	0.914512	Control	lncRNA	CS_6h	0.893361	flg22-treatmented 6h	CS_12h	0.810315	flg22-treatmented 12h	lncRNA	SY_C	0.864103	Control	SY_6h	0.929986	flg22-treatmented 6h	SY_12h	0.871024	flg22-treatmented 12h	lncRNA
TCONS_00067062	Chr19	7399594	7431721	CS_C	0.613971	Control	lncRNA	CS_6h	0.316611	flg22-treatmented 6h	CS_12h	0.449989	flg22-treatmented 12h	lncRNA	SY_C	0.20113	Control	SY_6h	0	flg22-treatmented 6h	SY_12h	0.210411	flg22-treatmented 12h	lncRNA
TCONS_00165806	Chr19	7443541	7450715	CS_C	0	Control	lncRNA	CS_6h	0	flg22-treatmented 6h	CS_12h	0	flg22-treatmented 12h	lncRNA	SY_C	0	Control	SY_6h	0	flg22-treatmented 6h	SY_12h	0	flg22-treatmented 12h	lncRNA
TCONS_00165807	Chr19	7399594	7400418	CS_C	0	Control	lncRNA	CS_6h	0	flg22-treatmented 6h	CS_12h	0	flg22-treatmented 12h	lncRNA	SY_C	0	Control	SY_6h	0	flg22-treatmented 6h	SY_12h	0	flg22-treatmented 12h	lncRNA
TCONS_00052443	Chr19	7399594	7431721	CS_C	0	Control	lncRNA	CS_6h	0	flg22-treatmented 6h	CS_12h	0	flg22-treatmented 12h	lncRNA	SY_C	0	Control	SY_6h	0	flg22-treatmented 6h	SY_12h	0	flg22-treatmented 12h	lncRNA
TCONS_00052442	Chr12	5001730	5004387	CS_C	0	Control	lncRNA	CS_6h	0	flg22-treatmented 6h	CS_12h	0	flg22-treatmented 12h	lncRNA	SY_C	0	Control	SY_6h	0	flg22-treatmented 6h	SY_12h	0	flg22-treatmented 12h	lncRNA
TCONS_00052441	Chr5	23700037	23700546	CS_C	0	Control	lncRNA	CS_6h	0	flg22-treatmented 6h	CS_12h	0	flg22-treatmented 12h	lncRNA	SY_C	0	Control	SY_6h	0	flg22-treatmented 6h	SY_12h	0	flg22-treatmented 12h	lncRNA
TCONS_00052440	Chr15	11211462	11216259	CS_C	0	Control	lncRNA	CS_6h	0	flg22-treatmented 6h	CS_12h	0	flg22-treatmented 12h	lncRNA	SY_C	0	Control	SY_6h	0	flg22-treatmented 6h	SY_12h	0	flg22-treatmented 12h	lncRNA
TCONS_00026321	Un	28838868	28843889	CS_C	0	Control	lncRNA	CS_6h	0	flg22-treatmented 6h	CS_12h	0	flg22-treatmented 12h	lncRNA	SY_C	0	Control	SY_6h	0	flg22-treatmented 6h	SY_12h	0	flg22-treatmented 12h	lncRNA
TCONS_00069934	Chr15	8460563	8461779	CS_C	0.220044	Control	lncRNA	CS_6h	0.094949	flg22-treatmented 6h	CS_12h	0.230515	flg22-treatmented 12h	lncRNA	SY_C	0.543741	Control	SY_6h	0.301846	flg22-treatmented 6h	SY_12h	0.336398	flg22-treatmented 12h	lncRNA
TCONS_00186277	Chr19	7430819	7431721	CS_C	0	Control	lncRNA	CS_6h	0	flg22-treatmented 6h	CS_12h	0	flg22-treatmented 12h	lncRNA	SY_C	0	Control	SY_6h	0	flg22-treatmented 6h	SY_12h	0	flg22-treatmented 12h	lncRNA
TCONS_00062588	Chr12	3600332	3619880	CS_C	0	Control	lncRNA	CS_6h	0.00618882	flg22-treatmented 6h	CS_12h	0	flg22-treatmented 12h	lncRNA	SY_C	0	Control	SY_6h	0	flg22-treatmented 6h	SY_12h	0	flg22-treatmented 12h	lncRNA
TCONS_00026496	Chr6	16936731	16937205	CS_C	0	Control	lncRNA	CS_6h	0	flg22-treatmented 6h	CS_12h	0	flg22-treatmented 12h	lncRNA	SY_C	0	Control	SY_6h	0	flg22-treatmented 6h	SY_12h	0	flg22-treatmented 12h	lncRNA
TCONS_00026495	Chr16	14087178	14087690	CS_C	0	Control	lncRNA	CS_6h	0	flg22-treatmented 6h	CS_12h	0	flg22-treatmented 12h	lncRNA	SY_C	0	Control	SY_6h	0	flg22-treatmented 6h	SY_12h	0	flg22-treatmented 12h	lncRNA
TCONS_00091116	Chr6	16936731	16952363	CS_C	0	Control	lncRNA	CS_6h	0	flg22-treatmented 6h	CS_12h	0	flg22-treatmented 12h	lncRNA	SY_C	0	Control	SY_6h	0	flg22-treatmented 6h	SY_12h	0	flg22-treatmented 12h	lncRNA
TCONS_00091117	Chr4	11042888	11043437	CS_C	0	Control	lncRNA	CS_6h	0	flg22-treatmented 6h	CS_12h	0	flg22-treatmented 12h	lncRNA	SY_C	0	Control	SY_6h	0	flg22-treatmented 6h	SY_12h	0	flg22-treatmented 12h	lncRNA
TCONS_00161446	Chr18	26481055	26507983	CS_C	0	Control	lncRNA	CS_6h	0	flg22-treatmented 6h	CS_12h	0	flg22-treatmented 12h	lncRNA	SY_C	0	Control	SY_6h	0	flg22-treatmented 6h	SY_12h	0.111723	flg22-treatmented 12h	lncRNA
TCONS_00153069	Chr18	26463069	26481865	CS_C	0	Control	lncRNA	CS_6h	0	flg22-treatmented 6h	CS_12h	0	flg22-treatmented 12h	lncRNA	SY_C	0	Control	SY_6h	0	flg22-treatmented 6h	SY_12h	0	flg22-treatmented 12h	lncRNA
TCONS_00153068	Chr8	3921658	3925067	CS_C	0	Control	lncRNA	CS_6h	0	flg22-treatmented 6h	CS_12h	0	flg22-treatmented 12h	lncRNA	SY_C	0	Control	SY_6h	0	flg22-treatmented 6h	SY_12h	0	flg22-treatmented 12h	lncRNA
TCONS_00076298	Chr7	7130673	7147805	CS_C	0	Control	lncRNA	CS_6h	0	flg22-treatmented 6h	CS_12h	0	flg22-treatmented 12h	lncRNA	SY_C	0.0559538	Control	SY_6h	0	flg22-treatmented 6h	SY_12h	0	flg22-treatmented 12h	lncRNA
TCONS_00070608	Chr11	14693339	14693886	CS_C	0.503462	Control	lncRNA	CS_6h	0.605182	flg22-treatmented 6h	CS_12h	0.472072	flg22-treatmented 12h	lncRNA	SY_C	0.622543	Control	SY_6h	0.495938	flg22-treatmented 6h	SY_12h	0.571939	flg22-treatmented 12h	lncRNA
TCONS_00076296	Chr9	767144	770752	CS_C	0	Control	lncRNA	CS_6h	0	flg22-treatmented 6h	CS_12h	0	flg22-treatmented 12h	lncRNA	SY_C	0	Control	SY_6h	0	flg22-treatmented 6h	SY_12h	0	flg22-treatmented 12h	lncRNA
TCONS_00176810	Chr4	10854851	10857305	CS_C	0.0536773	Control	lncRNA	CS_6h	0	flg22-treatmented 6h	CS_12h	0	flg22-treatmented 12h	lncRNA	SY_C	0.0148569	Control	SY_6h	0.0216199	flg22-treatmented 6h	SY_12h	0.0138309	flg22-treatmented 12h	lncRNA
TCONS_00144603	Chr9	767144	770752	CS_C	0	Control	lncRNA	CS_6h	0	flg22-treatmented 6h	CS_12h	0.0292799	flg22-treatmented 12h	lncRNA	SY_C	0.481924	Control	SY_6h	0.192418	flg22-treatmented 6h	SY_12h	0.346231	flg22-treatmented 12h	lncRNA
TCONS_00144602	Chr9	14584502	14584888	CS_C	0	Control	lncRNA	CS_6h	0	flg22-treatmented 6h	CS_12h	0	flg22-treatmented 12h	lncRNA	SY_C	0	Control	SY_6h	0	flg22-treatmented 6h	SY_12h	0	flg22-treatmented 12h	lncRNA
TCONS_00187634	Chr18	19440447	19456331	CS_C	0	Control	lncRNA	CS_6h	0	flg22-treatmented 6h	CS_12h	0	flg22-treatmented 12h	lncRNA	SY_C	0.0209091	Control	SY_6h	0	flg22-treatmented 6h	SY_12h	0	flg22-treatmented 12h	lncRNA
TCONS_00104225	Chr13	21736132	21737891	CS_C	0	Control	lncRNA	CS_6h	0.369719	flg22-treatmented 6h	CS_12h	0	flg22-treatmented 12h	lncRNA	SY_C	0	Control	SY_6h	0	flg22-treatmented 6h	SY_12h	0	flg22-treatmented 12h	lncRNA
TCONS_00155056	Chr5	16670973	16671658	CS_C	0	Control	lncRNA	CS_6h	0	flg22-treatmented 6h	CS_12h	0	flg22-treatmented 12h	lncRNA	SY_C	0	Control	SY_6h	0	flg22-treatmented 6h	SY_12h	0	flg22-treatmented 12h	lncRNA
TCONS_00115474	Chr12	12665075	12666526	CS_C	0.562277	Control	lncRNA	CS_6h	0.461589	flg22-treatmented 6h	CS_12h	0.543285	flg22-treatmented 12h	lncRNA	SY_C	0.172751	Control	SY_6h	0.0915592	flg22-treatmented 6h	SY_12h	0.297076	flg22-treatmented 12h	lncRNA
TCONS_00161499	Chr16	11816080	11821872	CS_C	0.577731	Control	lncRNA	CS_6h	0.712165	flg22-treatmented 6h	CS_12h	0.707789	flg22-treatmented 12h	lncRNA	SY_C	0	Control	SY_6h	0	flg22-treatmented 6h	SY_12h	0.0933748	flg22-treatmented 12h	lncRNA
TCONS_00006684	Un	12902180	12921213	CS_C	0	Control	lncRNA	CS_6h	0	flg22-treatmented 6h	CS_12h	0	flg22-treatmented 12h	lncRNA	SY_C	0	Control	SY_6h	0	flg22-treatmented 6h	SY_12h	0	flg22-treatmented 12h	lncRNA
TCONS_00006685	Chr6	17325350	17353816	CS_C	0	Control	lncRNA	CS_6h	0	flg22-treatmented 6h	CS_12h	0	flg22-treatmented 12h	lncRNA	SY_C	0	Control	SY_6h	0	flg22-treatmented 6h	SY_12h	0	flg22-treatmented 12h	lncRNA
TCONS_00006686	Chr4	23684667	23684999	CS_C	0	Control	lncRNA	CS_6h	0	flg22-treatmented 6h	CS_12h	0	flg22-treatmented 12h	lncRNA	SY_C	0	Control	SY_6h	0	flg22-treatmented 6h	SY_12h	0	flg22-treatmented 12h	lncRNA
TCONS_00072519	Chr16	19252194	19254478	CS_C	0	Control	lncRNA	CS_6h	0	flg22-treatmented 6h	CS_12h	0	flg22-treatmented 12h	lncRNA	SY_C	0	Control	SY_6h	0	flg22-treatmented 6h	SY_12h	0	flg22-treatmented 12h	lncRNA
TCONS_00043201	Chr15	6459679	6462801	CS_C	0.370743	Control	lncRNA	CS_6h	0.340694	flg22-treatmented 6h	CS_12h	0.216549	flg22-treatmented 12h	lncRNA	SY_C	0.576653	Control	SY_6h	0.570063	flg22-treatmented 6h	SY_12h	0.603509	flg22-treatmented 12h	lncRNA
TCONS_00039466	Chr12	8830161	8844529	CS_C	0	Control	lncRNA	CS_6h	0	flg22-treatmented 6h	CS_12h	0	flg22-treatmented 12h	lncRNA	SY_C	0	Control	SY_6h	0	flg22-treatmented 6h	SY_12h	0	flg22-treatmented 12h	lncRNA
TCONS_00039467	Chr12	8787616	8830976	CS_C	0	Control	lncRNA	CS_6h	0	flg22-treatmented 6h	CS_12h	0	flg22-treatmented 12h	lncRNA	SY_C	0	Control	SY_6h	0	flg22-treatmented 6h	SY_12h	0	flg22-treatmented 12h	lncRNA
TCONS_00174581	Chr19	2363839	2364270	CS_C	0.028498	Control	lncRNA	CS_6h	0.132807	flg22-treatmented 6h	CS_12h	0.0311118	flg22-treatmented 12h	lncRNA	SY_C	0.712037	Control	SY_6h	0.737039	flg22-treatmented 6h	SY_12h	0.828257	flg22-treatmented 12h	lncRNA
TCONS_00158183	Chr10	9478162	9510940	CS_C	0	Control	lncRNA	CS_6h	0	flg22-treatmented 6h	CS_12h	0	flg22-treatmented 12h	lncRNA	SY_C	0	Control	SY_6h	0	flg22-treatmented 6h	SY_12h	0	flg22-treatmented 12h	lncRNA
TCONS_00158180	Chr12	8784729	8801262	CS_C	0	Control	lncRNA	CS_6h	0	flg22-treatmented 6h	CS_12h	0	flg22-treatmented 12h	lncRNA	SY_C	0	Control	SY_6h	0	flg22-treatmented 6h	SY_12h	0	flg22-treatmented 12h	lncRNA
TCONS_00088141	Chr12	8771765	8782913	CS_C	0.201816	Control	lncRNA	CS_6h	0.193552	flg22-treatmented 6h	CS_12h	0.282685	flg22-treatmented 12h	lncRNA	SY_C	0.163252	Control	SY_6h	0.161185	flg22-treatmented 6h	SY_12h	0.208267	flg22-treatmented 12h	lncRNA
TCONS_00158186	Chr12	8771765	8830976	CS_C	0.598823	Control	lncRNA	CS_6h	0.61708	flg22-treatmented 6h	CS_12h	0.613028	flg22-treatmented 12h	lncRNA	SY_C	0.564549	Control	SY_6h	0.555853	flg22-treatmented 6h	SY_12h	0.681752	flg22-treatmented 12h	lncRNA
TCONS_00114703	Chr12	8771765	8820099	CS_C	0.68025	Control	lncRNA	CS_6h	0.669609	flg22-treatmented 6h	CS_12h	0.626578	flg22-treatmented 12h	lncRNA	SY_C	0.63276	Control	SY_6h	0.568836	flg22-treatmented 6h	SY_12h	0.609428	flg22-treatmented 12h	lncRNA
TCONS_00106179	Chr12	8777103	8801262	CS_C	0	Control	lncRNA	CS_6h	0	flg22-treatmented 6h	CS_12h	0	flg22-treatmented 12h	lncRNA	SY_C	0	Control	SY_6h	0	flg22-treatmented 6h	SY_12h	0	flg22-treatmented 12h	lncRNA
TCONS_00141720	Chr18	3818624	3819114	CS_C	0	Control	lncRNA	CS_6h	0	flg22-treatmented 6h	CS_12h	0	flg22-treatmented 12h	lncRNA	SY_C	0.557722	Control	SY_6h	0.650188	flg22-treatmented 6h	SY_12h	0.593559	flg22-treatmented 12h	lncRNA
[truncated: 21,220 more rows]

## Sheet: Table S4
Table S4. sRNA classification statistics data
[truncated: 7 more rows]

## Sheet: Table S5
Table S5.Significant enriched GO term of differently expressed miRNAs target genes
[truncated: 718 more rows]

## Sheet: Table S6
Table S6.Functional annotation of DEMs’ target genes in four clusters
[truncated: 299 more rows]

[truncated: 15 more sheets: Table S7, Table S8, Table S9, Table S10, Table S11, Table S12, Table S13, Table S14, Table S15, Table S16, Table S17, Table S18, Table S19, Table S20, Table S21]
